# Supplementary material for: Age-dependent shift in the de novo proteome accompanies pathogenesis in an Alzheimer’s disease mouse model
Source: Commun Biol. 2021 Jun 30;4:823. doi: 10.1038/s42003-021-02324-6 (PMC8245541; doi:10.1038/s42003-021-02324-6)
Supplement: Supplementary file 3 — Supplementary Data 1 [file 42003_2021_2324_MOESM3_ESM.xlsx]

## Sheet: Figure 1b
3-5 month old APP	12+ month old WT	12+ month old APP
0	0	106
0	0	94
1	2	104
2	0	138
0	1	100

## Sheet: Figure 1c
3-5 month old APP	12+ month old WT	12+ month old APP
0.00044113	0.00068263	0.0146054
0.00037181	0.00108209	0.0139742
0.00191571	0.00162823	0.0163877
0.00153002		0.0208902
		0.00847137
		0.01226

## Sheet: Figure 1f
3-5 month old APP	12+ month old APP
1	0.939
0.998	0.736
0.99	0.844
1.002	0.831
1.01	0.882

## Sheet: Figure 2a
Protein IDs	Gene names	Log10 fold change pair #1	Log10 fold change pair #2	Log10 fold change pair #3	Log10 fold change pair #4	Log10 fold change pair #5	Intensity pair #1	Intensity pair #2	Intensity pair #3	Intensity pair #4	Intensity pair #5
Q9D2R0	Aacs	0.000434077	NaN	NaN	0.0562186	NaN	21097000	0	11895000	20281000	10098000
Q3UHJ0	Aak1	0.00595229	-0.0210652	-0.0429965	0.025019	0.028177	1113100000	439290000	912840000	851960000	750250000
Q8R0P4	Aamdc	NaN	NaN	NaN	NaN	NaN	27599000	0	0	37029000	0
Q8BGQ7	Aars	-0.0233429	-0.0370678	-0.0229672	0.0394538	0.0608403	887750000	529130000	600470000	670670000	582590000
Q3THG9	Aarsd1	NaN	NaN	NaN	NaN	NaN	0	0	18123000	0	0
P61922	Abat	-0.286619	0.431118	0.027635	-0.245445	-0.109579	390960000	85672000	510520000	263080000	361920000
Q9QY30	Abcb11	NaN	NaN	NaN	NaN	NaN	0	0	0	19168000	14396000
P21447;P06795;P21440	Abcb1a;Abcb1b	-0.0808853	NaN	-0.00991878	-0.499078	-0.0864666	41935000	0	41500000	30304000	37958000
Q9DC29	Abcb6	NaN	NaN	NaN	NaN	NaN	0	1035100000	0	1171100000	0
B2RX12	Abcc3	NaN	NaN	NaN	NaN	NaN	18909000	0	0	0	16662000
P55096	Abcd3	NaN	NaN	NaN	NaN	NaN	0	3806900	0	6565200	7123900
P61222	Abce1	-0.0947602	NaN	0.000347297	NaN	NaN	47302000	0	52991000	0	34270000
Q6P542	Abcf1	NaN	NaN	NaN	NaN	NaN	8412300	0	7679500	0	0
Q99LE6	Abcf2	0.0112743	-0.0384214	-0.0700551	-0.0455935	0.0222398	136820000	88374000	158650000	210170000	196480000
Q99LR1	Abhd12	0.0402858	-0.0305592	0.00659439	0.0100454	-0.0499154	266620000	89148000	166930000	339080000	275760000
Q9QXM0	Abhd2	NaN	NaN	NaN	NaN	NaN	24661000	0	0	0	0
Q91ZH7	Abhd3	NaN	NaN	NaN	NaN	NaN	0	0	0	0	0
Q8VD66	Abhd4	-0.102433	NaN	0.0359498	-0.153094	-0.0345482	59351000	11311000	65640000	52051000	91757000
Q8CBW3	Abi1	0.0521936	-0.174874	0.0224696	0.0836817	0.0519589	359210000	70874000	392350000	414920000	176260000
P62484	Abi2	-0.0566539	NaN	0.124406	0.087462	-0.129271	122200000	43117000	120640000	109190000	117280000
Q8K4G5	Ablim1	-0.0191698	NaN	NaN	-0.0900751	NaN	61804000	9357000	16340000	46117000	32784000
Q8BL65;Q69ZX8	Ablim2	NaN	NaN	-0.096129	-0.425633	NaN	16751000	12675000	61910000	104250000	0
Q5SSL4;Q6PAJ1	Abr	0.0593741	0.0697898	-0.0882886	0.0159044	0.0405674	277240000	155430000	427910000	338720000	235770000
Q921H8;Q8VCH0	Acaa1a;Acaa1b	-0.346681	0.244239	-0.0903156	-0.512706	-0.186504	183550000	29394000	161890000	187430000	143580000
Q8BWT1	Acaa2	-0.470647	NaN	NaN	-0.212122	NaN	40406000	14615000	45337000	59425000	37103000
P51174	Acadl	-0.234026	NaN	-0.0074995	-0.324121	-0.00770511	148750000	0	57894000	62346000	110860000
Q9DBL1	Acadsb	NaN	NaN	NaN	-0.0427759	NaN	25930000	0	14989000	31440000	27130000
Q6ZQK5	Acap2	NaN	NaN	0.0597148	NaN	NaN	7486700	0	66193000	13303000	11537000
Q8QZT1	Acat1	-0.279014	0.45917	0.0155274	-0.258407	-0.164234	855350000	695490000	1030900000	724940000	732840000
Q8CAY6	Acat2	-0.0190336	0.108702	0.122183	0.0144785	0.00478175	411190000	131200000	290880000	293730000	358160000
P09470	Ace	NaN	NaN	NaN	NaN	NaN	5103800	0	0	0	5795000
Q91V92	Acly	-0.0145107	0.0297601	0.0623563	0.0555694	0.0438316	648220000	284720000	698870000	564630000	384960000
P28271	Aco1	-0.0216962	NaN	NaN	-0.0568865	0.00746857	21495000	6636900	0	32645000	33402000
Q99KI0	Aco2	-0.12126	0.24809	0.00620924	-0.0763571	-0.0774406	7119700000	3257900000	6690000000	5747200000	6670200000
O55137;Q9QYR9;Q6Q2Z6;Q9QYR7	Acot1;Acot2;Acot5;Acot3	NaN	NaN	NaN	NaN	NaN	0	0	0	14302000	0
Q9CQR4	Acot13	-0.0456803	0.220375	-0.046685	-0.0658198	-0.0715138	51408000	75868000	121290000	44299000	101460000
Q91V12	Acot7	0.0094084	0.0509273	-0.0211989	0.00259798	0.0614753	596920000	377510000	1070900000	751760000	1244300000
Q9R0H0	Acox1	-0.366764	0.568765	-0.0342528	-0.171882	-0.177911	265040000	97227000	244700000	133260000	214470000
Q9D358	Acp1	NaN	NaN	NaN	NaN	NaN	0	0	0	31955000	0
Q99PU5	Acsbg1	-0.164474	0.509901	0.072397	-0.197863	-0.00164719	178560000	61180000	379790000	233630000	247690000
Q8VCW8	Acsf2	-0.462055	NaN	0.127364	-0.154846	-0.104999	53233000	4336800	63548000	38028000	35837000
Q9CZW4	Acsl3	-0.127774	0.184721	0.044814	-0.105568	-0.039652	143240000	55384000	379830000	248420000	207440000
Q9QUJ7	Acsl4	0.0199052	-0.0246088	-0.0148386	0.037546	0.0421438	534750000	127420000	478120000	391330000	557280000
Q91WC3	Acsl6	-0.177028	0.389457	0.0636711	-0.239314	0.0111513	241530000	150120000	730190000	362120000	374450000
P62737;P63268	Acta2;Actg2	NaN	NaN	NaN	NaN	-0.351816	66345000	43866000	86431000	77389000	132870000
P60710;Q8BFZ3	Actb	NaN	NaN	NaN	NaN	NaN	4536600	0	4962500	0	0
P68033;P68134	Actc1;Acta1	0.00685096	0.083604	0.0652435	-0.225045	-0.267946	1923900000	3629300000	2332200000	2848700000	1453800000
P63260	Actg1	-0.00337889	0.0340508	0.0478976	-0.00688575	-0.10534	41313000000	40303000000	43874000000	43078000000	42519000000
Q99MR0;Q9Z2N8	Actl6b	NaN	NaN	0.214208	NaN	NaN	26244000	14615000	36830000	26229000	36078000
Q7TPR4;O88990	Actn1	0.0586537	-0.17272	-0.0620711	0.0518468	-0.0116973	1437700000	386710000	1128800000	1148700000	1583600000
Q9JI91	Actn2	NaN	NaN	NaN	NaN	NaN	0	0	17411000	0	0
P57780	Actn4	0.000650954	-0.0704073	-0.0119675	-0.000725878	-0.0612262	2112600000	735820000	1738900000	1369700000	2198600000
Q9QZB7	Actr10	NaN	NaN	0.0172838	NaN	NaN	20689000	10790000	42944000	24647000	21791000
P61164	Actr1a	NaN	NaN	NaN	NaN	NaN	23715000	9992700	27400000	20752000	17816000
Q8R5C5	Actr1b	0.0663259	-0.0924399	0.0396124	0.107108	-0.0232113	464350000	110060000	499450000	341880000	325280000
P61161	Actr2	-0.0129418	6.51491e-05	-0.00660786	-0.0909738	-0.0371475	673480000	291020000	690130000	550150000	659520000
Q99JY9	Actr3	0.0866445	0.0435482	0.0510367	-0.138549	-0.107549	239870000	70615000	313440000	261170000	155740000
P56376	Acyp1	NaN	0.0594686	NaN	0.000781027	NaN	32037000	33654000	29596000	50838000	25103000
P56375	Acyp2	0.00642325	NaN	0.00847242	-0.137082	-0.00457929	49072000	8989100	90962000	58666000	122970000
Q9R1V6	Adam22	NaN	NaN	NaN	NaN	-0.109983	9797300	0	8494600	10175000	21018000
P97857;P59384	Adamts1	-0.0676277	0.170593	0.0492568	-0.0910809	-0.0286932	1585200000	465560000	1114900000	1150500000	1629500000
Q8BNJ2	Adamts4	-0.0104256	0.107132	0.130302	0.133762	-0.0652061	938620000	346150000	1182000000	1122900000	1147900000
Q99MU3	Adar	-0.0574513	0.0458154	-0.0101099	-0.0199557	-0.0259609	401920000	66096000	273160000	201450000	256970000
Q60936	Adck3	0.135005	NaN	-0.0759069	NaN	NaN	71962000	0	32978000	0	37685000
Q9QYC0	Add1	0.0320544	0.0140618	0.0100878	-0.0279453	-0.0632958	855240000	514210000	989580000	574610000	1104400000
Q9QYB8	Add2	0.0464561	0.00158807	-0.0557	-0.0249912	-0.0105544	303230000	223130000	451490000	293750000	297880000
Q9QYB5	Add3	-0.0761138	0.177302	0.0220983	-0.160195	-0.00565232	246310000	166190000	417260000	163980000	183350000
G3UZ78	Adgb	NaN	NaN	NaN	NaN	NaN	23910000	18321000	0	0	0
P28474;Q64437	Adh5	-0.107166	0.0929113	0.052001	-0.0632049	-0.0613771	153580000	43683000	82072000	124950000	186290000
Q99JT9	Adi1	-0.219359	NaN	0.0278387	0.142108	NaN	73646000	0	61122000	55427000	35869000
P55264	Adk	NaN	NaN	NaN	NaN	NaN	0	0	0	63598000	0
Q9Z103	Adnp	0.0110204	-0.0672197	0.0347888	0.0588813	-0.0266967	128730000	67354000	226310000	233120000	184110000
Q6PDY2	Ado	NaN	NaN	NaN	NaN	NaN	0	0	0	0	0
P54923	Adprh	NaN	NaN	NaN	NaN	NaN	0	0	18798000	0	14498000
Q99MK8;Q3UYH7	Adrbk1;Adrbk2	-0.0187705	NaN	-0.0249176	NaN	-0.164383	50904000	12070000	74116000	17600000	69146000
Q9JKV1	Adrm1	0.0452839	-0.0482475	0.0612262	-0.0348642	0.0606405	208130000	51591000	100730000	102780000	136900000
P46664	Adss	NaN	NaN	NaN	NaN	NaN	17254000	101860000	0	0	0
Q640N1	Aebp1	NaN	NaN	NaN	NaN	NaN	0	0	0	0	0
P63002	Aes	-0.254418	0.309255	0.0100878	-0.0907971	-0.0821029	219410000	58329000	151820000	191990000	206560000
Q9ESC8	Aff4	-0.122911	NaN	-0.168341	NaN	NaN	15569000	14698000	41932000	6108100	7326200
Q3UPL5	Ag2	0.000694316	-0.25278	0.0861818	0.104351	-0.177594	273910000	162870000	317600000	189530000	310930000
Q3UHD9	Agap2	NaN	NaN	NaN	NaN	-0.0305592	0	0	0	0	19576000
Q8VHH5;Q8BXK8	Agap3	0.0488689	NaN	-0.119947	NaN	-0.21982	31739000	8771800	36721000	20479000	116770000
Q8K2K6	Agfg1	0.169498	-0.271075	-0.0496741	NaN	0.0260136	70662000	68571000	89519000	62832000	209670000
Q80WC7	Agfg2	0.0576281	-0.187634	-0.0523948	0.131651	0.0323772	126050000	45089000	82689000	86288000	152960000
Q8CJG0;Q8CJF9;Q8CJG1;Q8CJF8	Ago2	NaN	NaN	0.0424968	NaN	-0.131555	12023000	0	43347000	13988000	50398000
A2ASQ1	Agrn	NaN	NaN	NaN	NaN	NaN	0	0	0	284490000	0
P50247	Ahcy	-0.14615	0.342332	0.0440299	-0.0734415	-0.153784	122650000	84557000	392650000	117670000	269130000
Q80SW1	Ahcyl1	-0.0431403	0.0818071	0.0513841	-0.0567578	-0.0808429	1287000000	857100000	1505900000	883950000	1697500000
Q68FL4	Ahcyl2	NaN	-0.0498767	-0.0520764	-0.143779	NaN	35503000	35846000	45754000	79363000	0
Q6PAL7	Ahdc1	NaN	NaN	0.230474	NaN	NaN	16275000	7335300	36180000	14578000	0
Q8K3E5	Ahi1	0.0299922	-0.0796876	0.055493	0.181215	0.00308574	362230000	42066000	213960000	255330000	263200000
Q8BK64	Ahsa1	NaN	NaN	NaN	NaN	NaN	0	0	36250000	42145000	43389000
Q9Z0X1	Aifm1	NaN	NaN	NaN	NaN	NaN	8563600	0	9505300	0	10956000
P31230	Aimp1	0.0941915	NaN	-0.0615804	0.0248139	-0.0304783	79776000	0	78049000	69238000	92117000
Q8R010	Aimp2	NaN	NaN	NaN	NaN	NaN	13237000	0	9820600	7862800	11251000
O08915	Aip	0.108836	NaN	-0.00986991	0.00371896	0.0444517	157090000	0	117310000	73823000	134080000
Q9R0Y5	Ak1	-0.0068681	0.0835303	0.0553019	0.0208583	-0.0237462	401880000	194740000	425980000	321360000	359660000
Q9WTP7	Ak3	0.960166	NaN	NaN	0.467238	-0.607348	167650000	0	0	108030000	143880000
Q9WUR9	Ak4	-0.0780951	-0.182785	-0.107115	NaN	0.0872573	115250000	24412000	167180000	43416000	94739000
Q920P5	Ak5	0.0645703	-0.0980897	-0.0130268	0.0730582	0.0239712	785810000	354650000	864220000	605970000	580300000
Q9WTQ5	Akap12	-0.155821	0.142065	0.0165319	-0.041035	-0.219191	1148200000	464330000	817050000	1427000000	1173600000
E9Q394	Akap13	NaN	NaN	NaN	NaN	NaN	4102700	0	0	0	0
O54931	Akap2	0.0454012	NaN	-0.0107416	-0.108134	-0.152533	105920000	0	174690000	82444000	153830000
D3YVF0	Akap5	NaN	NaN	NaN	NaN	NaN	39625000	17895000	34307000	0	0
Q9DBR0	Akap8	NaN	NaN	NaN	-0.140886	NaN	28578000	0	21215000	62646000	32967000
Q9R0L7	Akap8l	0.0114436	0.0683083	-0.151165	-0.0882407	0.110239	146580000	30057000	108920000	100780000	123920000
B1AXD8	Akirin2	NaN	NaN	NaN	NaN	NaN	0	0	0	0	18385000
Q9JII6	Akr1a1	-0.187642	0.261727	-0.0137121	-0.119907	-0.0445398	723610000	393840000	827220000	645950000	600330000
P45376	Akr1b1	-0.0711486	-0.0275942	0.0594877	-0.00185841	-0.097639	182480000	74491000	151710000	146940000	176910000
Q8CG76	Akr7a2	NaN	NaN	NaN	NaN	NaN	14248000	0	23743000	0	0
P10518	Alad	NaN	NaN	0.280328	NaN	NaN	18664000	0	65017000	4361400	21571000
Q61490	Alcam	0.0180344	0.0158554	-0.00115241	-0.0442305	-0.0746702	176450000	34814000	141510000	188280000	174640000
P24549;O35945	Aldh1a1	-0.0854136	0.21288	NaN	NaN	NaN	95178000	29101000	30614000	28525000	24776000
Q62148;Q9CZS1	Aldh1a2;Aldh1b1	NaN	NaN	NaN	NaN	NaN	26078000	0	0	0	0
Q8R0Y6;Q8K009	Aldh1l1	-0.226382	0.534424	0.0154436	-0.182607	0.00563885	663300000	141100000	509570000	529860000	889750000
P47738;Q9JHW9	Aldh2	-0.381764	0.620441	0.0299111	-0.304921	-0.306425	525510000	280870000	470900000	490340000	294450000
Q8BWF0	Aldh5a1	-0.201833	0.334457	-0.000830296	-0.169033	-0.0264924	339900000	187210000	401370000	470680000	505160000
Q9EQ20	Aldh6a1	-0.209877	0.28042	0.0258791	-0.134665	-0.0709978	454180000	210000000	413950000	421250000	607900000
Q9DBF1	Aldh7a1	-0.176767	0.250681	0.0918076	-0.144747	-0.0905402	185970000	65311000	66976000	73636000	195060000
Q9JLJ2	Aldh9a1	-0.366723	0.324818	0.0437944	-0.164024	NaN	104980000	53402000	177700000	76696000	39283000
P05064;Q91Y97	Aldoa	-0.00103921	0.0725013	0.00281378	0.000564216	0.0117756	25682000000	14391000000	23702000000	23827000000	25188000000
P05063	Aldoc	-0.111237	0.333426	0.0536929	-0.260325	0.0452559	10109000000	4651900000	10434000000	8902500000	11450000000
Q9DBE8	Alg2	NaN	0.22036	-0.000930386	-0.108814	NaN	21562000	55973000	89067000	88923000	29129000
Q9D8F1	Alkbh4	NaN	NaN	NaN	NaN	NaN	0	0	0	0	0
P09242	Alpl	NaN	NaN	NaN	NaN	NaN	5953500	0	5646900	5871400	6789400
O08583;Q9JJW6	Alyref;Alyref2	NaN	NaN	NaN	-0.0632852	0.00806987	0	12886000	0	87529000	134930000
A2AH22	Ambra1	NaN	NaN	NaN	NaN	NaN	15647000	0	13873000	0	10584000
Q8CCJ4	Amer2	NaN	NaN	NaN	NaN	NaN	24287000	28598000	0	0	18452000
Q9R049	Amfr	-0.179693	NaN	0.05759	0.0255926	-0.136118	88819000	7800000	46542000	46895000	65775000
Q8VHG2	Amot	NaN	NaN	-5.21185e-05	NaN	0.0326627	31140000	0	44454000	0	95002000
Q9D4H4	Amotl1	NaN	NaN	NaN	NaN	-0.0246498	0	0	0	17374000	75542000
Q8K371	Amotl2	NaN	NaN	NaN	NaN	0.0622465	0	0	16318000	0	33042000
Q7TQF7	Amph	0.159778	-0.0694091	-0.0432507	0.100508	0.0481236	709620000	416280000	932960000	750430000	662280000
Q9CPX9	Anapc11	NaN	NaN	NaN	NaN	NaN	0	12525000	22023000	0	0
Q9R182	Angptl3	NaN	NaN	NaN	NaN	NaN	0	1209300000	0	0	0
Q9Z1P8	Angptl4	-0.407801	NaN	-0.0749201	-0.107516	0.0902729	98978000	9296900	74450000	108590000	199340000
Q8C8R3;Q8JZQ2	Ank2	0.0371475	-0.0196977	-0.0520421	-0.0162024	0.0552115	2883900000	900510000	2770700000	2337400000	2603500000
G5E8K5;Q02357	Ank3	-0.0647195	NaN	-0.0648556	-0.0680898	-0.0273904	308400000	15180000	348610000	260540000	100100000
Q6P1H6	Ankle2	NaN	NaN	0.0208169	NaN	NaN	18895000	0	32897000	17799000	0
Q3TPE9	Ankmy2	-0.11236	NaN	0.069335	0.0873199	-0.114611	32891000	5555700	32839000	23261000	15626000
Q99LW0	Ankrd10	NaN	NaN	NaN	NaN	NaN	10329000	5753900	0	0	9677800
Q99NH0	Ankrd17	0.0679259	-0.245241	0.0695941	0.102777	0.0459216	385010000	152700000	163520000	269460000	538240000
Q3U0L2	Ankrd33b	0.202298	NaN	NaN	NaN	0.132609	106020000	6091100	33907000	0	44642000
Q8BTZ5	Ankrd46	NaN	NaN	NaN	0.0701487	NaN	15410000	0	0	75055000	24853000
Q8BTI7	Ankrd52	-0.010141	NaN	NaN	NaN	NaN	8321100	0	0	3306000	3858000
Q8BIZ1	Anks1b	0.110657	-0.156337	-0.057724	-0.0851863	0.0820641	143070000	98965000	136260000	109730000	150210000
O35381;Q64G17	Anp32a	0.0654303	-0.0640834	0.0283272	0.0567905	-0.0219745	615720000	336240000	258760000	645630000	614760000
Q9EST5	Anp32b	0.0246088	NaN	0.0324173	NaN	-0.0762398	91748000	0	62214000	29094000	104840000
P97822	Anp32e	-0.12399	NaN	-0.0917456	-0.0228848	0.0494988	201060000	29045000	141350000	92439000	208200000
P10107	Anxa1	-0.147429	NaN	NaN	-0.184881	-0.512337	39287000	0	0	45508000	168750000
P97384	Anxa11	0.00500882	-0.067703	-0.0761242	-0.148827	-0.12215	285490000	86802000	292500000	312540000	412500000
P07356	Anxa2	-0.012298	0.00578846	0.0107239	-0.0866578	-0.249492	225340000	113240000	323130000	519210000	553550000
O35639	Anxa3	0.113141	NaN	NaN	NaN	-0.0964233	48502000	0	0	22222000	44407000
P48036	Anxa5	-0.0150498	-0.00134423	0.00337435	-0.0235996	-0.129303	142340000	46671000	116160000	144910000	170030000
P14824	Anxa6	0.0137218	-0.00539503	0.0164901	-0.0474594	-0.0562186	713990000	208130000	618050000	630680000	567500000
Q07076	Anxa7	-0.0799706	0.0927714	0.00509468	-0.0124142	-0.0671081	1288300000	517110000	1011400000	822900000	1014400000
O35643	Ap1b1	-0.0923576	NaN	0.057514	NaN	-0.10843	64959000	0	166810000	20589000	148750000
P22892	Ap1g1	NaN	-0.0538848	-0.0283021	-0.0536902	0.0124499	0	26233000	70444000	65755000	65774000
P17426	Ap2a1	-0.0204835	-0.0158625	-0.0107594	0.0366688	-0.012331	1562800000	547670000	1546100000	1024600000	1500800000
P17427	Ap2a2	-0.00440868	-0.0255516	-0.0356649	0.0655797	0.0670394	878790000	278340000	921490000	570820000	585200000
Q9DBG3	Ap2b1	0.024978	-0.0253878	-0.0152612	0.0186173	0.0436779	2696400000	1207500000	3167900000	2441300000	2999900000
P84091	Ap2m1	-0.0438844	0.0413119	0.00625205	-0.104749	0.0925725	382420000	306620000	296240000	272140000	399110000
P62743	Ap2s1	0.168821	NaN	0.204364	0.146655	0.00494425	94070000	41700000	93963000	94726000	102600000
Q9Z1T1	Ap3b1	NaN	NaN	NaN	NaN	NaN	0	0	40991000	0	34783000
Q9JME5	Ap3b2	0.08318	-0.15005	-0.0518806	0.0653182	0.01203	208820000	57752000	202640000	244020000	326470000
O54774	Ap3d1	NaN	NaN	NaN	NaN	-0.136054	7940500	3715500	0	8300600	27602000
Q8R2R9;Q9JKC8	Ap3m2	-0.0443988	0.102208	-0.102071	-0.0229444	NaN	57244000	17496000	62680000	36797000	18874000
Q9DCR2	Ap3s1	NaN	NaN	NaN	NaN	NaN	0	0	0	0	19047000
B2RUJ5	Apba1	-0.050571	NaN	0.00186346	0.0564475	NaN	84664000	24361000	51283000	49352000	35899000
P98084	Apba2	0.0125842	0.0523164	0.0382226	-0.00809642	0.0390538	450640000	107950000	370840000	243080000	380300000
Q9QXJ1	Apbb1	-0.0765332	0.0500638	-0.056367	-0.0337738	-0.0673685	409540000	68018000	399320000	250780000	116870000
Q8R5A3	Apbb1ip	NaN	NaN	NaN	NaN	NaN	0	0	0	13433000	10349000
Q9DBR4	Apbb2	NaN	NaN	NaN	0.100267	NaN	12163000	6531900	0	25967000	13499000
Q61315	Apc	NaN	NaN	-0.0681202	-0.0491874	NaN	8691700	0	208220000	18319000	14699000
Q03157	Aplp1	-0.0540688	0.0468833	0.0260836	-0.00442623	-0.00272747	3033800000	940030000	1822000000	1796300000	2361500000
Q06335	Aplp2	-0.0667254	0.121197	0.0735351	-0.0235125	-0.00151738	2507400000	1096000000	1971200000	2074100000	1703900000
Q8K4Z3	Apoa1bp	-0.112884	NaN	NaN	NaN	NaN	45823000	0	0	20164000	15064000
P51910	Apod	-0.0521009	NaN	0.0602066	-0.248952	-0.192651	152070000	33429000	108090000	178880000	333430000
P08226	Apoe	-0.149299	0.299487	0.0570191	-0.260705	0.0437691	20124000000	9149800000	17727000000	17595000000	26299000000
Q9DCZ4	Apoo	NaN	NaN	NaN	NaN	NaN	0	20462000	0	0	0
P12023	App	0.439932	0.568781	0.375792	0.676163	0.466647	15254000000	6920700000	11474000000	19687000000	14915000000
Q8K3H0	Appl1	-0.0775392	NaN	-0.121088	0.0570572	-0.0649444	75327000	10203000	83473000	130720000	147960000
P04627;Q99N57;P28028	Araf	-0.0129463	-0.0658037	0.0324173	0.052001	-0.0238695	188930000	66397000	202610000	160900000	135070000
Q9WV31	Arc	0.196591	-0.351777	-0.0310037	0.192065	0.205359	584080000	200280000	575150000	243100000	777280000
Q5XJY5	Arcn1	0.0778764	-0.127267	-0.0305049	0.0106391	0.00357152	152910000	59745000	321160000	148880000	205480000
P84078;P61205;Q8BSL7	Arf1;Arf3;Arf2	0.00740635	-0.0616409	-0.0153512	0.0200711	0.00424638	1242600000	428570000	1038700000	917810000	989450000
P61750	Arf4	NaN	NaN	NaN	NaN	NaN	64806000	33101000	79118000	0	0
P84084	Arf5	-0.126586	NaN	-0.088917	NaN	NaN	64145000	0	66784000	0	46016000
Q9EPJ9	Arfgap1	-0.102697	NaN	NaN	NaN	NaN	64815000	12543000	33308000	21820000	22508000
Q99K28;Q9D8S3	Arfgap2	-0.0587073	0.115834	0.0266967	-0.0300951	-0.0132165	402430000	200170000	172840000	208460000	258270000
A2A5R2;G3X9K3	Arfgef2;Arfgef1	NaN	NaN	NaN	NaN	NaN	0	0	6401600	6723100	0
Q3UGY8	Arfgef3	-0.0343233	0.110228	-0.0417038	0.0201126	0.0102966	57750000	21834000	68717000	29521000	32932000
Q61176	Arg1	NaN	NaN	NaN	NaN	NaN	0	0	16756000	35582000	0
Q3UL36	Arglu1	0.124667	-0.10006	0.00761977	0.0273904	0.0109553	503500000	152960000	178520000	183860000	421560000
Q5FWK3	Arhgap1	-0.0639137	NaN	0.0781667	-0.0370864	NaN	58292000	12114000	72670000	83000000	24726000
Q3UIA2	Arhgap17	NaN	NaN	NaN	NaN	0.133659	18516000	0	0	0	35631000
Q6DFV3	Arhgap21	NaN	NaN	NaN	NaN	NaN	8367900	0	0	6378000	0
Q8BL80	Arhgap22	NaN	NaN	NaN	NaN	NaN	0	0	0	0	488420000
Q69ZH9	Arhgap23	NaN	NaN	NaN	NaN	NaN	7049100	0	6369500	6765800	0
A6X8Z5	Arhgap31	NaN	NaN	NaN	NaN	NaN	0	0	0	0	0
Q811P8;Q80YF9	Arhgap32	0.0583881	0.0242558	0.172574	0.0798322	0.0103811	134960000	83868000	248550000	138680000	70090000
Q91YM2	Arhgap35	NaN	NaN	NaN	NaN	NaN	0	0	11269000	0	0
Q99PT1	Arhgdia	0.0402858	-0.0879943	0.071219	0.0115282	-0.100405	197480000	104190000	231980000	196660000	175790000
Q8R4H2	Arhgef12	NaN	NaN	NaN	NaN	NaN	0	0	0	0	0
Q80U35	Arhgef17	-0.0171998	NaN	-0.0253225	-0.0437067	-0.0937368	69620000	8185200	94104000	59838000	65866000
Q60875	Arhgef2	0.0143105	NaN	0.0119931	-0.0728813	NaN	31042000	0	34304000	29065000	0
Q9ES28;Q8K4I3	Arhgef7	0.0316104	NaN	-0.0729018	-0.0553052	0.126703	132660000	18425000	159110000	66128000	92076000
Q3UTH8;Q5DU57	Arhgef9	-0.0984164	-0.0441084	-0.0853343	NaN	NaN	51913000	37916000	89168000	33881000	32064000
A2BH40	Arid1a	0.0175342	0.041546	0.00766245	-0.0423305	0.0363491	335550000	77397000	234860000	183910000	213580000
E9Q4N7	Arid1b	0.0711453	NaN	0.0628827	NaN	NaN	14499000	37732000	125460000	0	5073700
Q3U108	Arid5a	-0.0563917	NaN	-0.084368	0.0540382	0.00161859	95893000	300740000	54618000	80433000	135120000
Q8BM75	Arid5b	0.00194994	NaN	NaN	-0.0336658	-0.0364692	140920000	26568000	38619000	136390000	154620000
Q9Z1K5	Arih1	NaN	NaN	-0.0384318	NaN	0.154542	21615000	0	56772000	0	117270000
P61211	Arl1	0.0637086	NaN	NaN	NaN	0.0109152	32077000	0	22211000	14932000	33654000
Q9D385	Arl2bp	NaN	NaN	NaN	NaN	NaN	0	0	0	0	0
Q9WUL7	Arl3	-0.154406	NaN	0.0514612	0.156882	-0.116408	49262000	0	65149000	45717000	48510000
Q9JM93	Arl6ip4	NaN	NaN	NaN	NaN	NaN	0	6629900	0	0	11462000
Q8R5J9	Arl6ip5	NaN	NaN	NaN	NaN	NaN	22965000	0	22529000	18658000	21354000
Q9CQW2;Q8VEH3	Arl8b;Arl8a	NaN	NaN	0.0288152	NaN	-0.032135	38922000	0	47112000	32140000	70539000
Q8BNU0	Armc6	NaN	NaN	-0.176924	NaN	0.001575	21051000	0	28622000	20389000	39936000
Q9DBR3	Armc8	NaN	NaN	NaN	NaN	NaN	8761900	14901000	20076000	12169000	15451000
Q6A058	Armcx2	NaN	NaN	NaN	NaN	NaN	0	3506200	15694000	0	0
Q61324	Arnt2	-0.207854	0.0188567	0.00212285	-0.132368	-0.0525785	525660000	182730000	556490000	244600000	313050000
Q9R0Q6	Arpc1a	0.0655797	-0.109646	0.00646604	0.072066	0.00248693	518030000	233760000	699610000	488170000	504440000
Q9WV32	Arpc1b	0.0342273	NaN	0.0815273	NaN	-0.184464	44664000	15798000	79184000	27025000	160250000
Q9CVB6	Arpc2	0.0337052	-0.0834309	0.00186346	0.0132165	0.019474	377920000	115520000	409060000	269050000	404200000
Q9JM76	Arpc3	0.0626196	-0.119355	0.00919585	-0.00990989	0.0075923	875810000	552310000	542940000	665170000	847150000
P59999	Arpc4	0.00268431	0.0142368	0.0115282	-0.0825102	0.0457092	233450000	37696000	163610000	126250000	172760000
Q9CPW4	Arpc5	NaN	NaN	-0.032658	-0.154239	NaN	52423000	25692000	98007000	53814000	54679000
Q9D898	Arpc5l	NaN	NaN	NaN	NaN	NaN	30451000	0	30713000	29311000	0
Q9DCB4	Arpp21	-0.157597	-0.0770771	NaN	NaN	NaN	44074000	19717000	0	21280000	33272000
Q8BWG8;Q91YI4	Arrb1	-0.0542853	NaN	0.000737674	NaN	NaN	74245000	19029000	55844000	31503000	28909000
P50429	Arsb	-0.164379	0.120486	0.0129215	-0.0153962	0.0727477	281720000	124590000	208370000	153160000	316880000
Q9WV54	Asah1	NaN	NaN	NaN	NaN	NaN	3251000	0	0	0	4995900
O54984	Asna1	-0.0135821	0.0359715	0.0395727	-0.104434	-0.0338257	146420000	54803000	224500000	180340000	175130000
Q61024	Asns	0.0456359	0.0611852	-0.0246142	0.0908926	0.071681	94081000	29618000	176650000	110860000	135070000
Q80VP9	Asphd2	NaN	NaN	NaN	NaN	NaN	0	0	10551000	0	0
Q8C0M9	Asrgl1	-0.13763	0.358804	0.0790727	-0.31961	-0.0154017	524100000	164790000	1782200000	610730000	680920000
P16460	Ass1	NaN	NaN	NaN	NaN	NaN	8687700	0	12629000	16814000	0
Q61137	Astn1	-0.101675	0.0165	0.0581602	0.0607734	-0.0625444	323030000	47198000	412740000	225760000	273960000
Q9D5T0	Atad1	NaN	NaN	-0.0574562	NaN	NaN	0	0	35886000	0	0
Q8BHE3;O54940	Atcay	-0.102956	NaN	NaN	NaN	NaN	57752000	0	0	13054000	12739000
Q60765	Atf3	-0.0247153	-0.000867722	NaN	-0.00411044	NaN	203040000	114140000	38080000	110180000	115190000
Q91YI1	Atg13	NaN	NaN	NaN	NaN	NaN	0	0	0	9311700	0
Q9CPX6	Atg3	NaN	NaN	NaN	NaN	NaN	9689800	0	19070000	18320000	20665000
Q9D906	Atg7	NaN	NaN	NaN	NaN	NaN	7868800	0	0	8899500	0
Q9CWJ9	Atic	0.0880652	NaN	0.111027	0.138429	-0.0426936	142910000	11140000	65163000	104500000	32928000
Q8BH66;Q91YH5	Atl1	NaN	NaN	0.12969	NaN	NaN	19409000	0	71093000	19518000	0
Q6PA06	Atl2	NaN	NaN	NaN	NaN	NaN	8305400	0	9040200	8393900	8117500
O35126	Atn1	-0.00481249	0.0425699	0.0449707	0.0550724	-0.126553	145610000	27365000	97592000	147160000	130280000
O08997	Atox1	NaN	NaN	NaN	NaN	NaN	52290000	33754000	0	50768000	67563000
Q9Z1W8	Atp12a	NaN	NaN	NaN	NaN	NaN	0	0	147310000	0	0
Q8VDN2;Q64436	Atp1a1	0.0336248	-0.0909983	-0.0150049	0.0733884	-0.0159462	4063300000	1802300000	3265400000	4633500000	3446000000
Q6PIE5;Q9WV27	Atp1a2	-0.329188	0.44516	0.0558369	-0.354106	-0.156791	4215500000	2099300000	4753300000	4479200000	4185400000
Q6PIC6	Atp1a3	-0.0290258	0.0672524	-0.0303884	-0.0409777	-0.0214787	34009000000	17838000000	33429000000	31746000000	30592000000
P14094	Atp1b1	0.0477031	-0.0923697	-0.0208661	0.0562186	0.0092528	4377000000	2135900000	4570700000	3954900000	3981600000
P14231	Atp1b2	-0.14985	0.327413	0.0434016	-0.195091	-0.0930363	384310000	301600000	751030000	557070000	700930000
P97370	Atp1b3	NaN	0.592405	NaN	NaN	NaN	0	43801000	35174000	33866000	42811000
Q8R429	Atp2a1	NaN	NaN	NaN	NaN	NaN	0	25774000	0	0	0
O55143	Atp2a2	-0.102824	0.139506	-0.0760569	-0.0935788	-0.0765312	2674700000	1212500000	3352300000	2726300000	1739800000
G5E829	Atp2b1	-0.0109954	-0.042418	-0.0797566	-0.0886613	0.0366372	931110000	441150000	1142300000	965370000	723710000
Q9R0K7	Atp2b2	-0.0626025	0.0267567	-0.0445624	-0.0196966	-0.0290183	2452300000	933040000	2215600000	1783200000	1907100000
Q6Q477	Atp2b4	-0.174314	NaN	NaN	-0.133648	NaN	40581000	0	30682000	36472000	12593000
Q80XR2	Atp2c1	NaN	NaN	0.0594498	0.0166991	NaN	36414000	0	55952000	69745000	39024000
Q03265	Atp5a1	-0.209926	0.274791	-0.0173037	-0.127581	-0.0741579	4511100000	3725100000	5458900000	4519800000	4375400000
P56480	Atp5b	-0.199125	0.250496	-0.0118381	-0.136677	-0.0908574	5077400000	4589900000	7008200000	6238900000	5163700000
Q91VR2	Atp5c1	-0.0389113	0.260475	-0.0293278	-0.108825	0.049061	282310000	89082000	202050000	187290000	156700000
Q9D3D9	Atp5d	NaN	NaN	NaN	NaN	NaN	162750000	0	138700000	168250000	0
P56382	Atp5e	-0.21092	NaN	0.468554	0.345746	-0.0753644	251390000	62533000	256860000	270340000	261480000
Q9CQQ7	Atp5f1	-0.109361	NaN	-0.0678206	-0.147514	0.0328172	170950000	0	95240000	157230000	130730000
Q9DCX2	Atp5h	-0.208871	0.35166	-0.0409204	-0.14843	-0.0790003	787240000	596860000	806580000	1032300000	843860000
Q06185	Atp5i	-0.140964	NaN	0.0375858	-0.0349254	-0.0562949	494880000	36990000	350450000	365510000	386010000
P97450	Atp5j	-0.0201649	0.049455	0.0218919	-0.0547826	-0.0620176	298390000	128800000	452620000	316010000	521000000
P56135	Atp5j2	-0.470814	0.358635	NaN	-0.478052	0.531505	125620000	45022000	39597000	121590000	137660000
Q9CPQ8	Atp5l	0.182757	NaN	NaN	NaN	-0.309843	38013000	0	25390000	11718000	37226000
Q9DB20	Atp5o	-0.185393	0.318867	0.0260427	-0.0877088	-0.101713	1521600000	644240000	1098600000	960850000	1128400000
Q9R1Q9	Atp6ap1	-0.163094	0.183176	-0.0439661	-0.0791048	0.0115481	165560000	71598000	136040000	79077000	335780000
Q9CYN9	Atp6ap2	-0.144869	NaN	-0.0155087	-0.0279453	0.0114187	61988000	0	85662000	46370000	27254000
Q9Z1G4	Atp6v0a1	-0.154059	NaN	0.00766245	0.0581982	-0.0609244	139550000	14823000	183500000	275000000	102550000
P51863	Atp6v0d1	-0.11127	0.144929	-0.00798582	-0.116753	-0.053309	343280000	209000000	400520000	365830000	325730000
P50516	Atp6v1a	-0.00677105	0.045015	0.000130269	0.0346686	-0.0106391	4466700000	2111000000	5026300000	3473100000	3727200000
P62814	Atp6v1b2	0.0119509	0.0112806	-0.0132865	0.046261	0.0568618	4451300000	2106900000	4790900000	3906700000	3906400000
Q9Z1G3	Atp6v1c1	0.0225933	0.0246831	-0.0220342	0.0454795	0.0480848	999660000	411760000	1217500000	1064100000	919790000
P57746	Atp6v1d	0.00685096	-0.0654303	-0.0203378	0.0478976	0.018893	389270000	378350000	486210000	472070000	537200000
P50518;Q9D593	Atp6v1e1	-0.0475854	0.0654006	-0.0174936	-0.0344361	0.0262212	4044200000	1698600000	3956400000	4370200000	4362800000
Q9D1K2	Atp6v1f	0.0191163	-0.022057	-0.0796158	0.0252649	-0.00813156	152790000	77030000	181170000	218640000	208250000
Q9CR51	Atp6v1g1	NaN	NaN	NaN	NaN	0.138908	45061000	24845000	32555000	37860000	53853000
Q9WTT4	Atp6v1g2	-0.0217738	0.0606405	-0.0632953	0.0257972	0.115981	860570000	469810000	1087200000	804970000	995230000
Q8BVE3	Atp6v1h	-0.0417946	0.00698283	-0.0517289	0.000260499	0.0766005	870720000	437040000	764330000	454490000	679550000
P70704;P98200	Atp8a1	-0.113092	-0.0786743	-0.00580607	NaN	NaN	77925000	20412000	59953000	15850000	13773000
Q9WU60	Atrn	NaN	NaN	0.0485583	NaN	NaN	0	0	19494000	0	28708000
Q61687	Atrx	-0.16744	NaN	-0.041097	-0.0206155	0.0088803	33886000	5957000	86220000	27038000	49371000
P28658	Atxn10	-0.0413119	0.0665532	0.0102575	-0.0110622	0.0213174	2728100000	1089400000	2312700000	2478300000	2722600000
O70305	Atxn2	0.000911062	-0.0443045	-0.0320591	-0.0279037	0.0654006	443590000	71130000	311190000	429940000	289180000
Q7TQH0	Atxn2l	-0.0169514	0.00347957	0.0127951	0.00697919	-0.0030726	1119100000	383240000	1006500000	1114000000	1233000000
Q9JLZ3	Auh	0.131105	NaN	NaN	NaN	-0.231877	62187000	13320000	25853000	19087000	28872000
P01887	B2m	-0.0407916	NaN	0.11581	0.0772589	-0.12238	609030000	346690000	400640000	447020000	731990000
Q9WVK5	B4galt6	NaN	NaN	NaN	NaN	NaN	15735000	0	12587000	12230000	11191000
Q8BWP8	B4gat1	NaN	NaN	NaN	NaN	NaN	19554000	0	0	0	0
Q9JLV1	Bag3	0.0114859	-0.399224	0.10459	0.0839324	0.0351372	571920000	266600000	327770000	405410000	872940000
Q8CI61	Bag4	NaN	NaN	NaN	NaN	NaN	20167000	9463300	14272000	0	14626000
Q9Z1R2	Bag6	-0.0728761	0.122617	-0.00304638	-0.0656076	-0.0426149	846990000	301420000	724860000	746240000	816360000
Q497V6	Bahd1	NaN	NaN	NaN	NaN	NaN	3223300	0	0	3304400	0
Q3UHD1	Bai1	NaN	NaN	-0.0382515	NaN	NaN	0	0	26752000	0	0
Q8CGM1	Bai2	NaN	NaN	NaN	NaN	NaN	0	0	6784400	0	0
Q80ZF8	Bai3	NaN	NaN	NaN	NaN	NaN	0	0	13571000	17690000	0
Q8BKX1	Baiap2	0.0931764	-0.181615	-0.075328	0.0555694	0.0612602	4599000000	1668300000	4905000000	4955600000	4531000000
O54962	Banf1	NaN	NaN	NaN	NaN	NaN	13953000	0	11261000	11619000	12235000
Q91XV3	Basp1	0.0127529	0.0156437	-0.0249774	0.0253878	0.0492215	1846000000	1324400000	1260200000	1628100000	1899900000
Q9Z277	Baz1b	NaN	-0.05254	NaN	NaN	NaN	12902000	17701000	11789000	11638000	12014000
Q9R069	Bcam	NaN	NaN	NaN	NaN	NaN	0	0	10231000	11763000	0
Q61361	Bcan	-0.149476	0.276142	0.00509468	-0.283421	0.180075	450030000	54508000	229600000	128090000	160140000
Q80YN3	Bcas1	-0.0987979	-0.0212307	0.0126685	-0.0312416	0.0207203	193790000	102620000	401830000	203930000	282280000
Q9D287	Bcas2	NaN	NaN	NaN	NaN	NaN	42605000	14197000	41239000	0	0
Q8CCN5	Bcas3	NaN	NaN	-0.0338958	NaN	NaN	29653000	12930000	61649000	5870000	0
P24288	Bcat1	0.158634	-0.171668	-0.0804669	0.0518468	0.00222493	76582000	45407000	64053000	82230000	32614000
Q9Z0H7	Bcl10	NaN	NaN	NaN	NaN	NaN	0	0	9995700	22824000	0
Q8K019	Bclaf1	0.0128794	NaN	0.0496056	0.0668847	NaN	37271000	18734000	42892000	32535000	0
Q8CGN4	Bcor	NaN	NaN	NaN	NaN	NaN	9593300	0	0	11655000	21757000
Q80XN0	Bdh1	-0.248313	NaN	0.08041	-0.244651	-0.244945	162610000	16458000	165690000	125990000	167420000
P21237	Bdnf	0.183441	-0.167347	NaN	NaN	NaN	208890000	60881000	43710000	66046000	49990000
Q68EF6	Begain	NaN	NaN	NaN	NaN	NaN	0	0	0	0	0
Q9WTZ8;Q9R224	Bex2;Bex1	NaN	0.173893	NaN	-0.120583	0.0353586	71716000	63339000	0	73419000	99800000
P28653	Bgn	NaN	NaN	NaN	-0.325718	NaN	14152000	9287900	12254000	28102000	18286000
O35185;Q99PV5	Bhlhe40	-0.396704	0.343566	-0.0729223	-0.334081	0.0199421	128390000	79216000	230250000	150230000	141450000
O08539;D3Z6Q9	Bin1	0.011105	0.0103989	-0.00939479	-0.0183535	0.0714915	971260000	458010000	807680000	654950000	999660000
O88738	Birc6	NaN	NaN	NaN	NaN	NaN	6957100	0	8563900	7670900	5740400
Q8R016	Blmh	NaN	NaN	NaN	NaN	NaN	0	20106000	45343000	28398000	36937000
O55102	Bloc1s1	NaN	NaN	NaN	NaN	-0.0942265	0	0	15336000	19008000	35440000
Q9CWG9	Bloc1s2	NaN	NaN	NaN	NaN	NaN	0	0	0	0	17203000
Q923D2	Blvrb	NaN	NaN	NaN	NaN	0.186599	0	0	0	0	147890000
Q91Z96	Bmp2k	NaN	NaN	NaN	NaN	NaN	0	0	0	0	0
O35607	Bmpr2	-0.0776171	0.0510934	-0.0308778	-0.0257878	-0.0130059	100460000	79755000	268780000	118170000	192950000
Q9Z2F7	Bnip3l	NaN	NaN	NaN	NaN	NaN	12133000	0	0	4293200	0
Q9D8S9	Bola1	0.0758388	NaN	0.0638211	0.0722131	-0.2464	87723000	25744000	90498000	62025000	185170000
P97452	Bop1	NaN	NaN	NaN	NaN	0.099611	39818000	0	0	0	54605000
Q9Z0S1	Bpnt1	NaN	-0.0282051	0.0591846	-0.00335263	-0.233123	44275000	84049000	144120000	73943000	133900000
Q7JJ13	Brd2	0.088455	NaN	0.011105	0.12911	0.12384	177760000	29130000	172020000	89868000	216820000
Q8R3B7	Brd8	NaN	NaN	NaN	NaN	NaN	7900900	0	15244000	0	0
Q91VR8	Brk1	0.0567143	-0.140162	NaN	NaN	NaN	60140000	31573000	20314000	19003000	22298000
B2RRD7	Brpf1	NaN	NaN	NaN	NaN	NaN	5997800	0	0	0	0
Q69Z98	Brsk2	NaN	NaN	NaN	NaN	NaN	0	0	22885000	0	0
Q80Y55	Bsdc1	NaN	NaN	NaN	NaN	NaN	4743200	2333900	4652100	3253100	3472000
P18572	Bsg	-0.213568	0.145815	-0.0989015	-0.00344893	-0.118265	172320000	122330000	132940000	295430000	322360000
O88737	Bsn	0.0437159	-0.0877459	-0.0578083	0.0535394	0.049864	1190800000	330060000	858600000	712810000	936900000
Q80X66	Btbd10	0.0360697	NaN	0.0430871	-0.0856092	0.0398718	43854000	0	77259000	51440000	81301000
Q8C726	Btbd9	NaN	NaN	0.022923	NaN	NaN	0	0	13328000	0	0
Q8CIF4	Btd	NaN	NaN	NaN	NaN	NaN	0	0	0	0	0
Q64152	Btf3	0.0266558	-0.0127529	0.0309638	0.00311572	0.0197102	873370000	274460000	716850000	688170000	456350000
Q9CQH7	Btf3l4	0.034869	NaN	0.020154	NaN	0.0448224	103240000	37174000	44231000	23103000	97709000
P62325;Q04211	Btg1;Btg2	NaN	NaN	NaN	NaN	NaN	2854900	0	31003000	30455000	0
Q9WVA3	Bub3	-0.0199284	NaN	-0.019633	0.02592	-0.0384214	68593000	53617000	211900000	66443000	79664000
Q9CQC6	Bzw1	NaN	NaN	0.0871067	0.129206	NaN	21667000	15072000	46387000	33431000	19457000
P14106	C1qb	NaN	NaN	NaN	NaN	NaN	16788000	10358000	22522000	26682000	24719000
O35658	C1qbp	-0.0132596	0.211881	0.00346053	NaN	-0.0245267	104360000	44565000	99310000	49675000	125640000
Q02105	C1qc	-0.112749	NaN	NaN	0.032659	NaN	123270000	0	0	108390000	47650000
Q9ESN4;Q8CFR0;O88992	C1ql3	0.0883488	-0.143577	-0.0337785	0.129497	0.0606106	217060000	141030000	237720000	266680000	209550000
Q8R066	C1qtnf4	-0.108228	0.10094	0.00860017	-0.058931	-0.0762763	510360000	228770000	458550000	544770000	77756000
Q80X80	C2cd2l	NaN	NaN	NaN	NaN	NaN	19122000	5347500	11960000	13734000	13934000
P01029	C4b	NaN	NaN	NaN	NaN	NaN	9789700	0	11658000	0	4850400
P00920	Ca2	-0.0796731	0.0269091	0.0686311	-0.0558728	0.0265119	1677400000	873430000	1886400000	1434600000	1662700000
Q06138	Cab39	0.0608489	-0.096145	-0.00508923	0.0202369	0.0579919	32324000	18640000	46289000	29689000	32284000
Q9DB16	Cab39l	NaN	NaN	NaN	NaN	NaN	0	0	0	0	0
Q61290;P97445	Cacna1e	0.0556841	NaN	0.0612262	NaN	NaN	74471000	0	37227000	0	0
O08532	Cacna2d1	0.180671	NaN	NaN	0.144232	NaN	57492000	18682000	27230000	48343000	33412000
Q8R3Z5	Cacnb1	NaN	-0.134145	NaN	NaN	0.0621312	50251000	40456000	39529000	37595000	58090000
Q8VHW2	Cacng8	NaN	NaN	NaN	NaN	NaN	19600000	0	18719000	14395000	44760000
Q8R0X2	Cacul1	NaN	NaN	NaN	NaN	NaN	0	0	0	0	0
Q9CXW3	Cacybp	NaN	-0.286456	-0.0948088	NaN	NaN	26008000	31694000	48406000	0	20085000
Q8R5M8	Cadm1	-0.0515968	NaN	NaN	0.0285306	0.088869	176830000	12850000	13119000	130630000	74300000
Q8BLQ9	Cadm2	-0.0187206	0.00203727	-0.0550734	-0.0996219	0.0660422	366780000	96247000	363120000	236100000	272300000
Q99N28	Cadm3	0.0605845	-0.0353897	0.0262881	0.107074	0.0551178	585900000	170240000	305920000	508180000	711590000
Q80TJ1;Q8BYR5	Cadps	-0.00262672	-0.0194486	-0.0536411	0.0257563	-0.0337855	521240000	304890000	1267300000	512650000	540910000
P12658	Calb1	0.0714401	-0.0351495	-0.0351325	0.0159462	-0.011232	234960000	117500000	252300000	303150000	132400000
Q08331	Calb2	0.0607734	NaN	NaN	NaN	NaN	53219000	0	0	26258000	0
Q8CGU1	Calcoco1	-0.168988	NaN	-0.0844155	-0.0489686	-0.024978	77462000	0	200990000	145170000	174810000
Q91WQ9	Calml4	NaN	NaN	NaN	NaN	NaN	11212000	0	0	0	0
P14211	Calr	0.0140162	-0.112035	-0.139596	-0.0148206	-0.0802295	2530100000	723450000	2359200000	3054400000	2717900000
O35887	Calu	0.0296678	NaN	-0.00532658	-0.0423927	-0.0211066	328090000	46615000	115760000	246950000	341600000
Q9DCA7	Caly	NaN	NaN	NaN	NaN	NaN	4013900	13728000	0	21699000	16239000
Q91YS8	Camk1	NaN	NaN	NaN	NaN	NaN	15737000	9066700	18485000	18026000	19004000
Q8BW96	Camk1d	0.0257563	-0.22549	-0.0471446	0.0750357	0.0253317	459820000	115990000	378750000	176280000	246870000
P11798	Camk2a	0.113475	-0.222742	-0.0691528	0.0136376	0.0538869	9315400000	5637900000	8176000000	8034400000	8695800000
P28652	Camk2b	0.0793983	-0.130462	-0.0345443	0.0174924	0.0380619	10258000000	5666900000	9945100000	8729400000	9109300000
Q6PHZ2	Camk2d	-0.170053	0.156095	0.134655	0.106327	0.0091286	389300000	116250000	172370000	321590000	249670000
Q923T9	Camk2g	-0.0365191	-0.0780579	0.0935968	0.0371475	0.0254653	254030000	105810000	166400000	259560000	246050000
Q6QWF9	Camk2n1	NaN	NaN	NaN	NaN	NaN	65195000	0	0	52555000	49147000
Q78WH7	Camk2n2	0.0300327	NaN	0.02983	0.189406	-0.0400482	171580000	15503000	235760000	84618000	67575000
P08414	Camk4	NaN	NaN	NaN	NaN	NaN	32326000	0	24601000	19724000	29905000
Q8VBY2	Camkk1	0.157547	-0.362086	-0.0890236	0.0760211	0.0469559	175530000	44527000	137260000	177540000	104240000
Q8C078	Camkk2	NaN	NaN	NaN	NaN	NaN	7568300	0	0	7140200	8545400
Q3U2J5	Camkmt	NaN	NaN	NaN	NaN	NaN	0	176330000	14695000	0	0
Q3UHL1	Camkv	0.0654303	-0.10377	-0.0690612	0.0652435	0.03345	291640000	149800000	387260000	231870000	331620000
Q8C1B1	Camsap2	0.00393421	NaN	0.0495281	0.0325785	NaN	52206000	0	108110000	57860000	16213000
Q6ZQ38	Cand1	0.0595256	-0.0810952	0.00410632	0.0443437	0.0641452	872540000	313610000	523560000	579700000	637900000
P35564	Canx	0.0353497	-0.0304378	-0.0127316	0.0240339	-0.112739	883020000	341770000	897130000	1221300000	861410000
P40124	Cap1	0.0833951	-0.0796876	-0.0440863	0.0351895	0.0196739	2029400000	582250000	1698700000	1617000000	1347200000
Q9CYT6	Cap2	NaN	NaN	-0.0664773	NaN	NaN	13545000	0	89461000	14077000	30664000
P24452	Capg	NaN	NaN	NaN	NaN	NaN	24035000	27105000	0	0	9744300
O88456;Q9D7J7	Capns1	-0.196481	NaN	-0.0190518	-0.184502	-0.0953786	41863000	14116000	141260000	154260000	126410000
Q60865	Caprin1	0.0503024	-0.125741	-0.0627279	-0.019692	-0.00346053	1294500000	304180000	1004500000	627170000	479930000
P47754;P47753	Capza2	0.0202784	0.00935929	-0.0621913	-0.0145376	0.0218469	125610000	60835000	238670000	160510000	92063000
P47757	Capzb	-0.0321479	0.00543211	-0.0439229	0.0161555	0.0284134	215480000	105590000	284230000	208190000	189840000
Q9CR86	Carhsp1	NaN	NaN	NaN	NaN	NaN	31489000	12474000	30778000	29061000	33889000
Q9CZ42	Carkd	NaN	NaN	NaN	NaN	NaN	0	0	28449000	13024000	0
Q9WVG6	Carm1	NaN	NaN	-0.00445255	NaN	NaN	0	0	38753000	0	0
Q9ER72	Cars	NaN	NaN	NaN	NaN	NaN	0	0	16403000	0	19810000
Q8K3W3	Casc3	NaN	NaN	NaN	NaN	-0.273349	0	0	0	0	109880000
O70589	Cask	0.112906	NaN	0.114377	0.129432	0.0119898	157690000	11807000	121090000	97076000	94625000
Q6P9K8;Q8VHK1	Caskin1	0.00590945	NaN	-0.0966712	NaN	-0.0166573	95106000	14786000	54273000	12102000	67141000
P70677	Casp3	-0.0731279	NaN	NaN	NaN	0.0566391	64851000	13475000	16954000	14736000	33768000
P24270	Cat	-0.158065	0.24068	0.0513841	-0.0631295	-0.0695571	815280000	280480000	602840000	795010000	881540000
P22682	Cbl	NaN	NaN	NaN	NaN	NaN	20232000	0	0	0	0
Q9JIY2	Cbll1	0.0953786	NaN	NaN	NaN	NaN	199840000	0	14025000	18335000	0
P48758	Cbr1	-0.0756122	0.109221	0.0363893	0.0295867	-0.0251829	444340000	90970000	378610000	421930000	389110000
Q8K354	Cbr3	-0.154592	NaN	NaN	NaN	0.0103989	35177000	0	13671000	14606000	37362000
Q91WT9	Cbs	-0.0787923	NaN	0.0973614	-0.18514	-0.0668475	87546000	7403500	76532000	71661000	100270000
P23198;P83917	Cbx3	-0.0713584	0.0653501	0.0639335	NaN	0.0068681	501800000	112660000	354160000	91014000	531420000
O55187	Cbx4	0.0291808	NaN	NaN	0.0574759	-0.0782755	95510000	0	36181000	64478000	55908000
Q61686	Cbx5	NaN	NaN	0.252343	NaN	NaN	44603000	18537000	63410000	0	39296000
Q9DBY5	Cbx6	-0.169238	-0.0255926	-0.0233749	-0.00956346	-0.134783	52767000	70067000	117190000	109970000	164830000
Q8K1A6	Cc2d1a	0.0497606	NaN	0.0491405	-0.0102344	0.0485216	19188000	2529100	21478000	28364000	18728000
Q8CH18	Ccar1	0.19819	NaN	NaN	NaN	NaN	24960000	0	14838000	0	12020000
Q8VDP4	Ccar2	-0.046134	NaN	0.0482087	0.102811	-0.0670336	109790000	12915000	70494000	61474000	46782000
Q9D8X2	Ccdc124	0.0945759	NaN	NaN	0.079543	0.0138914	73503000	0	0	30682000	39904000
Q0VG85	Ccdc162p	NaN	NaN	NaN	NaN	NaN	0	0	22273000	0	0
Q8BMK5	Ccdc184	NaN	NaN	NaN	NaN	NaN	0	0	0	0	0
Q9D024	Ccdc47	-0.0482061	NaN	0.0631081	0.042418	0.030016	88727000	0	87555000	83262000	69424000
Q810U5	Ccdc50	NaN	NaN	NaN	NaN	NaN	0	0	0	0	15418000
D3YZP9	Ccdc6	0.0553401	NaN	NaN	0.00246845	0.0638181	53049000	12592000	33261000	51129000	150080000
Q8VDN4	Ccdc92	NaN	NaN	NaN	NaN	NaN	18647000	0	21000000	0	0
Q9CQL2	Ccer1	NaN	NaN	NaN	NaN	NaN	0	30915000	0	0	0
P09240	Cck	-0.0370107	0.153552	0.00719282	-0.0392867	0.156948	537500000	338380000	534620000	676230000	483390000
P10148	Ccl2	NaN	NaN	NaN	NaN	NaN	0	0	0	0	0
P14097	Ccl4	NaN	NaN	NaN	NaN	NaN	57298000	37045000	42277000	0	0
P51670	Ccl9	NaN	NaN	NaN	NaN	NaN	0	0	56291000	0	0
Q8QZT2	Ccsap	-0.0346948	0.0167753	0.0747068	-0.0860538	0.107772	239560000	100800000	205000000	73917000	74469000
P80314	Cct2	0.0514612	-0.000824377	0.00966332	0.00923837	0.0277694	1373300000	688890000	1309600000	957460000	1582800000
P80318	Cct3	-0.0488034	0.0536313	-0.0188068	-0.0385362	0.0207704	969050000	386230000	819520000	940810000	632830000
P80315	Cct4	0.047197	-0.0969448	0.00949339	0.0544598	0.00808757	1415800000	696320000	1361500000	1236200000	1318900000
P80316	Cct5	0.0429691	-0.0316104	-0.00677105	-0.0317226	0.0339428	1374600000	536090000	1437500000	1235300000	1125700000
P80317;Q61390	Cct6a	-0.00265294	-0.0110204	-0.0174845	-0.0296671	0.0581756	1419300000	566310000	981980000	1004000000	1261400000
P80313	Cct7	0.0442653	-0.111632	-0.044144	0.0311256	0.0404435	481880000	208310000	759230000	412630000	464390000
P42932	Cct8	0.0746336	-0.0818512	0.000520841	0.0312468	0.0427568	1436100000	814780000	1450400000	1387600000	1246900000
O54901	Cd200	NaN	NaN	NaN	0.149835	-0.276462	39831000	0	0	48552000	59943000
Q9CWK3	Cd2bp2	NaN	NaN	NaN	NaN	NaN	0	0	8678400	0	0
Q61735	Cd47	-0.176617	NaN	NaN	NaN	NaN	33536000	0	19711000	15311000	0
P04441	Cd74	NaN	NaN	NaN	NaN	NaN	18947000	0	16093000	17496000	18700000
P35762	Cd81	-0.0761863	NaN	0.084469	-0.0458733	-0.0637836	174620000	72882000	283280000	228960000	255750000
O89103	Cd93	NaN	NaN	NaN	NaN	NaN	4656000	0	13859000	0	12218000
Q61081	Cdc37	0.0870712	-0.0319333	0.0313681	-0.00237775	-0.0201955	315860000	190830000	323190000	340820000	362330000
Q9DC48	Cdc40	NaN	NaN	-0.1897	-0.180765	NaN	0	0	55334000	40667000	0
P60766;P84096;Q8R527;Q9ER71	Cdc42	0.000694316	0.00897339	0.171551	0.0159462	-0.0147725	654140000	241480000	104810000	417560000	529170000
Q3UU96	Cdc42bpa	NaN	NaN	-0.0543591	NaN	NaN	9216300	7326300	98716000	0	9576400
Q7TT50	Cdc42bpb	NaN	NaN	NaN	NaN	NaN	0	14673000	14601000	72127000	0
Q9JM96	Cdc42ep4	-0.0783447	0.067912	0.100991	-0.178637	-0.0857186	262360000	129760000	322110000	226290000	178970000
Q6A068	Cdc5l	-0.0226514	-0.00488001	-0.0370391	-0.0365427	0.0742343	120960000	34633000	172670000	227030000	113230000
Q8JZM7	Cdc73	NaN	NaN	NaN	NaN	0.0602063	10624000	0	10582000	0	17238000
Q9WTR5	Cdh13	NaN	NaN	0.0932816	0.169763	0.0298624	0	0	49826000	33401000	30917000
P15116;P39038	Cdh2	0.0314893	NaN	0.0423786	0.0588434	0.0960585	74636000	20076000	139010000	152580000	70302000
P55284	Cdh5	0.0460657	-0.0539615	0.156367	0.00838723	-0.167465	182290000	159380000	164970000	314610000	485780000
P70407	Cdh9	0.190556	NaN	-0.0951114	NaN	NaN	61256000	0	24817000	14773000	0
Q9DB75	Cdip1	NaN	NaN	0.0242393	NaN	NaN	0	0	73806000	0	0
Q8VDP6	Cdipt	NaN	NaN	NaN	NaN	NaN	10682000	0	15062000	13020000	0
P24788	Cdk11b	NaN	NaN	NaN	NaN	NaN	0	0	7583300	0	0
Q8K0D0;Q04899	Cdk17	0.0101727	-0.0927557	-0.00776028	0.0305592	-0.0121198	775450000	221380000	785290000	810520000	906530000
P49615	Cdk5	-0.0231779	0.0261243	-0.00451837	-0.0171772	0.008092	94197000	55098000	153040000	91930000	80298000
O35926	Cdk5r2	NaN	NaN	NaN	NaN	NaN	0	0	0	6756100	0
Q3UTQ8;Q8CEQ0;Q9QUK0;Q8BLF2;Q8BZ03;Q8K1Y2;Q62101;Q69ZM6	Cdkl5	0.0548045	-0.111027	-0.0477162	-0.0377775	0.137374	265350000	21600000	154850000	128400000	116050000
P46414	Cdkn1b	-0.0338911	-0.0310447	-0.060346	0.0135955	0.0373892	316920000	111600000	271580000	336160000	332860000
Q60773	Cdkn2d	-0.14832	0.173893	-0.01786	-0.119009	-0.0156112	151140000	43838000	227970000	120780000	72166000
Q99L43	Cds2	-0.163062	NaN	-0.106632	NaN	NaN	31759000	0	35162000	18884000	21780000
Q7TPC1	Cdsn	NaN	NaN	NaN	NaN	NaN	0	54994000	42656000	81557000	0
Q4VAA2	Cdv3	0.0465342	NaN	NaN	NaN	NaN	51456000	0	9074400	13158000	10848000
P28033	Cebpb	NaN	NaN	NaN	NaN	-0.112706	65265000	0	43093000	0	38858000
Q00322	Cebpd	NaN	NaN	NaN	NaN	0.213703	0	0	0	21916000	58987000
P28659	Celf1	0.0426149	NaN	-0.120463	-0.0127003	0.0490416	344300000	49738000	155040000	300930000	319420000
Q9Z0H4	Celf2	0.0188669	-0.0445398	-0.0164323	-0.00432971	0.0106436	2155300000	823390000	1784800000	1394900000	1865600000
Q8CIN6	Celf3	0.0608111	-0.0202369	-0.0120211	-0.0584786	-0.0523091	177070000	44901000	135980000	119640000	64853000
Q7TSY6	Celf4	0.0321754	0.00284524	-0.0206429	0.0283679	-0.0378248	2199700000	923210000	1629600000	1638900000	2286400000
Q9JKC6	Cend1	-0.014587	-0.0169498	-0.052483	-0.0398433	0.0991033	107100000	90848000	67144000	201820000	187080000
P49452	Cenpc	NaN	NaN	NaN	NaN	NaN	0	0	0	0	0
Q9CXS4	Cenpv	0.00125763	NaN	-0.0109286	0.112672	-0.114711	50667000	19763000	31580000	51948000	48126000
Q6A065	Cep170	NaN	NaN	NaN	NaN	NaN	27559000	0	23860000	0	0
Q80U49	Cep170b	0.0975003	NaN	NaN	NaN	0.08261	25378000	19073000	9901300	0	2357400000
Q9R1K9	Cetn2	NaN	NaN	NaN	NaN	NaN	0	5887600	8931500	0	8056400
Q8C6E0	Cfap36	NaN	NaN	NaN	NaN	NaN	9806200	0	15497000	0	0
O88271	Cfdp1	NaN	NaN	0.0148564	NaN	NaN	31795000	15308000	69268000	26162000	25017000
P18760	Cfl1	0.0472749	-0.0363893	0.0331422	0.0172003	0.0104479	10213000000	4710300000	7744000000	9129100000	8585200000
P45591	Cfl2	0.243137	NaN	NaN	NaN	NaN	65675000	0	19360000	15830000	16357000
Q8BHG9	Cggbp1	NaN	-0.247679	-0.0199739	NaN	0.100568	42921000	30671000	46287000	32465000	98749000
Q6AW69	Cgnl1	NaN	NaN	NaN	NaN	NaN	5775600	0	0	0	0
Q8K327	Champ1	NaN	NaN	NaN	NaN	NaN	11928000	5528300	9592600	8764000	10886000
Q9D1L0	Chchd2	-0.0459312	-0.00744904	-0.00107839	-0.0742549	-0.103051	1695400000	847750000	1368200000	1563000000	2244200000
Q9CRB9	Chchd3	-0.0844683	0.0608753	NaN	0.367002	-0.00453632	205100000	134550000	20266000	234170000	190790000
Q91VN4	Chchd6	0.0694461	NaN	NaN	NaN	NaN	72082000	23848000	33049000	43977000	102580000
Q6PDQ2;A2A8L1	Chd4;Chd5	-0.0735341	NaN	-0.00749508	0.0654677	-0.0326188	82994000	22288000	63265000	113860000	53818000
Q8CGZ0	Cherp	-0.0609552	NaN	-0.0676835	-0.0635064	NaN	88278000	8552200	76958000	35824000	19064000
P26339	Chga	0.0781304	NaN	NaN	NaN	0.0249268	74564000	0	0	0	51518000
P16014	Chgb	0.0729113	-0.00229568	-0.158278	-0.0167933	0.12976	471630000	212120000	279380000	223950000	473320000
O54804	Chka	0.0389776	NaN	NaN	NaN	0.131849	56166000	0	23172000	0	60994000
P70232	Chl1	NaN	NaN	-0.0343703	NaN	NaN	6294900	11582000	65561000	0	0
Q921W0	Chmp1a	0.0300732	NaN	0.0301543	NaN	-0.0538848	67433000	29034000	65354000	45348000	64624000
Q9CQD4;Q99LU0	Chmp1b2;Chmp1b1	-0.0315451	0.0104834	0.00337435	0.0355898	0.0492361	142460000	84727000	222800000	188880000	188600000
Q9DB34	Chmp2a	0.0246909	NaN	0.0571334	-0.00580607	0.028534	109210000	0	82125000	82625000	110070000
Q8BJF9	Chmp2b	0.187295	0.0385931	0.0194486	NaN	NaN	66528000	56104000	175570000	50430000	49360000
Q9CQ10	Chmp3	NaN	0.0380761	NaN	NaN	NaN	21657000	53188000	25890000	24140000	20632000
Q9D8B3;Q9D7F7	Chmp4b	-0.0203287	-0.0629578	0.0496056	-0.0129642	-0.0117396	783260000	566490000	791370000	831410000	935440000
Q9D7S9	Chmp5	0.0400878	-0.0137639	-0.00294143	-0.0249176	-0.0960406	111300000	47761000	67640000	71885000	102160000
Q91V57	Chn1	0.00246845	-0.096145	-0.160811	-0.0524242	0.126017	55538000	30273000	79803000	41532000	88964000
P61022	Chp1	-0.00133098	-0.0971531	0.00298634	0.000564216	0.0178193	224010000	114180000	131930000	173080000	146030000
Q9JME2	Chst11	NaN	NaN	NaN	0.139249	NaN	16683000	0	24679000	40747000	0
P0CG14	Chtf8	0.0260018	NaN	-0.0226468	-0.0189066	-0.101781	175200000	10642000	70876000	113670000	137200000
Q9CY57	Chtop	-0.0820011	0.0476484	0.0228406	-0.0109776	-0.0258382	446020000	269600000	346970000	377220000	331350000
Q8WTY4	Ciapin1	-0.00989656	NaN	0.049218	NaN	NaN	109890000	0	79840000	41219000	0
P60824	Cirbp	-0.0784436	NaN	NaN	NaN	NaN	27559000	25592000	0	0	0
Q91WS0	Cisd1	NaN	-0.0757659	NaN	0.382251	NaN	28534000	58572000	29175000	48609000	36847000
Q8BMK4	Ckap4	NaN	NaN	NaN	NaN	NaN	26388000	0	0	217360000	0
A2AGT5	Ckap5	0.016908	0.0559815	0.0158206	0.0141424	0.0456176	712630000	307180000	606270000	514230000	788490000
Q04447;P07310	Ckb	-0.0609303	0.162923	0.0490629	-0.139614	-0.0389776	18753000000	7921300000	16301000000	15196000000	18086000000
P30275;Q6P8J7	Ckmt1	-0.104694	0.241573	-0.00887143	-0.0665178	-0.0671081	2101300000	1297700000	2527700000	2235800000	2356600000
Q8BRT1	Clasp2	-0.0367696	0.040658	-0.0367365	-0.082316	-0.0143525	677720000	387620000	801950000	827890000	934530000
P51791;Q9WVD4;Q61418	Clcn3;Clcn5;Clcn4	NaN	NaN	NaN	NaN	NaN	29322000	0	0	0	0
Q9QYB1	Clic4	0.0144785	-0.00825941	0.101781	0.0299922	-0.136245	833570000	645420000	1057700000	835280000	1021900000
Q8BHB9;Q8BXK9	Clic6	NaN	NaN	NaN	NaN	NaN	0	0	0	0	0
Q99KN9	Clint1	-0.0494015	-0.110489	-0.00356276	0.077949	-0.00380507	194460000	14344000	77516000	92988000	365020000
Q922J3	Clip1	0.109309	NaN	-0.161189	0.0329409	0.0843628	123640000	0	106020000	124890000	134850000
Q9Z0H8	Clip2	-0.0345725	-0.00238207	-0.0678917	0.0432444	-0.0220157	342440000	131470000	440840000	317220000	452110000
B9EHT4	Clip3	0.0173256	0.0633305	0.0155274	0.00104106	-0.0577422	804720000	313410000	762360000	770300000	1076700000
Q61189	Clns1a	NaN	NaN	NaN	NaN	NaN	44173000	0	55797000	45615000	45543000
Q8VBZ3	Clptm1	NaN	NaN	0.00740635	0.0373468	-0.116641	23102000	0	71671000	82288000	40999000
Q8BXA5	Clptm1l	NaN	NaN	NaN	NaN	NaN	8626300	4903500	10501000	0	0
Q9JHS4	Clpx	0.148633	NaN	NaN	-0.167849	NaN	26598000	0	17935000	22037000	10373000
Q9EPL2	Clstn1	0.00121433	0.0118604	0.00595229	0.0536546	-0.00380507	1781500000	585700000	1206000000	1789600000	1861100000
Q9ER65	Clstn2	0.126975	-0.060131	-0.0897492	0.0439122	-0.00740635	141930000	120400000	197940000	380330000	67505000
Q99JH7	Clstn3	-0.0347748	0.0554581	-0.017245	0.0196977	0.0426657	889820000	451310000	648570000	649480000	506230000
O08585	Clta	0.0480143	-0.0325785	0.0351495	0.0333031	-0.00659439	539530000	209740000	375090000	436540000	487160000
Q6IRU5	Cltb	0.0339462	-0.0565237	-0.0815712	0.0103	-0.0469242	252010000	126540000	350860000	359320000	233190000
Q68FD5	Cltc	0.00281378	0.0171546	-0.00463248	0.0180761	0.00989656	13824000000	6333400000	16131000000	12069000000	14157000000
Q06890	Clu	-0.084616	0.0940153	0.0582741	-0.107177	0.0303605	8382100000	3081500000	7039200000	5779400000	10980000000
Q9D4C9;Q8BG92	Clvs1;Clvs2	0.0310447	NaN	-0.0749356	NaN	NaN	46801000	10945000	49067000	20207000	0
Q9D486	Cmip	-0.090674	0.116373	-0.0516311	-0.037986	0.0167346	270180000	164280000	368990000	217050000	429930000
Q9DBP5	Cmpk1	0.0446965	-0.0406814	0.0370279	0.0469632	-0.0239106	318710000	103140000	243840000	246770000	192120000
Q9DBC3	Cmtr1	NaN	NaN	NaN	NaN	NaN	0	0	0	0	36485000
P53996	Cnbp	0.00156065	-0.0646826	-0.000625835	0.0677402	-0.0501477	522530000	193700000	163130000	205550000	443670000
Q9D1A2	Cndp2	-0.0794019	0.0558679	0.0589572	-0.0286731	-0.032659	277980000	291950000	425880000	264550000	265040000
Q80YA9;Q8BMA3	Cnksr2	0.15238	-0.169586	-0.0429773	0.0782393	0.0539213	492020000	211310000	555280000	492770000	344430000
Q08091	Cnn1	0.137069	-0.196397	-0.0114455	-0.170413	-0.0782393	48498000	43400000	32457000	106860000	279880000
Q9DAW9;Q08093	Cnn3	-0.0371999	0.053646	0.0566381	-0.0514599	-0.0439907	932970000	323260000	769870000	730030000	850660000
Q6ZQ08	Cnot1	NaN	NaN	0.189995	0.137892	-0.32895	10097000	5529900	39377000	21091000	34011000
Q8C5L3	Cnot2	NaN	NaN	NaN	NaN	NaN	34686000	18016000	0	36271000	0
Q8BT14	Cnot4	NaN	NaN	NaN	NaN	NaN	30344000	0	18614000	15714000	20775000
P16330	Cnp	-0.0810737	0.134026	0.0269008	-0.192005	0.0813198	2137300000	1772900000	2699100000	2177000000	1973500000
Q9QXT0	Cnpy2	NaN	NaN	-0.0617906	-0.0338583	0.0244028	0	0	23734000	23845000	30084000
Q9DAU1	Cnpy3	NaN	NaN	-0.0886027	NaN	NaN	0	0	27415000	10517000	0
Q5M8N0	Cnrip1	NaN	NaN	NaN	NaN	NaN	76534000	52817000	60602000	67864000	68158000
O88507	Cntfr	NaN	NaN	NaN	NaN	NaN	0	0	10850000	0	0
P12960	Cntn1	-0.024844	0.0685726	0.0214374	0.041669	-0.0225109	911330000	290890000	991630000	1021600000	841510000
Q61330	Cntn2	-0.253794	NaN	-0.067369	-0.248321	NaN	95785000	4484100	77942000	90871000	26488000
O54991	Cntnap1	NaN	NaN	NaN	NaN	NaN	0	0	0	7018700	0
Q9CPW0	Cntnap2	NaN	NaN	-0.142589	NaN	NaN	0	0	37048000	0	23611000
Q3UMF0	Cobll1	NaN	NaN	NaN	NaN	NaN	0	0	13252000	15517000	15594000
Q62507	Coch	NaN	NaN	NaN	NaN	NaN	4525000	0	0	0	5656100
Q61245	Col11a1	NaN	NaN	NaN	NaN	NaN	16527000	0	0	17892000	51964000
Q60847	Col12a1	NaN	-0.456229	NaN	-0.159235	-0.115611	0	48127000	0	189010000	490160000
Q8BLX7	Col16a1	NaN	NaN	NaN	NaN	NaN	0	0	0	16692000	111560000
P39061	Col18a1	NaN	NaN	NaN	0.309289	0.0607904	19800000	0	0	61747000	88711000
P11087	Col1a1	0.389804	0.0117622	NaN	-0.0678917	-0.135482	3842000000	4301000000	78252000	7780800000	17719000000
Q01149	Col1a2	-0.0184668	-0.0305188	0.0672197	-0.0538279	-0.262237	5068400000	5564000000	68936000	8393900000	20000000000
P28481	Col2a1	NaN	NaN	NaN	NaN	NaN	0	0	0	0	0
P08121	Col3a1	-0.328661	0.0822425	NaN	-0.439173	-0.0858612	187570000	78207000	0	448310000	1169100000
P02463	Col4a1	-0.0123025	-0.00911081	NaN	-0.217291	0.00413675	377070000	406670000	0	1172800000	1441700000
P08122	Col4a2	-0.0305841	0.04072	-0.00876063	0.00830202	-0.273071	1141000000	986320000	66562000	2541700000	5276700000
Q02788	Col6a2	NaN	NaN	NaN	NaN	-0.393382	0	0	0	0	59573000
Q63829	Commd3	NaN	NaN	NaN	NaN	NaN	0	0	0	0	8926900
O88587	Comt	NaN	NaN	-0.110049	NaN	NaN	14832000	0	19573000	7777900	4786800
Q8CIE6	Copa	0.0277979	0.0938482	0.089163	0.00987563	-0.048403	345980000	71851000	434540000	306040000	407920000
Q9JIF7	Copb1	0.168851	NaN	0.0119509	0.0850407	-0.087604	36181000	0	132150000	39798000	20226000
O89079	Cope	NaN	NaN	NaN	NaN	NaN	8425300	0	0	0	6822400
Q9QZE5	Copg1	-0.0463853	0.0088803	-0.0509517	-0.059369	-0.00483706	301030000	83492000	253750000	119820000	257520000
Q9QXK3	Copg2	NaN	NaN	NaN	NaN	NaN	6540800	0	9892300	0	0
Q9CQ13	Coprs	NaN	NaN	NaN	NaN	NaN	0	0	0	0	0
P61202	Cops2	NaN	NaN	NaN	NaN	NaN	14247000	0	0	16384000	0
O88543	Cops3	-0.0616855	0.0860114	-0.000921682	-0.0424214	0.0145825	78530000	45183000	207520000	104880000	101150000
O88544	Cops4	NaN	0.203509	NaN	NaN	NaN	38033000	32956000	0	0	0
O35864	Cops5	-0.0920837	NaN	0.0253059	0.00689371	-0.065094	53453000	14045000	120230000	77878000	55295000
P97478	Coq7	0.0100878	NaN	0.136435	NaN	NaN	62134000	0	67752000	23112000	17212000
Q8K1Z0	Coq9	NaN	NaN	-0.07756	NaN	NaN	0	0	33620000	13845000	11690000
O89053	Coro1a	-0.0454873	0.00826017	0.0307616	0.066922	0.117094	442190000	132950000	525210000	345190000	270200000
Q9WUM3	Coro1b	NaN	NaN	NaN	NaN	NaN	39517000	20020000	0	35177000	0
Q9WUM4;Q920M5	Coro1c	-0.00329136	0.0733438	0.0261245	-0.0121595	-0.0532321	654470000	136950000	690580000	532770000	479200000
Q8BH44	Coro2b	0.00466523	0.0310783	-0.0347795	-0.112737	-0.0173673	189390000	54563000	256430000	199460000	103590000
Q9D2V7	Coro7	-0.0131387	NaN	0.107854	-0.0370485	NaN	23967000	0	45897000	39444000	14332000
Q9CQI6	Cotl1	-0.0877939	NaN	NaN	NaN	NaN	67286000	16111000	30132000	28043000	0
P56394	Cox17	NaN	NaN	0.0930363	NaN	NaN	32096000	0	51321000	38212000	45686000
P19783	Cox4i1	-0.0685167	0.0247291	-0.0421007	-0.0785164	0.026212	128200000	213000000	328910000	391510000	209730000
P12787	Cox5a	-0.0122801	0.0131074	0.0411952	0.0377053	-0.0376655	808210000	495350000	1227900000	1229600000	826820000
P19536	Cox5b	-0.048342	0.152033	0.00134423	-0.0231917	-0.0401274	916310000	1268600000	939450000	984660000	1083100000
P43024	Cox6a1	0.00633766	-0.00337435	NaN	-0.0623818	0.0102655	851060000	314230000	122170000	303280000	371280000
P56391	Cox6b1	0.00350361	0.0204835	0.0307616	0.00281378	0.0039132	1577400000	871980000	1263000000	1172300000	1368700000
Q9CPQ1	Cox6c	-0.00645356	NaN	0.0903639	-0.00777354	-0.0455186	481320000	55603000	421140000	406340000	221960000
P48771	Cox7a2	0.0335846	0.0824	0.0619423	-0.034234	0.0514941	262370000	164390000	161160000	232190000	248530000
P17665	Cox7c	NaN	NaN	NaN	NaN	NaN	0	0	50668000	0	72566000
Q61147	Cp	NaN	NaN	NaN	-0.105518	-0.571476	7717000	0	0	14865000	34190000
O89001	Cpd	0.0413532	-0.0469242	-0.0256127	-0.00642711	0.0196421	402330000	153120000	203180000	217450000	169100000
Q00493	Cpe	-0.114667	0.206077	0.0553401	-0.150396	-0.0267783	16241000000	8503100000	19575000000	15263000000	18718000000
Q812E0	Cpeb2	0.0420239	-0.043323	0.000867722	0.00979072	0.0926478	380290000	176720000	404150000	208800000	406420000
Q7TN99	Cpeb3	0.0180761	NaN	0.0203613	-0.0508492	-0.0478587	66213000	0	53858000	58939000	55457000
Q7TN98	Cpeb4	0.011232	NaN	0.0640834	NaN	-0.0153178	61310000	11346000	56418000	42228000	88997000
P63040	Cplx1	-0.0046676	-0.00220927	-0.0498056	-0.0606455	0.049027	443600000	472760000	476140000	423200000	670230000
P84086	Cplx2	0.0608111	-0.069816	-0.0181406	0.0395727	0.031461	4116900000	984900000	2867900000	4388000000	4155800000
Q8C166	Cpne1	NaN	NaN	NaN	NaN	0.103981	7371400	11141000	12703000	14127000	25747000
Q8BT60	Cpne3	NaN	NaN	NaN	NaN	NaN	23893000	0	0	0	26855000
Q8BLR2	Cpne4	0.101059	-0.107006	-0.0628835	0.0915966	0.102543	71099000	37602000	112400000	91020000	74353000
Q9Z140;P59108	Cpne6	0.049838	0.0546989	-0.0403911	-0.000673679	0.0722653	2924300000	1450800000	3074200000	2580900000	2402500000
Q0VE82	Cpne7	0.0900463	NaN	0.0208997	0.0617916	0.167351	74318000	0	188780000	61081000	39440000
Q1RLL3;Q9DC53;Q8JZW4	Cpne9;Cpne8;Cpne5	NaN	NaN	NaN	NaN	NaN	10164000	0	0	16764000	0
Q8BFS6	Cpped1	NaN	NaN	NaN	NaN	NaN	30858000	15116000	31972000	30191000	37222000
Q9QXK7	Cpsf3	NaN	NaN	NaN	NaN	NaN	14089000	9653600	0	16406000	16787000
Q6NVF9	Cpsf6	NaN	NaN	NaN	NaN	NaN	0	0	23539000	0	0
P22935	Crabp2	NaN	NaN	NaN	NaN	NaN	29725000	8583200	0	19333000	0
P45481	Crebbp	-0.00976329	NaN	0.00800367	-0.0742446	0.0588863	189530000	17441000	93928000	92096000	86759000
Q8BGC9	Creg2	NaN	NaN	NaN	NaN	NaN	10456000	0	11894000	7289900	7728400
Q9JLL0	Crim1	NaN	NaN	NaN	NaN	-0.0780216	0	0	23485000	41972000	153320000
P63254	Crip1	NaN	NaN	NaN	NaN	NaN	68168000	28414000	0	31541000	73832000
Q9DCT8	Crip2	-0.0833724	0.0281909	0.0430084	-0.0771085	-0.114144	360490000	169370000	212460000	241870000	422130000
Q8BZQ2;A2A5I3;Q8BS03	Crispld2	-0.0509029	0.125136	0.118761	-0.198055	-0.316809	240490000	96388000	472420000	235750000	389450000
Q64010	Crk	0.0583121	0.0960965	0.448768	0.323396	-0.360783	77302000	63819000	131030000	135080000	165620000
P47941	Crkl	0.16835	NaN	0.0214374	-0.00634778	0.0832619	64572000	25707000	65033000	85211000	79529000
P97427	Crmp1	0.0266967	0.130909	-0.043822	0.0304783	0.0348783	887880000	301360000	774880000	632260000	552280000
Q8CJ40	Crocc	NaN	NaN	NaN	NaN	NaN	0	60413000	112940000	84472000	57482000
Q8R555	Crtac1	0.0726175	NaN	0.0638211	0.245093	NaN	40987000	0	40911000	37714000	19047000
Q68ED7	Crtc1	-0.0245268	NaN	-0.143906	-0.0806028	NaN	59348000	12164000	72330000	61540000	6047800
Q9R194;P97784	Cry2;Cry1	NaN	NaN	NaN	NaN	NaN	0	0	13011000	0	0
P23927	Cryab	0.133124	-0.528505	0.0518468	0.28167	0.0372141	1113900000	779260000	825530000	407960000	1378200000
O54983	Crym	0.0261654	0.0415365	0.020527	0.0252239	0.0442642	1184900000	604380000	1385300000	1086500000	1011000000
P47199	Cryz	NaN	NaN	NaN	NaN	NaN	0	0	24492000	24679000	29581000
Q9CZU6	Cs	-0.0394056	0.133152	0.022923	-0.105634	-0.0145625	2104700000	1302000000	2534300000	2063500000	1941200000
Q91W50	Csde1	-0.000165063	0.0599769	-0.0112583	8.68502e-05	-0.0244446	681890000	279340000	509610000	719550000	724550000
Q9ERK4	Cse1l	0.0168245	NaN	-0.0760724	NaN	NaN	38871000	0	22039000	0	8013900
Q8BK63	Csnk1a1	NaN	NaN	NaN	NaN	NaN	7218000	4659600	10441000	6314400	7243900
Q9DC28	Csnk1d	0.0319333	NaN	0.00779044	0.0148984	0.00408852	244300000	0	128340000	159660000	98319000
Q9JMK2	Csnk1e	NaN	NaN	NaN	NaN	NaN	0	0	0	0	0
Q60737	Csnk2a1	-0.022505	0.0576546	0.00970579	0.0528478	-0.0428904	162840000	108940000	145990000	163230000	165220000
P67871	Csnk2b	0.0256744	0.016685	-0.00309886	-0.0798506	0.00280153	589330000	221220000	587130000	725650000	519660000
Q8VHY0	Cspg4	NaN	NaN	NaN	NaN	NaN	9861000	0	10947000	0	10703000
P59054	Csrnp1	NaN	NaN	NaN	NaN	NaN	0	0	0	0	0
P97315	Csrp1	-0.103138	0.091381	0.0814913	-0.196099	-0.138018	2304100000	1164200000	1203700000	1878100000	2788700000
P97314	Csrp2	-0.0128613	NaN	NaN	NaN	NaN	53462000	18553000	0	24064000	44048000
P21460	Cst3	-0.0628735	0.12789	0.0130901	-0.241853	-0.0578942	4350400000	2340600000	3134200000	3939000000	4160500000
Q62426	Cstb	0.0383419	-0.135514	0.053309	-0.00688134	-0.0538081	467830000	282200000	413950000	364020000	721360000
Q99LC2	Cstf1	NaN	NaN	-0.153057	NaN	NaN	0	0	40585000	24932000	21866000
Q8BIQ5	Cstf2	0.130044	NaN	-0.0105991	NaN	NaN	110490000	39115000	107220000	43505000	58760000
Q8C7E9	Cstf2t	0.0708503	-0.161338	8.68502e-05	0.00987563	-0.0550341	420270000	226760000	293650000	242200000	441500000
O88712	Ctbp1	-0.0614052	0.0641352	0.00302947	-0.0442593	0.0229489	589910000	282210000	801110000	795100000	544300000
Q61164	Ctcf	NaN	NaN	NaN	NaN	NaN	9392800	0	0	0	14508000
Q7TSG2	Ctdp1	NaN	NaN	NaN	NaN	0.106854	6364900	0	0	10431000	15660000
P29268	Ctgf	-0.129011	NaN	0.00672269	0.0317719	-0.365319	66827000	14054000	33807000	76281000	110480000
Q6PEE2	Ctif	0.0236228	NaN	-0.0211168	NaN	NaN	34370000	0	86760000	21163000	19661000
P12399;P12400	Ctla2a	-0.282354	0.154493	NaN	NaN	NaN	135140000	79170000	29198000	47208000	0
P26231	Ctnna1	-0.0632702	0.073133	-0.0013789	-0.0943606	-0.104521	861730000	378760000	817570000	902070000	1177200000
Q61301	Ctnna2	0.0325785	0.0154637	0.0343477	-0.0673081	0.0156978	167790000	100770000	312120000	238800000	254880000
Q02248	Ctnnb1	0.0156112	-0.0169916	0.039652	-0.0476968	0.00962118	3243500000	2145700000	2821800000	3089300000	4026000000
Q9CWL8	Ctnnbl1	NaN	NaN	NaN	NaN	NaN	11273000	0	7094000	6469300	0
P30999	Ctnnd1	-0.0418998	-0.0130901	0.049218	0.0225521	-0.0441084	278750000	102390000	267130000	295420000	275060000
O35927	Ctnnd2	0.0114859	NaN	-0.0419572	0.0449707	0.106677	116680000	27281000	75082000	109100000	110890000
P70698	Ctps1	0.0204442	NaN	NaN	0.0755835	-0.0702226	45035000	0	20160000	65000000	28821000
P16675	Ctsa	-0.125118	0.166553	0.0302353	-0.0319796	-0.0715506	130070000	70372000	109810000	90531000	279160000
P10605	Ctsb	-0.0106481	-0.0286932	0.0451273	0.0236639	-0.0681487	1286200000	710430000	1109400000	1066800000	1246700000
P18242	Ctsd	-0.223306	0.151792	0.00996053	0.0457531	-0.149988	1585900000	568530000	1420000000	1349700000	1665100000
P06797;Q9JI81	Ctsl	-0.189767	0.312498	0.010978	-0.0644373	-0.142921	381130000	142370000	229030000	308200000	469050000
O70370	Ctss	-0.037678	0.0264565	0.0938418	0.115011	-0.187464	578220000	595610000	442690000	472480000	744010000
Q9WUU7	Ctsz	-0.00969667	-0.0303568	NaN	NaN	NaN	62857000	35791000	32166000	23989000	0
Q60598	Cttn	-0.0280612	0.0704687	-0.0399242	0.00962084	0.0574166	611700000	214190000	698010000	807590000	591770000
B9EJA2	Cttnbp2	0.157154	-0.194764	-0.0843891	-0.0129552	0.0950682	145060000	47007000	114500000	108530000	117390000
Q99LJ0	Cttnbp2nl	NaN	NaN	NaN	NaN	NaN	0	0	5261900	0	6030800
Q9CXX9	Cuedc2	0.0697791	NaN	NaN	-0.0354198	0.000430165	147150000	36240000	110550000	103440000	117770000
Q9D4H8	Cul2	-0.0876451	NaN	NaN	0.000607587	NaN	136600000	0	0	18214000	7624800
Q9JLV5	Cul3	NaN	NaN	-0.0395245	NaN	NaN	16859000	0	37107000	0	0
Q3TCH7	Cul4a	NaN	NaN	NaN	NaN	NaN	3409100	0	5836300	3226000	0
A2A432	Cul4b	-0.0765746	NaN	0.0288152	0.116608	-0.0354698	12681000	0	15717000	10983000	12030000
Q9D5V5	Cul5	NaN	NaN	NaN	NaN	NaN	8412700	5182700	9442000	6003900	0
Q9JHS9	Cwc15	NaN	-0.00881301	NaN	-0.126255	0.0170959	24349000	28221000	19560000	29823000	229470000
Q9DBF7	Cwc25	NaN	NaN	NaN	NaN	NaN	0	0	19204000	0	0
O35188	Cx3cl1	-0.0658148	0.0300718	-0.0271587	-0.0224501	-0.00151738	919070000	740090000	770130000	688920000	937350000
P97792	Cxadr	NaN	NaN	NaN	NaN	NaN	22784000	0	0	0	0
P12850	Cxcl1	NaN	NaN	NaN	NaN	NaN	180590000	0	0	198410000	179130000
P17515	Cxcl10	NaN	0.12172	NaN	0.263234	NaN	65588000	49024000	35384000	99297000	52732000
Q9WUQ5	Cxcl14	-0.0959123	NaN	NaN	NaN	NaN	54717000	0	13612000	34489000	0
Q91WA4	Cxxc5	NaN	NaN	NaN	NaN	NaN	16071000	0	8559000	8157000	9762300
Q9DCN2	Cyb5r3	NaN	NaN	NaN	-0.0774302	-0.00697919	18233000	0	13017000	29117000	31311000
Q9D0M3	Cyc1	-0.0489152	0.0572184	0.0234171	-0.0124767	-0.0938068	1006500000	739030000	811880000	796590000	1029500000
P62897;CON__P62894;P00015	Cycs	-0.146776	-0.00650883	-0.00541892	-0.099682	-0.122511	689240000	479670000	889110000	734950000	880930000
Q7TMB8	Cyfip1	NaN	NaN	NaN	NaN	-0.0274719	11065000	5725700	14527000	10101000	22896000
Q5SQX6	Cyfip2	-0.0704431	0.0962049	-0.0668621	-0.0133492	-0.00620924	570300000	382520000	1332200000	592530000	660980000
Q8K0C4	Cyp51a1	NaN	NaN	0.0379044	NaN	0.213866	0	0	26747000	0	47721000
P18406	Cyr61	NaN	NaN	0.112571	-0.170799	-0.0961798	25324000	6394600	62963000	53454000	22208000
Q8K353	Cystm1	-0.0631446	NaN	-0.0452126	0.0498767	NaN	65847000	11533000	64065000	86305000	0
Q9QX11;O08967;P63034	Cyth1;Cyth3;Cyth2	NaN	NaN	NaN	NaN	NaN	30254000	18337000	29800000	31385000	31259000
Q9D172	D10Jhu81e	0.12008	0.240922	-0.00151398	-0.0668469	0.0750233	948730000	476760000	398800000	663770000	672390000
Q8VEB3	D1Ertd622e	NaN	NaN	NaN	NaN	NaN	0	0	9889200	0	12748000
Q8BPM0	Daam1	NaN	NaN	NaN	NaN	NaN	26131000	0	0	0	0
Q80U19	Daam2	NaN	NaN	NaN	-0.379364	NaN	33716000	7361400	0	68266000	0
P98078	Dab2	-0.191067	NaN	NaN	NaN	NaN	69772000	0	26330000	0	12542000
Q3UHC7	Dab2ip	NaN	NaN	-0.00298078	NaN	NaN	23518000	0	35789000	0	0
Q62165	Dag1	-0.0588017	0.00800794	0.031893	-0.121294	-0.0142264	153880000	33448000	93951000	65773000	136750000
Q6WQJ1	Dagla	NaN	NaN	NaN	NaN	NaN	0	0	0	0	0
Q9ER88	Dap3	NaN	NaN	NaN	NaN	NaN	0	0	13498000	0	0
Q922B2	Dars	0.0580842	-0.11059	0.111431	0.0792174	0.0461002	46309000	25149000	164740000	76808000	155810000
Q9JII5	Dazap1	NaN	NaN	NaN	-0.025714	NaN	56774000	0	17826000	69873000	7090900
P31786	Dbi	-0.110491	0.206845	0.0131323	NaN	NaN	281160000	300010000	765810000	123230000	171480000
Q9QXS6	Dbn1	-0.0897492	-0.024978	-0.0896958	-0.0666899	0.0542164	1387400000	642650000	1163800000	833770000	1672500000
Q62418	Dbnl	-0.0211213	-0.0613394	-0.00879165	0.0165319	-0.0182427	152980000	25307000	92475000	51819000	198960000
Q8CBW4	Dcaf12l1	NaN	NaN	NaN	NaN	NaN	0	0	0	0	0
Q6PAC3	Dcaf13	NaN	NaN	NaN	NaN	NaN	0	0	0	0	31813000
P61963	Dcaf7	-0.038484	-0.032659	0.0273904	0.0446181	-0.0318526	649630000	249450000	769020000	618000000	502030000
Q8N7N5	Dcaf8	NaN	NaN	NaN	NaN	NaN	43431000	0	0	0	0
Q9JLM8	Dclk1	0.0854333	-0.126781	0.00663716	0.0934917	0.0570945	1068500000	492100000	1070200000	845270000	835180000
Q6PGN3	Dclk2	0.124276	NaN	NaN	0.110489	-0.155215	96909000	5340100	77557000	84811000	101020000
P28654	Dcn	-0.0972087	NaN	0.212347	-0.0279592	-0.146376	33912000	6392600	24531000	33057000	76245000
O08788	Dctn1	-0.0486285	0.0927284	-0.0429869	-0.0419094	-0.0047082	778810000	346260000	963830000	761420000	471400000
Q99KJ8	Dctn2	0.0107239	-0.032014	-0.00982104	-0.00782218	0.033028	1669400000	724430000	1574400000	1323500000	1505700000
Q8CBY8	Dctn4	0.00633766	0.043625	0.0187837	-0.0447453	-0.174525	193550000	92556000	118530000	57194000	37802000
Q9QZB9	Dctn5	NaN	NaN	NaN	NaN	NaN	10891000	0	7582100	7556500	8492200
Q9WUB4	Dctn6	-0.187708	NaN	NaN	-0.0126198	NaN	66402000	0	0	40154000	0
Q9QZ73;Q8BZJ7	Dcun1d1	NaN	NaN	NaN	0.0391761	NaN	5335800	0	8263400	13050000	5029600
Q9CWS0;Q99LD8	Ddah1	-0.0797201	0.32446	0.0817432	-0.253521	0.0495232	787640000	206100000	738960000	499650000	863200000
Q3U1J4	Ddb1	-0.143277	0.126697	0.000477461	-0.0142817	-0.0558369	254000000	94646000	357850000	175950000	217460000
A2ADY9	Ddi2	0.128593	NaN	-0.0215821	0.124145	0.0636673	31930000	0	94011000	102230000	64773000
Q03146	Ddr1	NaN	NaN	NaN	NaN	NaN	0	0	0	0	0
O35215	Ddt	-0.08187	0.0147847	0.147584	-0.138203	-0.0305592	451650000	253150000	243380000	188740000	453700000
Q91VR5	Ddx1	0.0190747	-0.043205	0.0315296	0.0020364	0.00734046	728720000	380400000	491580000	514210000	643000000
Q501J6	Ddx17	0.106531	-0.190836	-0.0110355	0.032377	0.0842046	2802400000	1060900000	1952500000	2292900000	2843600000
Q61655	Ddx19a	-0.145415	-0.0195732	-0.0114455	NaN	0.123759	46994000	24817000	115490000	10235000	62360000
Q9JIK5	Ddx21	0.00966332	NaN	NaN	0.00697919	NaN	44448000	0	7207700	15742000	28341000
Q9ESV0	Ddx24	-0.0903798	0.15396	0.0819231	0.0672941	-0.0820669	388740000	127790000	86820000	111930000	141940000
Q9QY15	Ddx25	NaN	NaN	NaN	NaN	NaN	0	109240000	0	0	0
Q9Z1N5;Q8VDW0	Ddx39b;Ddx39a	-0.004975	0.0750439	0.00099773	-0.0395578	-0.0771134	633030000	222010000	613650000	610110000	495330000
Q62167;P16381	Ddx3x;D1Pas1	-0.019842	0.0898774	0.0394934	-0.0344126	-0.00104106	5348300000	1735500000	4135000000	4887400000	5573300000
Q62095;Q61496	Ddx3y	-0.0125706	0.109339	0.126391	-0.0645885	-0.0877459	498360000	268920000	719490000	252420000	806790000
Q810A7	Ddx42	0.017701	0.0717834	-0.00573125	-0.088081	-0.0402858	171120000	40719000	181100000	47455000	155070000
Q569Z5	Ddx46	NaN	NaN	0.0359898	NaN	0.0901232	11768000	0	63780000	11906000	58312000
Q61656	Ddx5	-0.0361272	0.0807911	0.00646604	-0.0752763	-0.0204442	21340000000	10312000000	17711000000	16766000000	18271000000
Q99MJ9	Ddx50	NaN	NaN	NaN	NaN	NaN	6052000	0	4400500	4626200	6199500
P54823	Ddx6	-0.00300702	0.0370674	0.0351895	-0.00162731	0.0416751	670540000	105790000	587010000	411850000	467450000
O09005	Degs1	NaN	NaN	NaN	NaN	NaN	0	0	0	0	23074000
Q7TNV0	Dek	NaN	NaN	NaN	NaN	NaN	6469100	0	17153000	18015000	19232000
A2RSQ0;Q6PAL8	Dennd5b;Dennd5a	NaN	NaN	NaN	NaN	NaN	0	0	12213000	9410300	0
P31001	Des	NaN	NaN	NaN	NaN	NaN	0	0	0	0	0
Q6NS52	Dgkb	0.0370279	0.104091	-0.0368972	-0.017955	0.0126064	165260000	39891000	235950000	90863000	82231000
Q9R1C6	Dgke	NaN	NaN	NaN	-0.0672422	NaN	18831000	12177000	27241000	32504000	20626000
Q91WG7	Dgkg	-0.019933	0.0434762	-0.065835	-0.0370864	-0.0273904	241310000	135950000	627050000	375320000	303820000
Q80UP3	Dgkz	0.0515384	NaN	-0.148625	-0.0549502	NaN	33840000	14433000	54180000	51783000	15366000
Q99L04	Dhrs1	-0.0472511	NaN	0.0130059	-0.0614002	0.0924167	58262000	0	85404000	53330000	51578000
O35286	Dhx15	-0.020939	-0.076604	-0.0306913	0.0433623	-0.126716	59698000	30318000	60488000	67069000	62304000
Q99PU8	Dhx30	NaN	NaN	-0.0583048	NaN	NaN	0	0	9743300	0	3899100
Q8VHK9	Dhx36	NaN	NaN	-0.148564	-0.0749356	0.00344893	11570000	6210500	68353000	67257000	67919000
O70133	Dhx9	-0.0520029	0.150894	-0.00987435	-0.0902622	-0.0160718	663890000	322360000	886110000	892810000	646250000
O08808	Diaph1	NaN	NaN	NaN	NaN	NaN	0	8167500	0	12503000	0
Q3UH60	Dip2b	NaN	NaN	-0.00441306	0.195872	-0.15485	0	10134000	66236000	33444000	18312000
Q5PR73	Diras2	0.0560278	NaN	NaN	NaN	0.124377	111080000	20152000	47192000	39591000	61369000
Q8CIP5	Disp2	-0.0750852	0.0384413	-0.0347889	-0.00943473	0.0115838	118700000	64512000	294290000	205720000	129890000
Q9QUN9	Dkk3	-0.0696522	0.0430828	-0.134689	-0.129596	0.0485848	391480000	152440000	491640000	339440000	496210000
Q8BMF4	Dlat	-0.0760362	0.0683489	-0.0955333	-0.106871	0.0422922	1008100000	331530000	838280000	922280000	1051800000
O08749	Dld	-0.0792872	0.0997203	0.0100878	-0.0475514	-0.0618293	1519000000	937700000	1181500000	1338300000	1653300000
Q811D0	Dlg1	-0.00993211	0.0480023	0.136847	0.0680002	-0.0472359	78397000	44072000	71590000	65273000	99375000
Q91XM9	Dlg2	0.0381033	-0.0868935	-0.054369	0.0286526	0.0842415	942850000	630370000	928290000	1008700000	1309300000
P70175	Dlg3	0.0388982	-0.0999567	-0.0409729	0.00358977	0.0119407	1380900000	543340000	1127600000	1087900000	833030000
Q62108	Dlg4	0.00979072	0.0363538	-0.110951	-0.021135	0.0435386	367830000	116330000	290490000	182720000	488100000
Q9D415	Dlgap1	0.09496	-0.157185	-0.0297182	0.0372272	0.0308824	703580000	251720000	580200000	491540000	587490000
Q6PFD5	Dlgap3	NaN	NaN	NaN	NaN	NaN	0	5628800	9550700	6377500	0
B1AZP2	Dlgap4	0.112236	-0.0180344	-0.024605	0.0203613	-0.000650954	127890000	45039000	132030000	177030000	125070000
Q9D2G2	Dlst	-0.141535	NaN	0.00259798	-0.0172088	-0.114077	52745000	30885000	59955000	47901000	38101000
P11531	Dmd	-0.0926746	-0.0651688	-0.0390586	-0.0413645	0.0745848	46477000	24434000	68883000	37578000	96544000
Q9WV69	Dmtn	0.0278387	0.0180184	-0.0546989	0.0482087	-0.0118664	390440000	170270000	319520000	415240000	192460000
Q8BPN8	Dmxl2	-0.0274639	0.0528703	-0.00876949	-0.0647649	-0.0645703	99268000	35820000	217870000	109510000	70245000
P63037	Dnaja1	0.203196	-0.412326	-0.0297136	0.161368	0.111989	2749900000	1021800000	2142600000	1813800000	3216400000
Q9QYJ0	Dnaja2	0.0238695	-0.0539232	-0.0238014	-0.0101721	0.0179233	1761100000	771190000	1197500000	1216300000	1175000000
Q99M87	Dnaja3	NaN	NaN	NaN	NaN	0.0940531	0	0	23401000	22627000	82167000
Q9JMC3	Dnaja4	0.305093	-0.418467	-0.116969	NaN	0.088576	247620000	131500000	332740000	14372000	131940000
Q9QYJ3	Dnajb1	0.250152	-0.550779	0.0751088	0.307731	0.0328172	1466900000	1169700000	530380000	913120000	1942700000
Q9QYI4	Dnajb12	NaN	NaN	NaN	NaN	NaN	8960900	0	0	0	0
Q9QYI5	Dnajb2	0.0105967	NaN	NaN	NaN	NaN	341030000	0	147960000	101180000	273420000
Q9D832	Dnajb4	0.0699639	-0.241497	-0.0540983	0.104385	-0.000911062	393750000	159010000	267490000	264480000	501130000
O89114	Dnajb5	-0.0202059	NaN	-0.00977662	0.00825941	0.112867	39000000	0	73591000	41459000	113040000
O54946	Dnajb6	NaN	NaN	NaN	NaN	NaN	5601000	0	23525000	16585000	0
Q9QYI6	Dnajb9	0.155215	NaN	0.0278387	0.180871	0.0221804	125840000	16103000	41117000	73106000	189820000
P54103	Dnajc2	NaN	NaN	NaN	NaN	-0.108091	6410900	0	6072600	0	29567000
Q91ZF0	Dnajc24	NaN	NaN	NaN	NaN	NaN	0	0	0	10068000	0
P60904	Dnajc5	0.434984	NaN	NaN	NaN	-0.142139	54482000	20806000	40162000	39351000	47578000
Q80TZ3;Q99KY4	Dnajc6	-0.0291187	0.0331311	-0.0558876	0.0127529	-0.00783309	1082700000	307940000	717710000	780140000	638460000
Q9QYI3	Dnajc7	0.0247319	-0.0608111	-0.0105546	-0.0834618	0.0119095	606810000	335760000	697820000	545270000	673200000
Q6NZB0	Dnajc8	-0.0646893	NaN	-0.0424071	-0.0753796	NaN	207360000	0	59903000	39297000	37583000
Q8JZM4	Dner	NaN	NaN	NaN	-0.0619058	NaN	40424000	23679000	0	47481000	0
P39053	Dnm1	0.0477809	-0.0845048	-0.038897	0.0644205	0.0484682	8634900000	4661800000	8239800000	6974000000	7676200000
Q8K1M6	Dnm1l	-0.00226422	0.0273437	0.0206927	0.0196562	0.0406104	653600000	281380000	702100000	482540000	497140000
P39054	Dnm2	-0.0210074	NaN	-0.0369776	NaN	0.022313	383610000	168450000	371250000	334410000	410860000
Q8BZ98	Dnm3	-0.0197057	0.0192832	0.00134423	0.0468462	0.0795532	120890000	29915000	93514000	76239000	84419000
P13864	Dnmt1	0.975905	NaN	NaN	-0.00687693	NaN	52592000	0	26395000	32276000	4807800
Q9Z2W0	Dnpep	NaN	NaN	NaN	0.106938	-0.180126	12798000	5673400	0	17904000	197010000
Q8CIQ7	Dock3	-0.0831093	0.0859638	0.0780942	0.019241	0.062021	121020000	16014000	75440000	114110000	105240000
P59764	Dock4	NaN	NaN	-0.129608	NaN	NaN	12286000	0	86442000	14455000	9457500
Q8BIK4;A2AF47	Dock9	NaN	NaN	-0.076642	NaN	NaN	11721000	0	48527000	11146000	12197000
Q99LN9	Dohh	-0.171205	0.403348	0.0385804	-0.0789225	-0.135927	78587000	26953000	63296000	67688000	59059000
Q2MHE5	Dok6	NaN	NaN	NaN	NaN	NaN	0	0	0	0	0
Q9QX66	Dpf1	NaN	NaN	NaN	NaN	NaN	8137500	0	6295500	7733600	5642200
Q61103	Dpf2	NaN	NaN	NaN	NaN	NaN	0	0	0	0	9735200
P58269	Dpf3	NaN	NaN	NaN	NaN	NaN	0	0	0	21223000	0
Q9Z218	Dpp6	0.110657	-0.139659	-0.013869	-0.0520568	0.0971924	325060000	195880000	263380000	303310000	292800000
O08553	Dpysl2	-0.0113875	0.0615053	0.000217093	0.00449334	0.00373356	12790000000	7220700000	12003000000	10914000000	11617000000
Q62188	Dpysl3	-0.0416894	0.136166	0.0164483	0.0433623	-0.0170751	1095600000	869430000	1309900000	953330000	1183600000
O35098	Dpysl4	-0.240536	0.236579	-0.0285015	-0.235211	-0.116143	254880000	37883000	233180000	140980000	173940000
Q9EQF6	Dpysl5	-0.138998	0.0234529	0.00543792	0.141262	-0.101059	646860000	688110000	1068000000	931050000	817390000
Q9D6N5	Drap1	NaN	NaN	NaN	NaN	-0.0740114	0	0	0	0	29570000
Q6V3W6	Drc7	NaN	NaN	NaN	0.0501863	NaN	0	1291700000	1737200000	1805300000	1549100000
P32233	Drg1	NaN	NaN	NaN	NaN	NaN	0	0	6023500	6125600	0
Q9QXB9	Drg2	NaN	0.286602	-0.0804356	NaN	NaN	29289000	24736000	71015000	23702000	30159000
Q61495;Q7TSF1;Q7TSF0	Dsg1a;Dsg1b;Dsg1c	NaN	-0.42167	0.547984	0.415608	NaN	0	120390000	29999000	142740000	0
E9Q557	Dsp	0.0918779	0.0363019	0.113342	-0.0252443	-0.120804	113770000	3727000000	1757400000	4664400000	374970000
Q91ZU6	Dst	0.0166155	NaN	-0.00954126	-0.0253271	0.00411044	304510000	89330000	105540000	320930000	247730000
Q9R0P5	Dstn	-0.0284227	0.0512204	0.0431264	0.0598284	-0.0903286	2087900000	1336200000	2353400000	2328300000	2468300000
Q9DD18	Dtd1	NaN	0.268347	NaN	NaN	NaN	37602000	39458000	36935000	35567000	47012000
Q9D2N4;O70585	Dtna	0.00169045	0.0177559	-0.0840043	-0.0758034	0.0586426	303470000	104810000	312640000	214690000	886830000
Q80V91	Dtx3	-0.107755	0.151601	0.00539503	-0.0669482	-0.117967	93522000	41801000	183240000	174180000	152910000
Q9D7X3	Dusp3	-0.0196648	0.0795897	0.00616643	-0.00965226	0.142668	227540000	61272000	212510000	143060000	125230000
Q9JHU4	Dync1h1	-0.0931534	0.133494	0.000607587	-0.0190245	-0.0620176	1107000000	478540000	1892700000	1354800000	779670000
O88485	Dync1i1	-0.038954	NaN	-0.0430348	-0.0686896	-0.0159881	105020000	0	154890000	141120000	56897000
O88487	Dync1i2	-0.0964705	0.0455259	0.013848	-0.167523	0.0307985	178880000	78801000	106840000	186800000	138220000
Q8R1Q8	Dync1li1	0.015695	-0.0960406	-0.0293045	0.0314489	0.0587669	67708000	38361000	142600000	41079000	27734000
Q6PDL0	Dync1li2	0.0161137	-0.0810591	0.0292214	0.0526555	-0.0223459	237780000	86562000	170530000	163530000	214430000
Q9D0M5	Dynll2	0.086253	NaN	0.00663716	0.0985745	0.0236821	345360000	121220000	270370000	208540000	184160000
P62627	Dynlrb1	0.0712927	-0.101506	0.125416	0.0501863	NaN	714100000	222640000	320360000	390500000	153210000
P56387	Dynlt3	-0.0594985	NaN	0.0581222	0.445698	-0.55212	126770000	0	94339000	65968000	81456000
Q61214;Q9Z188	Dyrk1a;Dyrk1b	0.234998	NaN	0.00475116	NaN	NaN	33142000	0	25545000	0	0
Q8C008	Dzank1	0.0133429	NaN	-0.043601	0.0203198	0.000682378	156050000	0	112840000	204050000	62246000
Q9D903	Ebna1bp2	NaN	NaN	NaN	NaN	NaN	0	0	0	0	38237000
Q9CS74	Ecd	0.0385407	NaN	0.0376257	0.0817792	NaN	19783000	8377800	27162000	27254000	10325000
Q4PZA2	Ece1	NaN	NaN	0.137639	NaN	NaN	8074400	15311000	28049000	8404400	8515100
O35459	Ech1	-0.267663	0.417653	0.068594	NaN	-0.0782393	116930000	27213000	62772000	36238000	111400000
Q8BH95	Echs1	-0.411213	0.83109	-0.033877	-0.34176	-0.042851	97598000	101830000	207590000	195960000	221410000
P42125	Eci1	-0.25613	NaN	0.160469	-0.251952	NaN	50404000	0	78750000	37476000	15122000
Q61508	Ecm1	NaN	NaN	NaN	NaN	NaN	0	0	0	0	0
Q6PDI5	Ecm29	NaN	NaN	-0.0844472	NaN	0.0411448	8528100	0	29273000	5863000	35423000
Q99LS0	Ecrg4	NaN	NaN	NaN	NaN	NaN	0	0	0	0	0
Q9QZH6	Ecsit	NaN	NaN	NaN	NaN	NaN	0	0	5059000	0	0
Q8K2D3	Edc3	NaN	NaN	NaN	NaN	NaN	0	0	0	0	9891900
O35474	Edil3	0.00697919	-0.0232113	0.0320947	0.000694316	0.00931048	450440000	118000000	373190000	348190000	385590000
P10126	Eef1a1	0.0395331	-0.04159	0.0570191	0.0274312	-0.031166	16197000000	8580900000	13426000000	13789000000	15492000000
P62631	Eef1a2	0.0367885	-0.0477809	0.0209824	0.040167	0.00165346	2029600000	653720000	1550700000	1935300000	1624700000
O70251	Eef1b	-0.001575	NaN	0.0723602	0.020154	-0.0549193	316710000	37584000	221070000	238520000	257630000
P57776	Eef1d	0.0145625	NaN	NaN	NaN	-0.00449334	191330000	0	46493000	40920000	213180000
Q9D8N0	Eef1g	0.0133429	-0.0305592	0.0496831	0.00672269	0.0793341	213880000	70206000	169150000	185180000	310540000
P58252	Eef2	-0.0043999	0.00179299	0.0420239	-0.0139138	-0.0547279	4149700000	2030600000	4513800000	3880900000	4359700000
Q8BPB5	Efemp1	NaN	NaN	NaN	0.0202369	-0.360006	11882000	0	0	42131000	86085000
Q9D4J1	Efhd1	NaN	NaN	NaN	NaN	NaN	0	0	0	13808000	0
Q9D8Y0	Efhd2	-0.0177423	-0.0867512	0.0488689	0.0936668	-0.0116973	517460000	285670000	481270000	670000000	751010000
Q6ZQ18	Efr3b	-0.0985689	NaN	0.0149823	0.0530016	NaN	95302000	0	136470000	47963000	17212000
O08810	Eftud2	0.0792174	-0.104146	0.00697919	0.0184925	0.00698725	32429000	36037000	76596000	35365000	65463000
Q6GUQ1	Egfl8	NaN	NaN	NaN	0.433562	-0.225619	0	0	0	82228000	149700000
Q01279	Egfr	NaN	NaN	NaN	NaN	NaN	6619800	0	0	0	0
P08046	Egr1	-0.236984	0.0888744	0.0661395	-0.0848747	-0.0679259	690850000	568780000	743040000	659040000	539700000
P08152;Q9WUF2	Egr2	0.120837	NaN	-0.205303	0.145165	-0.00693645	195130000	31505000	111060000	63318000	161320000
P43300	Egr3	0.0802295	-0.0942614	0.0566762	0.0954832	0.0331546	317510000	57566000	61712000	134080000	285940000
Q9WVK4	Ehd1	0.0138901	0.108792	0.0422998	-0.00827787	-0.0646826	941810000	280500000	766740000	692110000	803080000
Q8BH64	Ehd2	NaN	NaN	NaN	NaN	-0.284701	31575000	19724000	15937000	0	70645000
Q9QXY6	Ehd3	0.0704073	-0.0339462	0.0866801	0.0918779	-0.0436766	353260000	121830000	278770000	240230000	281540000
Q9EQP2	Ehd4	-0.0475611	NaN	NaN	-0.0885814	-0.0251419	75349000	0	19630000	38247000	103350000
Q9Z148	Ehmt2	NaN	NaN	NaN	NaN	NaN	0	0	0	0	0
Q9DCR4	Eid1	NaN	NaN	NaN	NaN	NaN	0	0	17628000	0	0
Q6X7S9	Eid2	NaN	NaN	-0.0645985	-0.175523	NaN	15135000	8358200	40477000	33901000	0
Q8BMJ3;Q60872	Eif1ax;Eif1a	0.0220983	NaN	-0.0533365	-0.035109	0.0308964	274340000	54031000	263020000	264510000	451150000
Q61749	Eif2b4	-0.0144074	NaN	NaN	-0.0754674	NaN	50294000	0	20575000	32305000	10144000
Q6ZWX6	Eif2s1	NaN	-0.0623187	-0.031802	NaN	NaN	0	39278000	46933000	15273000	0
Q99L45	Eif2s2	0.195457	-0.201779	0.0312064	0.112873	0.0207704	428330000	177670000	377750000	315780000	370020000
P23116	Eif3a	0.00281378	NaN	0.00156065	0.0151501	-0.069927	122960000	0	181870000	127780000	97168000
Q8JZQ9	Eif3b	NaN	NaN	NaN	NaN	-0.199618	17481000	0	0	0	47260000
Q8R1B4	Eif3c	NaN	NaN	-0.033389	0.0621682	0.0748943	20572000	0	74491000	68280000	44498000
P60229	Eif3e	-0.0141336	0.00275345	0.0405232	0.0270641	-0.00983318	55785000	12536000	132390000	28274000	50954000
Q9DCH4	Eif3f	NaN	NaN	-0.0866578	NaN	NaN	0	0	23083000	0	0
Q9Z1D1	Eif3g	0.0341068	NaN	0.0853976	0.0288152	0.0706322	105390000	15410000	82014000	51383000	50132000
Q91WK2	Eif3h	NaN	NaN	NaN	0.000217093	-0.0241161	26420000	0	0	63488000	67774000
Q9QZD9	Eif3i	-0.0396529	0.0334734	0.0287745	0.00259798	-0.000824377	288970000	130470000	207730000	153810000	221070000
Q3UGC7;Q66JS6	Eif3j1;Eif3j2	0.133762	NaN	-0.00539253	0.0477031	0.0843364	71760000	13935000	77624000	51269000	82109000
Q9DBZ5	Eif3k	NaN	NaN	NaN	NaN	NaN	0	0	48430000	0	0
P60843	Eif4a1	-0.0192151	0.0463853	0.0311256	-0.0372851	-0.0153178	1211700000	982120000	1927500000	1549000000	1230700000
P10630	Eif4a2	0.0619046	NaN	0.0581982	0.0404045	-0.0433623	85133000	8588700	196970000	168990000	187280000
Q91VC3	Eif4a3	0.0218919	NaN	-0.0360234	-0.0644021	0.114509	95109000	0	57309000	43530000	82588000
P63073	Eif4e	0.0588055	NaN	NaN	NaN	0.0187025	84965000	0	0	46825000	41903000
P70445	Eif4ebp2	NaN	NaN	NaN	NaN	NaN	0	0	0	10906000	15338000
Q6NZJ6	Eif4g1	0.0569429	-0.0326993	-0.0446635	-8.68676e-05	-0.0075771	513020000	174850000	513280000	482800000	566900000
Q62448	Eif4g2	0.182072	-0.289544	-0.0370864	0.152105	0.065128	401490000	112990000	283410000	236660000	473970000
Q80XI3	Eif4g3	-0.00669606	0.0980461	0.0337052	0.00774778	0.0113296	129570000	62729000	221080000	111100000	93715000
Q9WUK2	Eif4h	0.00787574	-0.0583881	0.000347297	0.047742	0.0422539	390990000	232960000	262240000	520990000	425050000
P59325	Eif5	0.0273088	-0.0778401	0.00727825	-0.0219519	0.0572629	920040000	261380000	779900000	709360000	740560000
P63242;Q8BGY2	Eif5a;Eif5a2	0.0666613	-0.0395727	0.0350293	0.0105967	-0.010003	2198100000	829310000	1693100000	1656200000	2553300000
O55135	Eif6	0.00505175	NaN	0.0126264	0.0387393	-0.0149823	194980000	23278000	155300000	130420000	176740000
P70372	Elavl1	0.0422604	-0.0776222	-0.000608438	0.0215201	0.0223724	1246900000	589060000	1006200000	1191200000	894390000
Q60899	Elavl2	0.0238695	-0.0880297	-0.0578977	0.0161137	0.268645	84783000	64826000	92160000	66925000	64644000
Q60900	Elavl3	0.0652061	-0.129658	-0.0407916	0.0779127	0.0684659	873190000	449530000	860540000	618300000	769740000
Q61701	Elavl4	-0.123153	-0.0226345	-0.0154322	0.0507277	0.0534053	320440000	310200000	533580000	551330000	361580000
Q8BPU7	Elmo1	-0.0955171	0.0792664	-0.0551128	-0.0751937	-0.00979072	44625000	17499000	76037000	34238000	48173000
Q8BHL5	Elmo2	NaN	NaN	-0.154319	-0.166133	NaN	8318400	6479500	60628000	13122000	8480400
Q3V1U8	Elmod1	-0.0512008	0.107794	-0.0171727	-0.0330515	-0.0755835	305870000	185010000	404780000	183650000	357410000
P54320	Eln	0.348889	-0.0770407	NaN	-0.111759	-0.711816	438330000	337220000	0	585360000	667150000
Q9CZX0	Elp3	NaN	NaN	NaN	NaN	NaN	23414000	0	0	0	0
Q923X1	Eltd1	-0.0110177	NaN	0.170907	NaN	-0.234694	38989000	9829000	58118000	16928000	53615000
Q8C7X2	Emc1	-0.0392582	NaN	-0.0110978	NaN	NaN	67245000	7651900	67156000	11816000	9856500
Q3TAS6	Emc10	-0.0474933	NaN	NaN	NaN	0.0616004	31826000	7287800	19066000	0	21648000
Q9CRD2	Emc2	NaN	NaN	NaN	NaN	NaN	18675000	0	36963000	0	34919000
Q9EP72	Emc7	-0.00497939	-0.0187837	0.0363494	0.0094509	-0.0632207	173740000	107910000	121800000	104510000	142940000
O70378	Emc8	NaN	NaN	NaN	NaN	NaN	18817000	0	20706000	0	19274000
O08579	Emd	-0.028126	0.0367365	0.030883	0.0708503	-0.0246498	83929000	54199000	123460000	93455000	172160000
Q99K41	Emilin1	NaN	NaN	NaN	NaN	-0.151891	12785000	14066000	0	17288000	221790000
Q8BQM8	Eml5	NaN	NaN	NaN	NaN	NaN	0	68945000	0	0	0
Q03173	Enah	0.0445006	NaN	NaN	-0.150292	NaN	76125000	0	13692000	44859000	8067700
O35709	Enc1	-0.0940153	0.0471349	-0.0443892	0.0261654	-0.109005	119820000	373060000	288010000	106740000	113270000
Q8C522	Endod1	NaN	NaN	NaN	NaN	NaN	0	0	15608000	0	10602000
Q63961	Eng	NaN	NaN	NaN	-0.285335	NaN	19665000	0	12038000	82269000	39939000
P17182	Eno1	-0.0337456	0.12876	0.0094084	-0.0608653	0.030971	14055000000	8853100000	15666000000	12361000000	13133000000
P17183	Eno2	0.013048	-0.0248549	-0.00243015	0.00125763	0.00234281	4426400000	2271000000	4599700000	3949800000	3962600000
Q8BGB7	Enoph1	NaN	NaN	NaN	NaN	NaN	13630000	0	13680000	11017000	9410900
Q9R1E6	Enpp2	-0.847895	0.240106	-0.170638	0.394644	-0.320997	2283100000	584820000	1255000000	1613900000	4519100000
Q9EQG7	Enpp5	-0.108992	0.0352314	-0.0370154	0.0368284	-0.0653556	129290000	53701000	73599000	152720000	121390000
P60840	Ensa	NaN	NaN	NaN	0.0558369	0.0360045	53515000	26151000	42477000	236890000	390730000
B2RWS6	Ep300	NaN	NaN	NaN	NaN	NaN	13871000	0	6620400	8091600	0
Q9Z2H5	Epb41l1	-0.0142503	-0.0352696	-0.0283531	0.0541532	-0.0102575	203460000	56139000	201090000	186390000	199100000
O70318	Epb41l2	0.00315883	NaN	0.0125842	0.0390173	0.191708	71861000	18293000	42603000	44703000	103190000
Q9WV92	Epb41l3	0.0598284	-0.0778038	0.00779044	0.0625068	-0.0345081	355570000	67901000	260580000	250490000	453080000
Q8C0I4	Epc2	-0.00192384	NaN	NaN	NaN	-0.127137	12373000	3033300	5681500	6084400	8238900
Q99M71	Epdr1	-0.0455693	NaN	-0.162285	NaN	0.0547728	49377000	8612000	32690000	12635000	33341000
Q80TA9	Epg5	NaN	NaN	NaN	NaN	NaN	0	0	0	17392000	0
Q03145	Epha2	NaN	NaN	NaN	NaN	NaN	0	0	0	0	0
Q03137;Q8CBF3;P54754;P54763	Epha4	0.0790727	-0.0907517	-0.0894983	0.000781027	0.0458588	1351500000	482160000	1725200000	1085500000	1487000000
Q60629;P29319;O09127	Epha5;Epha3	0.0331422	NaN	NaN	NaN	NaN	83561000	0	0	0	0
Q62413	Epha6	NaN	NaN	NaN	0.00242526	NaN	11846000	19724000	29953000	76324000	0
Q9D379	Ephx1	NaN	NaN	NaN	NaN	NaN	0	0	0	0	0
P34914	Ephx2	-0.107627	NaN	0.0389379	-0.253319	-0.072397	50594000	8206600	83376000	46337000	70370000
Q8VEH5	Epm2aip1	-0.0128702	NaN	-0.0432842	0.0553783	-0.0214787	113260000	23026000	123430000	83526000	77421000
Q80VP1	Epn1	0.0816713	0.096232	-0.00399647	0.00919585	-0.0237462	181740000	93912000	243530000	232720000	131210000
Q8CHU3	Epn2	0.0747433	NaN	NaN	NaN	NaN	60617000	0	16109000	0	0
Q91W69	Epn3	NaN	NaN	NaN	NaN	NaN	26637000	10373000	18273000	16512000	23742000
Q8CGC7	Eprs	-0.12294	NaN	0.043205	0.0705181	0.0389113	122710000	0	145390000	89996000	249830000
Q60902	Eps15l1	NaN	NaN	NaN	NaN	0.101571	15138000	0	15566000	14134000	32298000
Q08509	Eps8	NaN	NaN	0.127299	NaN	NaN	20612000	0	56930000	17256000	27568000
Q9CZU4	Eral1	NaN	NaN	NaN	NaN	NaN	0	0	0	0	0
Q80TH2	Erbb2ip	0.0202369	NaN	0.13373	NaN	NaN	30144000	0	28117000	10923000	12696000
Q99MI1	Erc1	0.0585778	NaN	-0.0427903	-0.008641	0.0683794	145240000	13475000	100180000	79770000	106490000
Q6PH08	Erc2	0.020154	-0.0810231	-0.116526	-0.0312696	0.0464674	335580000	281370000	431050000	249110000	80877000
P70459	Erf	0.0685569	NaN	0.0118664	NaN	NaN	187110000	0	51276000	0	38866000
P81270	Erg	NaN	NaN	0.0307616	NaN	NaN	16827000	0	71453000	12573000	22137000
Q9DC16	Ergic1	NaN	NaN	NaN	NaN	-0.184067	0	0	0	0	45140000
P84089	Erh	0.036988	-0.120574	0.0947855	-0.00809642	-0.0156112	300600000	105930000	239620000	207140000	214960000
Q8C460	Eri3	NaN	NaN	NaN	NaN	NaN	16370000	0	19587000	0	0
Q8BFZ9;Q91X78	Erlin2;Erlin1	NaN	NaN	NaN	NaN	NaN	0	0	20502000	11890000	0
Q5EBJ4	Ermn	NaN	-0.0314489	0.00410632	-0.260697	0.263699	0	33036000	148290000	116700000	125780000
P57759	Erp29	0.0572476	-0.010512	-0.0283995	0.0353897	-0.0304378	56623000	32427000	77043000	54456000	93611000
Q9D1Q6	Erp44	0.0145205	-0.112303	-0.00106533	0.0335846	0.0297089	267780000	116840000	234380000	251170000	125550000
Q99JZ7	Errfi1	0.0325382	-0.0585399	0.0100878	0.0263698	-0.0977084	303780000	84280000	244640000	158220000	464490000
Q925F2	Esam	0.0840398	0.0351796	0.17771	0.0310447	-0.459377	85814000	33730000	86896000	79731000	49546000
Q9R0P3	Esd	-0.00986102	-0.0461048	0.00702193	0.022057	-0.0367885	531170000	156260000	461460000	252030000	294390000
Q8BWY3	Etf1	0.0375858	NaN	-0.0685574	0.271586	0.0326346	96730000	13706000	50691000	36517000	99980000
Q99LC5	Etfa	-0.288572	0.148369	-0.0010958	-0.124187	-0.125904	214270000	36866000	225090000	160210000	245460000
Q9DCW4	Etfb	-0.435298	0.313507	-0.088081	-0.332304	-0.0419845	116930000	48768000	93602000	98865000	60755000
Q9D4V0	Etnk1	NaN	NaN	NaN	NaN	NaN	0	0	17445000	0	0
P27577	Ets1	NaN	NaN	NaN	NaN	NaN	10567000	0	19136000	22572000	14533000
P15037	Ets2	NaN	NaN	NaN	NaN	NaN	0	0	9865600	7849300	8466100
Q8R4Z4	Etv3	0.0479754	NaN	0.0571334	-0.00643592	NaN	39449000	8682900	49341000	50161000	28596000
Q61545	Ewsr1	-0.100929	0.238598	0.0825341	-0.122421	-0.0228818	418080000	285720000	331220000	489490000	422030000
Q8VEG4	Exd2	-0.113718	NaN	NaN	NaN	-0.180269	15092000	0	10279000	9008600	13963000
Q8R3S6	Exoc1	NaN	NaN	NaN	NaN	NaN	0	0	0	0	0
Q6KAR6	Exoc3	NaN	NaN	NaN	NaN	-0.138618	9150900	0	9723700	0	15659000
O35382	Exoc4	NaN	NaN	0.0495669	NaN	NaN	0	0	18199000	10082000	9986700
Q8C163	Exog	NaN	NaN	NaN	NaN	NaN	0	0	12564000	0	0
P26040	Ezr	-0.358784	0.36881	-0.0974315	-0.0414887	-0.0648696	972500000	300340000	645310000	598880000	941570000
O08914	Faah	0.0323367	-0.0562949	0.00389117	0.0450882	-0.170965	111610000	48932000	218290000	89409000	53764000
P11404	Fabp3	-0.0189973	-0.101644	0.0202369	0.092475	-0.112639	84766000	37136000	69589000	71167000	148630000
Q05816	Fabp5	-0.0782823	0.194098	0.0788192	-0.0799028	0.0786517	1753500000	822940000	1701300000	1563000000	2191500000
P51880	Fabp7	NaN	0.207202	NaN	NaN	NaN	58014000	49891000	47647000	50304000	69729000
Q9Z0R9	Fads2	NaN	NaN	NaN	NaN	NaN	0	0	11352000	9085700	0
P54731	Faf1	NaN	NaN	NaN	NaN	NaN	0	0	0	0	0
Q3TC72	Fahd2	-0.150028	NaN	NaN	NaN	NaN	37352000	0	15003000	0	15573000
Q9CQY2	Fam103a1	0.214446	NaN	0.26112	0.0361496	-0.0753279	177160000	39832000	109960000	239500000	130870000
Q3TGF2	Fam107b	-0.157048	NaN	NaN	NaN	0.0379813	57305000	0	10529000	0	94205000
Q6A0A9	FAM120A	NaN	NaN	NaN	NaN	-0.0259609	19263000	0	12471000	23063000	36397000
Q8C3F2	Fam120c	NaN	NaN	0.0310043	NaN	NaN	11913000	0	59350000	0	0
Q8C729	Fam126b	0.143982	NaN	-0.0486528	NaN	0.175783	59521000	0	31576000	18139000	22103000
Q8R1F1	Fam129b	NaN	NaN	NaN	NaN	-0.176294	21824000	4210000	0	7726200	59512000
Q8BWU3	Fam131a	NaN	NaN	-0.0675364	NaN	NaN	26657000	12354000	40889000	25451000	21136000
Q3TY60	Fam131b	NaN	NaN	NaN	NaN	NaN	12259000	0	0	0	0
Q9D6U8	Fam162a	NaN	NaN	NaN	NaN	NaN	20849000	2563700	0	23233000	14901000
Q8BGZ2	Fam168a	0.0493731	NaN	0.0715506	-0.0205563	-0.0271457	202270000	28811000	184380000	60283000	366550000
Q80XQ8	Fam168b	NaN	NaN	NaN	NaN	-0.096145	26069000	0	27022000	12502000	89808000
Q14CH0	Fam171b	-0.163587	NaN	NaN	-0.18305	NaN	73832000	0	119530000	91627000	25040000
Q8BR63	Fam177a1	NaN	NaN	NaN	NaN	NaN	0	0	0	9119200	20909000
P58468	Fam207a	NaN	NaN	NaN	NaN	NaN	43545000	0	0	0	9991500
Q9CYH2	Fam213a	-0.0932879	NaN	0.00259798	-0.109171	NaN	42237000	9745100	37144000	35370000	15460000
Q9DB60	Fam213b	NaN	NaN	NaN	NaN	NaN	19643000	0	0	11265000	17168000
Q9CR80	Fam32a	NaN	NaN	NaN	NaN	NaN	0	0	0	0	0
Q8BHZ0	Fam49a	-0.0123471	-0.0499154	0.0126685	0.013048	0.0139676	183050000	54777000	253110000	162050000	142340000
Q921M7	Fam49b	NaN	NaN	0.0331824	NaN	-0.0137218	26572000	0	69783000	0	41805000
Q9WV03;Q9WTJ8	Fam50a	0.0147305	-0.912716	0.0902228	-0.0221895	-0.0480143	94453000	171160000	50200000	65928000	50496000
Q922G2	Fam76a	NaN	NaN	NaN	NaN	NaN	0	0	0	20388000	18086000
Q80VD1;Q3TJZ6	Fam98b	-0.0619008	NaN	-0.0697745	-0.0408727	-0.000564216	134420000	8741500	104570000	88877000	84104000
Q922J9	Far1	NaN	NaN	NaN	NaN	NaN	0	0	0	0	0
F8VPU2	Farp1	NaN	NaN	NaN	NaN	NaN	0	0	21796000	870290000	22962000
Q9WUA2	Farsb	NaN	NaN	0.025019	NaN	0.0892156	12535000	7455600	28609000	15643000	23217000
P19096	Fasn	-0.0879428	0.282804	0.0840398	-0.0622665	0.0183173	723240000	273080000	1183000000	434280000	730880000
P35545	Fau	NaN	NaN	NaN	NaN	NaN	32532000	0	0	19758000	24264000
P62862	Fau	NaN	NaN	0.250956	0.160589	NaN	117170000	0	169360000	127080000	114330000
P35550;Q80WS3	Fbl	0.0191578	NaN	0.078638	0.0561423	0.0316245	166100000	20228000	77159000	113590000	259090000
P37889	Fbln2	NaN	NaN	NaN	0.446599	-0.268484	30279000	17497000	0	155620000	275520000
Q9WVH9	Fbln5	0.011232	-0.154333	NaN	0.266443	-0.350539	1369300000	901970000	0	2612300000	3188600000
Q61554	Fbn1	-0.236954	-0.12133	NaN	-0.030612	-0.143046	715170000	709140000	0	1841200000	5263800000
Q61555	Fbn2	NaN	NaN	NaN	NaN	0.224295	0	12334000	0	10688000	327030000
A2RT62	Fbxl16	NaN	NaN	NaN	NaN	NaN	0	0	15294000	0	0
Q7TPD1	Fbxo11	NaN	NaN	NaN	NaN	NaN	13533000	0	10878000	16163000	16550000
Q80UW2	Fbxo2	NaN	NaN	NaN	NaN	NaN	7433800	0	7909200	7419500	0
Q8VDH1	Fbxo21	-0.136808	NaN	-0.102351	-0.0274963	-0.0354297	64209000	12331000	138660000	68997000	29676000
Q8BIG4	Fbxo28	NaN	NaN	NaN	NaN	NaN	7261500	0	9092900	0	9456400
Q9DC63	Fbxo3	NaN	NaN	NaN	NaN	NaN	0	0	5348400	0	0
Q8BJL1	Fbxo30	NaN	NaN	NaN	NaN	NaN	12967000	0	9460000	0	17761000
Q8VE08	Fbxo33	0.0649444	NaN	0.0440299	-0.00436481	NaN	42339000	0	24553000	10647000	4473600
Q5SRY7;Q3ULA2	Fbxw11;Btrc	NaN	NaN	-0.0839621	NaN	NaN	0	0	30957000	0	0
P53798	Fdft1	NaN	0.24003	0.170643	0.0204856	-0.135196	9571000	21888000	25733000	40765000	42198000
Q920E5	Fdps	NaN	NaN	-0.104821	NaN	NaN	43278000	0	48080000	11594000	12230000
P22315	Fech	NaN	-0.122642	-0.0319095	NaN	NaN	0	26337000	56366000	24382000	25124000
Q9Z2G0	Fem1b	-0.0797723	NaN	-0.0421629	-0.0252305	NaN	23520000	5570400	25688000	20052000	12125000
Q8CIB5	Fermt2	NaN	NaN	NaN	NaN	NaN	13425000	0	15954000	9041600	5780400
Q8K0X8	Fez1	-0.113718	0.22587	0.00393421	-0.134766	-0.0408396	177330000	89540000	184120000	279430000	152480000
E9PV24;CON__P02672	Fga	0.473151	-0.027635	NaN	0.104453	0.0405627	127310000	293670000	0	743970000	8441600000
Q8K0E8;CON__P02676	Fgb	NaN	NaN	NaN	NaN	-0.0934917	0	0	0	16239000	796690000
Q8BY35	Fgd2	-0.0846002	NaN	NaN	NaN	NaN	201760000	127510000	0	161000000	149220000
P61148	Fgf1	NaN	NaN	NaN	NaN	NaN	24261000	12181000	0	0	0
P61329;P70379;P70377	Fgf12	-0.00179735	-0.0549959	0.00672269	-0.0083	0.0360942	56115000	29231000	69893000	59896000	27749000
P16092;P21803	Fgfr1	NaN	NaN	NaN	NaN	0.03583	0	0	17723000	34290000	80490000
Q8VCM7	Fgg	0.139753	0.0230497	NaN	0.156125	-0.0915263	74553000	115460000	0	721600000	7676600000
P97807	Fh	-0.141078	0.280876	0.043323	-0.142378	-0.0803378	322730000	114060000	292360000	165510000	250010000
P97447	Fhl1	0.339531	0.0179279	0.518185	0.842353	-0.555675	298220000	102960000	246790000	183470000	181240000
A2AV25	Fibcd1	NaN	NaN	-0.197185	NaN	NaN	0	0	38821000	0	15281000
Q9CQ92	Fis1	-0.0996219	0.115001	0.027268	-0.0599619	0.0251062	176300000	140100000	225570000	160660000	178010000
P26883	Fkbp1a	0.0830007	-0.17035	-0.0272003	-0.0236317	0.0890716	563540000	978540000	1537500000	947390000	2287200000
Q62446	Fkbp3	-0.318289	NaN	-0.317377	NaN	NaN	130140000	0	98402000	0	0
P30416	Fkbp4	0.178891	-0.149927	-0.0161303	0.12008	-0.0110204	472110000	232820000	548710000	480580000	552410000
Q64378	Fkbp5	NaN	NaN	-0.184469	NaN	NaN	0	38881000	17797000	0	0
O35465	Fkbp8	-0.0394246	NaN	-0.0329577	NaN	NaN	90581000	16746000	110600000	30605000	26530000
Q9JJ28	Flii	NaN	NaN	NaN	NaN	NaN	7472600	0	0	8461300	8981800
Q8BTM8	Flna	0.0310447	-0.0618293	0.0900816	-0.0707088	-0.159928	532280000	142490000	912420000	699820000	1626100000
Q80X90	Flnb	0.0836817	-0.146934	-0.0351466	0.122838	-0.127429	625140000	220510000	672860000	768950000	1475200000
Q8VHX6	Flnc	-0.11452	NaN	-0.0759379	-0.219452	-0.0247319	124970000	0	88357000	187920000	523240000
O08917	Flot1	-0.112388	0.176109	-0.0216871	0.0301543	0.0996984	221140000	97816000	317780000	144770000	196510000
P35969	Flt1	-0.09442	0.269379	0.00384812	-0.204683	-0.101335	191320000	66449000	215060000	178280000	284310000
P50608	Fmod	NaN	NaN	NaN	NaN	-0.163936	11956000	0	4047200	12720000	122300000
P35922	Fmr1	0.0477809	NaN	NaN	NaN	NaN	23261000	0	11738000	0	11524000
P11276	Fn1	-0.142577	0.142023	0.0485583	-0.123794	-0.205475	1202200000	722920000	242680000	3448700000	6710900000
Q80TY0	Fnbp1	NaN	NaN	0.0583501	0.00732095	NaN	42077000	0	41658000	55272000	37252000
P01101	Fos	-0.00219001	0.0530224	0.0135955	0.0127951	0.016852	1545300000	869390000	1834900000	1463100000	1970200000
P13346	Fosb	-0.111416	0.129216	0.0786018	-0.0296392	-0.0154436	588010000	477160000	439080000	764900000	900490000
P47930	Fosl2	0.0174507	-0.0939467	-0.014349	0.160889	-0.0518468	582490000	157940000	397160000	318220000	760510000
Q60987;Q64731;Q61660;Q499D0;Q61850;Q8K3Q3;Q9ES18;Q61575	Foxg1	0.0299111	NaN	-0.0767353	0.00277063	NaN	46688000	0	159170000	73283000	12475000
O88621	Foxh1	NaN	NaN	NaN	NaN	NaN	0	0	0	0	89956000
Q8BUR3	Foxj3	NaN	NaN	NaN	NaN	NaN	36498000	15803000	35883000	0	0
P42128	Foxk1	NaN	NaN	NaN	NaN	NaN	0	0	0	0	0
Q9R1E0	Foxo1	-0.0657844	NaN	0.150603	-0.0606355	-0.084612	104590000	16167000	85934000	68717000	94635000
Q9WVH4	Foxo3	-0.0447068	NaN	NaN	0.0168663	-0.0655797	48945000	0	9865400	64205000	57434000
P58462	Foxp1	-0.00741556	NaN	-0.011722	-0.0250326	NaN	36658000	10995000	31301000	50191000	25856000
A2AFR3	Frmpd4	NaN	NaN	NaN	NaN	NaN	4321500	0	4974100	14462000	0
E9Q8I9	Fry	-0.0618357	0.0543936	-0.0918958	0.105169	0.00986102	34542000	16526000	120320000	45185000	19812000
Q61553	Fscn1	0.0474306	-0.0378646	-0.00735371	0.0611885	0.0430204	739160000	243130000	747070000	392290000	855180000
Q8BYN5	Fsd1l	NaN	NaN	-0.107388	NaN	NaN	11292000	4354400	62522000	0	0
P09528	Fth1	0.132548	-0.300335	0.00573804	0.0747433	0.0283207	1181500000	528930000	704520000	1454300000	2023300000
P49945;P29391	Ftl2;Ftl1	NaN	NaN	NaN	NaN	NaN	28743000	10312000	0	0	24202000
Q8BGW1	Fto	-0.0699429	0.114119	0.00099773	-0.0821795	-0.0672941	169740000	28634000	245650000	183490000	162390000
Q91WJ8	Fubp1	0.0489077	-0.182015	-0.0306074	0.0320544	0.0457237	546890000	214560000	397370000	481490000	344560000
P56959	Fus	-0.0786726	0.207622	0.116276	-0.0214178	-0.085005	1293900000	1000900000	1309100000	1844000000	2216100000
Q61584	Fxr1	-0.000430165	NaN	-0.109646	0.0347888	0.0745332	160390000	39221000	141220000	125040000	127590000
P39688;Q04736;P05480;P06240;P25911;P08103	Fyn;Yes1;Src	-0.0511569	0.00685487	-0.117072	0.0333433	0.0288912	58288000	20580000	49079000	75393000	33209000
Q91Z49	Fyttd1	0.073755	-0.12395	-0.00294143	0.11059	-0.0196147	158070000	76334000	94438000	83837000	119260000
Q61086	Fzd3	NaN	NaN	NaN	NaN	NaN	0	0	0	9365500	0
P97855	G3bp1	-0.0164369	0.0711384	0.022717	-0.0189429	-0.0246498	426460000	72467000	240610000	301510000	306610000
P97379	G3bp2	0.0120776	0.00225986	-0.0521107	0.0116127	0.00885813	1452800000	423230000	1519200000	893160000	876340000
Q00612;P97324	G6pdx;G6pd2	-0.0832408	-0.0616409	0.0374265	-0.125663	-0.085005	139920000	31638000	65770000	99960000	135430000
P70699	Gaa	-0.0531549	0.102268	-0.0325831	0.0269008	-0.0974656	333490000	51224000	465850000	228200000	259730000
Q9QYY0	Gab1	NaN	NaN	NaN	NaN	NaN	0	0	0	19615000	23834000
Q8R3R8	Gabarapl1	0.085005	NaN	NaN	0.102159	NaN	116170000	28264000	51358000	140600000	19382000
P60521;Q9DCD6	Gabarapl2	0.0628075	-0.0881006	0.00509468	0.0303163	0.0610952	1184500000	385290000	695070000	1182600000	1532100000
Q9WV18	Gabbr1	NaN	NaN	NaN	NaN	NaN	86076000	35958000	11503000	0	5006600
Q80T41	Gabbr2	0.0530016	NaN	-0.104611	NaN	NaN	52214000	16654000	59534000	25602000	21466000
P63080;P50571;P63137	Gabrb3	NaN	NaN	-0.0825785	NaN	NaN	16043000	5748300	63783000	12517000	0
P48318	Gad1	-0.0420672	0.0295694	-0.00469833	0.0115704	-0.04159	190580000	81170000	54248000	223130000	135980000
P48320	Gad2	NaN	0.0715837	-0.14271	-0.0550586	0.0801743	29415000	39651000	41627000	73939000	38989000
Q9CR59	Gadd45gip1	NaN	NaN	NaN	NaN	NaN	0	0	0	0	0
P61315	Gal3st3	NaN	NaN	NaN	NaN	NaN	23026000	0	7922200	20440000	19962000
Q9JJ61	Galnt16	NaN	NaN	0.020527	-0.0509664	NaN	15369000	0	42440000	62786000	14092000
Q8BHN3	Ganab	-0.00281027	0.162311	0.0851835	0.132836	-0.144917	102450000	29922000	122510000	70922000	67200000
P06837	Gap43	-0.0651633	NaN	NaN	NaN	-0.0246088	62609000	15679000	15950000	17221000	145070000
P16858;Q64467	Gapdh	-0.0125885	0.0480217	0.0170751	-0.0444084	0.0257832	17044000000	9265800000	16854000000	12917000000	14861000000
Q6PAR5	Gapvd1	NaN	NaN	NaN	NaN	NaN	17812000	0	15735000	17432000	17713000
Q9CZD3	Gars	0.156791	-0.0785656	-0.031989	0.121691	-0.00500882	173700000	107910000	317230000	327870000	242500000
Q60780	Gas7	-0.024366	-0.025019	-0.0096345	-0.0692801	0.0195785	958660000	451840000	939320000	892220000	1110700000
Q8CHY6	Gatad2a	NaN	NaN	NaN	NaN	NaN	5399100	0	11185000	0	14421000
Q8VHR5	Gatad2b	-0.0252443	-0.0114436	-0.0257002	-0.0870078	0.0273529	1507000000	602260000	1253400000	1208500000	1337900000
Q9Z0E6;Q01514	Gbp2	0.0116973	-0.131811	-0.0155942	0.092159	0.112934	335440000	117360000	43675000	226220000	273610000
Q8CFB4	Gbp5	NaN	NaN	NaN	NaN	-0.114244	27119000	0	16953000	29498000	78072000
Q8VC88	Gca	NaN	NaN	NaN	NaN	NaN	21840000	0	18864000	22096000	23954000
Q9D4H2	Gcc1	NaN	NaN	NaN	NaN	NaN	10476000	0	1611200	3044700	7258300
Q8CHG3	Gcc2	-0.0683896	NaN	-0.0951168	-0.0935357	-0.00774778	58698000	10075000	41164000	76195000	56535000
P97494	Gclc	NaN	NaN	NaN	NaN	-0.0969448	5110400	0	9770500	10285000	18990000
O09172	Gclm	0.138176	-0.0993698	0.281579	0.0974309	-0.0713296	121950000	41263000	81969000	101280000	173600000
Q91WK5	Gcsh	NaN	NaN	NaN	NaN	NaN	0	0	0	0	0
Q9R111	Gda	-0.110379	0.101105	-0.0137345	-0.023783	-0.124667	313700000	161560000	430520000	713970000	249240000
O88741	Gdap1	NaN	NaN	-0.110553	NaN	NaN	8373400	3902000	50876000	7482900	6023300
Q8VE33	Gdap1l1	NaN	NaN	NaN	NaN	NaN	21395000	12543000	18538000	17802000	16064000
Q9JL56	Gde1	-0.0519491	NaN	0.0216027	0.0722131	-0.12179	169800000	0	46566000	41424000	61221000
Q9Z0J7	Gdf15	0.0606978	NaN	NaN	NaN	0.151208	107200000	26373000	0	21471000	94412000
P50396	Gdi1	-0.0616254	0.141788	0.0224696	-0.0191471	-0.039652	4872400000	2485400000	5440100000	4623500000	4212100000
Q61598	Gdi2	-0.0181723	0.0422491	0.0333433	0.00488001	-0.0368683	1513900000	555790000	1590600000	1464800000	1378900000
P55041;O88667;O35929;Q8VEL9	Gem	-0.079084	NaN	-0.000986969	0.102228	0.103231	494000000	49669000	151010000	212370000	716820000
P03995	Gfap	-0.187174	0.349081	0.0238284	-0.196748	0.0561396	4087300000	1959000000	3857300000	5123800000	6526400000
Q8K0D5	Gfm1	NaN	NaN	NaN	NaN	-0.00642325	8155100	136230000	0	8792300	235050000
P97785	Gfra1	NaN	NaN	NaN	NaN	NaN	0	0	24050000	15199000	9381300
Q8R0H9;Q6P5E6;Q8BMI3	Gga1	NaN	NaN	-0.112529	0.0893045	NaN	33415000	0	21346000	37925000	0
Q5SV77	Ggnbp2	NaN	0.0638785	0.0924048	-0.0697439	0.00741114	29346000	24740000	60303000	38978000	43627000
Q91VC9	Ghitm	NaN	NaN	NaN	NaN	NaN	0	0	0	0	0
Q6Y7W8	Gigyf2	NaN	NaN	NaN	NaN	NaN	13294000	0	0	10686000	0
Q68FF6	Git1	NaN	NaN	NaN	NaN	NaN	0	0	0	0	0
P23242	Gja1	-0.0194286	NaN	-0.00175374	-0.244682	-0.0667358	324570000	12593000	107460000	239250000	506220000
P23780	Glb1	NaN	NaN	NaN	NaN	NaN	0	0	0	0	8869300
Q91W43	Gldc	NaN	NaN	0.0759118	NaN	NaN	0	0	36077000	12138000	0
Q61543	Glg1	-0.0355047	0.0561347	-0.0261013	-0.0378059	0.0469413	490670000	266430000	593290000	344810000	385120000
Q9CPU0	Glo1	-0.213185	-0.156004	0.0777312	-0.0492896	-0.0103848	237910000	305690000	166760000	462030000	220260000
Q9CPV4	Glod4	-0.0145151	0.0161032	-0.00080854	0.0208169	-0.00496589	229290000	121570000	252410000	70760000	108390000
Q9QUH0	Glrx	NaN	0.0254975	NaN	0.0127107	0.0156122	18688000	53883000	18385000	111850000	156500000
Q923X4	Glrx2	NaN	NaN	NaN	NaN	NaN	43266000	0	42165000	38520000	0
Q9CQM9	Glrx3	NaN	NaN	NaN	NaN	NaN	0	0	7667800	0	12567000
Q80Y14	Glrx5	NaN	NaN	NaN	NaN	NaN	15739000	0	13849000	0	17106000
D3Z7P3	Gls	-0.031097	0.00400962	-0.0404578	0.0209411	0.0663912	1446100000	763800000	1699700000	1219400000	1167700000
Q9JL62	Gltp	0.00855759	NaN	NaN	NaN	NaN	54430000	0	0	0	27107000
P26443	Glud1	-0.450727	0.545765	0.107549	-0.374904	-0.23772	817860000	493920000	1008500000	813940000	766380000
P15105	Glul	-0.15579	0.370927	0.0410372	-0.254402	-0.0389776	17897000000	9300200000	20476000000	17619000000	26213000000
Q922P9	Glyr1	-0.0930942	0.0945225	-0.026092	0.0436373	NaN	117660000	43979000	162640000	101760000	33012000
Q9CQI3;Q9ERL7	Gmfb	0.0296272	-0.0621682	-0.0629789	0.00328816	0.0709696	180790000	182290000	161330000	238580000	237500000
Q9DCZ1;Q99L27	Gmpr	-0.166101	NaN	NaN	NaN	NaN	28516000	0	12128000	15948000	0
Q3THK7	Gmps	0.0821388	-0.102674	0.0279201	0.0641209	-0.0187837	311430000	36608000	342630000	306940000	193970000
P27601	Gna13	-0.00211582	NaN	0.129464	-0.0170914	-0.0405628	35253000	0	34175000	31970000	57746000
B2RSH2	Gnai1	-0.0232329	-0.0452839	0.00402027	0.0438729	0.0431691	255660000	80738000	345480000	198440000	279060000
P08752	Gnai2	-0.0781783	0.236572	0.0690758	-0.0403815	-0.0594119	478590000	220380000	620340000	527830000	516210000
Q9DC51;P20612;Q3V3I2;P50149;Q8CGK7	Gnai3	-0.00547169	NaN	0.0235405	-0.0288959	NaN	50072000	0	24063000	27420000	23433000
P18872	Gnao1	-0.0328172	0.0889063	-0.0275981	-0.0375265	0.0134611	4164400000	2136500000	4801300000	3761900000	4255400000
P21279;P30677;P21278	Gnaq;Gna14;Gna11	-0.0530077	-0.0411162	-0.0136404	0.00847242	-0.0349491	72510000	22300000	83476000	64510000	62967000
P63094;Q6R0H7	Gnas	-0.0773212	0.144996	0.00518051	-0.0446009	-0.102468	35284000	62213000	270260000	38500000	127040000
O70443;P27600	Gnaz	0.171668	NaN	0.177248	0.180499	-0.19078	30099000	0	35879000	31184000	19570000
P62874;Q61011	Gnb1	0.00414934	-0.0107662	0.0252649	0.0191994	-0.0503411	2498300000	1207700000	2582500000	1712700000	1623600000
P62880	Gnb2	-0.110653	-0.00402027	0.00590945	-0.0660473	-0.0105544	650620000	150350000	459650000	397810000	417570000
P68040	Gnb2l1	0.0286932	-0.123198	0.0784206	0.0335042	0.0590554	498460000	167100000	351970000	228030000	229320000
P62881	Gnb5	NaN	NaN	NaN	NaN	NaN	32383000	0	26345000	34699000	0
Q9DAS9	Gng12	0.135292	-0.00169045	0.080951	NaN	NaN	121790000	48758000	153410000	26664000	26813000
P63213	Gng2	0.0253468	NaN	0.0120776	0.0560278	0.0174981	322870000	43795000	238270000	158030000	257350000
P63216	Gng3	0.0721028	NaN	0.05304	NaN	-0.0623187	131980000	0	126450000	82768000	134030000
P50153	Gng4	NaN	NaN	NaN	NaN	NaN	0	0	0	26137000	0
Q80SZ7	Gng5	NaN	NaN	NaN	NaN	NaN	0	0	0	0	0
Q61016	Gng7	NaN	NaN	NaN	NaN	NaN	24936000	13508000	18463000	21427000	25185000
Q99LH1	Gnl2	1.32385	NaN	NaN	NaN	NaN	583310000	0	14790000	879170000	36954000
Q6PGG6	Gnl3l	-0.111545	0.167811	0.0102151	-0.0386786	-0.0707027	855670000	292030000	543460000	645950000	555100000
Q8BFR4	Gns	-0.110239	NaN	NaN	NaN	NaN	39747000	8666000	21614000	25204000	19109000
Q921M4	Golga2	NaN	NaN	-0.0923737	-0.0369776	0.12506	23037000	0	40702000	28240000	37288000
P55937	Golga3	0.178862	NaN	NaN	NaN	NaN	76460000	0	0	0	28860000
Q91VW5	Golga4	NaN	NaN	NaN	NaN	NaN	0	110160000	0	0	0
Q91W53	Golga7	NaN	NaN	NaN	NaN	0.0103411	0	0	0	21268000	39129000
Q9CRA5	Golph3	NaN	NaN	NaN	NaN	NaN	0	0	12090000	0	15297000
Q9CR60	Golt1b	NaN	NaN	NaN	NaN	NaN	8039800	0	0	6350900	6444000
Q99JX3	Gorasp2	0.106157	-0.0967363	0.0441084	0.0495281	-0.0708871	209310000	49741000	89572000	278070000	333460000
P05201	Got1	-0.142366	0.214307	-0.0578431	-0.114464	0.106061	911980000	394450000	1140300000	790690000	856950000
P05202	Got2	-0.0656632	0.0956307	-0.020898	-0.0454488	-0.00787574	6518700000	3540300000	6126400000	5631800000	7951200000
Q9QZF2	Gpc1	0.139722	NaN	-0.151017	NaN	0.217793	51107000	0	68816000	15064000	59888000
P51655;Q9R087	Gpc4	0.0731683	0.00225113	0.0723234	0.0459095	-0.0279609	222700000	74570000	92966000	124500000	100210000
Q8CAL5	Gpc5	-0.30203	0.415126	NaN	-0.233952	0.0856251	61372000	32073000	42510000	50424000	65869000
Q8C0L9	Gpcpd1	NaN	NaN	NaN	NaN	NaN	6269000	0	13366000	12831000	0
P13707	Gpd1	0.0549959	-0.0341871	-0.0475369	-0.101615	-0.0319333	406550000	123500000	500630000	334230000	318850000
Q3ULJ0	Gpd1l	-0.131673	0.187494	0.0257563	0.00872789	0.012593	274810000	99586000	275130000	215310000	153880000
Q64521	Gpd2	-0.197959	0.26829	-0.010746	-0.144511	-0.0597905	717300000	259280000	710560000	645360000	602190000
Q8BUV3	Gphn	0.0655797	0.0241135	-0.0486333	0.0100878	0.0472996	305140000	114290000	222850000	225230000	276250000
P06745;CON__Q3ZBD7	Gpi	-0.129543	0.217642	-0.00607464	-0.107238	-0.0325785	3817500000	1414600000	3194100000	2485300000	2736500000
Q56A08	Gpkow	-0.172418	NaN	-0.097388	NaN	0.0586228	99749000	0	114020000	0	131910000
P35802	Gpm6a	0.0153598	-0.0351495	-0.0602512	0.064046	0.0561198	1347500000	277120000	730780000	742530000	962890000
P35803	Gpm6b	-0.0552756	0.107049	-0.143743	-0.0103589	0.105507	227120000	91766000	428480000	216670000	210760000
Q8C419	Gpr158	NaN	NaN	NaN	NaN	NaN	0	0	21658000	0	0
Q8K209	Gpr56	NaN	NaN	NaN	NaN	NaN	18581000	0	16564000	0	0
Q8VHN7	Gpr98	NaN	NaN	NaN	NaN	NaN	51400000	335430000	0	428990000	73263000
Q5U4C1	Gprasp1	-0.111731	0.124453	-0.0512008	-0.0171185	0.036727	848250000	373050000	547810000	843880000	542820000
Q8BUY8	Gprasp2	-0.0322274	0.119369	-0.0155807	0.0367486	-0.0103	195350000	60404000	149320000	128190000	284290000
Q923Z0	Gprc5b	NaN	NaN	NaN	NaN	NaN	33299000	0	30762000	0	44420000
Q3UNH4	Gprin1	-0.0214589	-0.0926505	-0.0149465	-0.0215912	0.0181225	479600000	60633000	583240000	364740000	189260000
Q99LD4	Gps1	-0.0525173	NaN	-0.0180184	0.0380237	NaN	37697000	0	91615000	25173000	11476000
Q8BGT5;Q8QZR5	Gpt2	-0.0896531	NaN	-0.0725167	-0.175724	NaN	72311000	0	56553000	61607000	0
P11352	Gpx1	0.0183259	NaN	NaN	NaN	NaN	33366000	0	0	17549000	0
O70325;Q91XR9	Gpx4	-0.0571193	-0.0386202	0.0224284	0.00419236	-0.0586537	537280000	101610000	431620000	506460000	579640000
Q9JJA9	Grasp	NaN	NaN	NaN	NaN	NaN	0	0	6758300	0	4680900
Q60631	Grb2	0.115976	-0.175454	-0.014596	0.143265	0.0831356	1537800000	776140000	1260200000	1301300000	2535500000
O35127	Grcc10	-0.220331	0.163796	-0.0377538	-0.0719167	-0.0398502	107960000	163770000	282470000	319570000	103400000
Q91Z53	Grhpr	NaN	NaN	-0.0939075	-0.188237	0.168687	23169000	14801000	48900000	52087000	51205000
P23818	Gria1	0.0387791	NaN	-0.0686286	-0.0509908	0.0495816	51536000	0	255270000	112640000	85358000
P23819	Gria2	-0.0636773	NaN	-0.0847691	-0.22088	0.113837	92683000	12063000	127420000	55064000	54529000
P35438	Grin1	0.14619	-0.124113	-0.0633204	0.0567524	0.0982693	493420000	132140000	429200000	516820000	518320000
P35436	Grin2a	0.110657	NaN	-0.0637175	-0.0806342	0.0269322	57989000	0	52615000	48548000	55177000
Q01097;Q01098;Q03391	Grin2b	0.0205684	NaN	-0.0244441	-0.00621559	-0.0168663	214290000	10293000	192190000	127410000	189120000
Q8VD04	Gripap1	-0.105534	NaN	-0.278214	NaN	NaN	57731000	0	100230000	14790000	15534000
P97772	Grm1	NaN	NaN	NaN	NaN	NaN	6137100	0	7116000	0	0
Q14BI2	Grm2	NaN	NaN	NaN	NaN	NaN	0	0	0	4493400	0
Q9QYS2	Grm3	NaN	NaN	0.0408791	NaN	NaN	0	0	22348000	11339000	0
Q3UVX5	Grm5	-0.0742291	NaN	-0.132751	-0.0601863	0.0108083	84189000	8855300	141300000	57586000	40161000
P28798	Grn	-0.191573	0.241891	0.012542	0.0058666	-0.179322	117770000	51092000	89258000	126610000	126140000
Q99LP6	Grpel1	NaN	NaN	NaN	NaN	NaN	27559000	0	45456000	0	0
Q8C5Q4	Grsf1	-0.00440868	-0.0126264	0.0221808	0.0312468	-0.12717	129020000	45672000	178290000	54685000	101710000
Q810D6	Grwd1	NaN	NaN	NaN	NaN	NaN	2256000	0	0	0	0
Q9EST1;Q32M21	Gsdma;Gsdma2	NaN	NaN	NaN	NaN	NaN	0	6118400	8490400	17831000	4196400
Q3U3C9	Gse1	0.111027	NaN	-0.0828307	-0.0471591	-0.0127951	58648000	11887000	52643000	40588000	155250000
Q2NL51	Gsk3a	0.312516	NaN	NaN	NaN	NaN	27554000	0	9033200	22113000	20238000
Q9WV60	Gsk3b	NaN	NaN	-0.0663002	NaN	0.217155	37368000	22838000	59403000	44211000	55942000
Q8BGR8	Gskip	NaN	NaN	NaN	NaN	NaN	0	0	0	18087000	14789000
P13020;CON__Q3SX14	Gsn	-0.22552	NaN	0.071219	-0.118256	-0.0723602	447850000	0	368090000	251180000	519490000
Q8R050;Q149F3	Gspt1	0.0432444	-0.0662886	0.0197807	-0.0160807	-0.0150243	336360000	77141000	280300000	103970000	239050000
P47791	Gsr	-0.00843283	NaN	NaN	NaN	NaN	36477000	0	0	21539000	0
P24472;P30115;P13745	Gsta4	-0.165478	0.168073	0.0115704	NaN	-0.142952	168390000	168450000	131480000	48329000	89657000
P10649	Gstm1	-0.126825	0.260111	0.0845048	-0.168418	-0.00582375	5269900000	2326400000	4481100000	4613500000	4959400000
P19639;O35660	Gstm3	-0.0759534	NaN	NaN	NaN	NaN	48851000	12288000	0	0	0
P48774	Gstm5	-0.213937	NaN	0.0241572	-0.151848	0.113436	84006000	16433000	115380000	94584000	82764000
O09131	Gsto1	NaN	NaN	NaN	NaN	NaN	22545000	11388000	22489000	21352000	24559000
P19157;P46425	Gstp1;Gstp2	-0.0910595	0.196263	0.0261654	-0.093078	-0.0111897	1265600000	305240000	1057700000	898750000	1119700000
P62915	Gtf2b	0.00427837	0.0399861	0.0225521	0.0564093	0.0565896	411140000	112010000	400770000	236270000	271660000
Q3THK3	Gtf2f1	NaN	NaN	NaN	NaN	NaN	0	0	0	0	7071500
Q9ESZ8	Gtf2i	0.00817418	-0.0398502	0.0523091	-0.0107104	-0.0569049	211480000	100400000	186420000	303250000	408040000
O08582	Gtpbp1	NaN	NaN	NaN	-0.00342704	NaN	17657000	0	25238000	34893000	0
O54865	Gucy1b3	-0.212589	0.150132	0.022717	-0.0373324	-0.0985745	115200000	45116000	88544000	27486000	52170000
P10922	H1f0	-0.0818962	0.0568321	0.272631	0.118794	-0.19554	404000000	351180000	535770000	459780000	588260000
P14426	H2-D1	NaN	NaN	NaN	NaN	NaN	0	0	0	40424000	0
P01899;P01897;P01896;P01898;P01895;P06339	H2-D1;H2-L	0.325844	0.294975	0.0737916	0.817658	-0.175019	255440000	186220000	377060000	3295500000	1870900000
P01901;P01900;P01902;P14427	H2-K1	0.191283	0.126924	0.100129	0.334011	-0.160978	468870000	291720000	630710000	263750000	937560000
P04223	H2-K1	NaN	NaN	NaN	-0.149201	NaN	15101000	0	0	40383000	0
P14430;P14429;P14431	H2-Q8;H2-Q7;H2-Q9	NaN	NaN	NaN	NaN	NaN	0	0	0	0	0
Q3THW5;P0C0S6	H2afv;H2afz	NaN	-0.195069	0.286995	0.180413	-0.208925	55466000	228890000	96126000	143930000	148180000
Q9QZQ8	H2afy	0.05304	NaN	NaN	0.158332	-0.0711822	85129000	16064000	19560000	71124000	53145000
P84244;P84228;P68433;P02301	H3f3a;Hist1h3b;Hist1h3a;H3f3c	-0.0577687	0.160321	0.0749992	0.00099773	-0.189659	1089000000	1925000000	1423100000	1220700000	1985000000
Q9JKS5	Habp4	NaN	NaN	-0.0450246	NaN	-0.00702193	25706000	0	47363000	20400000	37200000
Q8K2C9	Hacd3	0.0955877	NaN	0.0393745	-0.0689135	-0.0368683	54544000	16494000	215130000	30920000	55894000
Q61425	Hadh	-0.00724772	0.284975	NaN	NaN	-0.115511	55679000	36270000	28194000	27819000	57266000
Q8BMS1	Hadha	-0.292975	0.442228	0.0975696	-0.166579	-0.158031	183590000	62930000	461720000	344810000	204950000
Q99JY0	Hadhb	-0.3145	0.405386	0.0697791	-0.168425	-0.223652	402180000	106420000	258070000	327430000	261730000
Q99KB8	Hagh	0.00543792	-0.0484418	-0.0403482	0.0191578	0.0226835	175740000	101520000	135770000	72441000	197850000
P35492	Hal	NaN	NaN	NaN	NaN	NaN	0	19041000	31680000	6280300	0
Q9NYQ2	Hao2	0.0178677	NaN	NaN	NaN	NaN	60562000	29788000	56724000	42868000	41907000
O35668	Hap1	-0.0417038	0.0460906	0.0834309	0.0937018	-0.0282458	473050000	149490000	422990000	449680000	362260000
Q9QUP5	Hapln1	0.457564	NaN	NaN	NaN	NaN	60061000	19648000	31259000	0	0
Q80WM4	Hapln4	0.115976	NaN	-0.116827	-0.0777418	0.0236225	23194000	0	62853000	54354000	34515000
Q61035	Hars	NaN	NaN	0.303757	NaN	NaN	0	0	74462000	0	0
P01942;CON__P01966;P06467	Hba	-0.129064	0.310292	0.0393348	-0.118102	0.0145286	4074400000	2238300000	4180700000	5055500000	6462700000
P02088;P02089;CON__Q3SX09;CON__P02070;P02104	Hbb-b1;Hbb-b2	-0.30339	0.251618	-0.243394	-0.1938	-0.0956226	2550400000	1417100000	3122800000	3311700000	3360700000
Q61191	Hcfc1	-0.0247015	NaN	-0.0793759	0.231164	NaN	48402000	0	60351000	49349000	0
O88704;O88703;O70507	Hcn1	NaN	NaN	NaN	NaN	NaN	0	0	0	0	0
P70288;O09106;O88895	Hdac2;Hdac1	-0.0365286	-0.0392951	0.0528093	-0.031433	-0.157427	84642000	14296000	80826000	74634000	74816000
Q6NZM9	Hdac4	-0.0236363	NaN	-0.0971164	-0.0287845	-0.0204442	69491000	0	73386000	89652000	49895000
Q9Z2V5	Hdac6	NaN	NaN	NaN	NaN	NaN	0	0	11573000	0	0
Q3SXD3	Hddc2	NaN	NaN	NaN	NaN	NaN	12467000	7138000	11026000	0	10391000
Q3UGR5	Hdhd2	NaN	NaN	NaN	0.237242	NaN	23909000	14146000	22438000	55750000	19737000
Q8VDJ3	Hdlbp	0.000390689	-0.0355898	-0.0345208	0.0355898	-0.00264115	859990000	215790000	560980000	656960000	648260000
Q9R257	Hebp1	-0.0393247	0.109361	0.0625068	-0.0567628	-0.0191578	201540000	98938000	196030000	68951000	256360000
Q69ZR2	Hectd1	0.118364	-0.0530016	0.00779044	0.00838723	-0.0675172	32633000	12802000	108430000	22150000	57957000
P35428	Hes1	NaN	NaN	NaN	NaN	NaN	0	0	12041000	0	0
P20060	Hexb	NaN	NaN	NaN	NaN	NaN	16431000	0	14471000	17456000	14759000
Q8R409	Hexim1	NaN	NaN	NaN	NaN	0.200542	30977000	0	44746000	47451000	74476000
Q9DBX7	Heyl	NaN	NaN	NaN	NaN	NaN	0	161390000	0	0	0
Q99LI8	Hgs	-0.0218058	0.0109508	-0.00256556	0.0470021	0.0181044	364150000	182520000	213190000	235100000	366480000
Q99L13	Hibadh	NaN	NaN	NaN	-0.462508	NaN	0	11186000	32073000	18775000	6271300
Q9JLZ6	Hic2	NaN	NaN	NaN	NaN	NaN	0	0	0	0	0
Q8R1F6	Hid1	-0.146071	NaN	-0.0643064	NaN	NaN	17245000	0	19648000	12540000	7232600
P70349	Hint1	-0.0515675	0.00876949	0.00138752	-0.00648001	0.00664314	779550000	394480000	726410000	707580000	636520000
Q9D0S9	Hint2	NaN	NaN	NaN	NaN	NaN	19315000	10228000	14739000	15000000	20183000
Q8VD75	Hip1	NaN	NaN	NaN	NaN	NaN	0	0	12077000	0	41303000
P43277	Hist1h1d	NaN	NaN	NaN	NaN	NaN	56923000	11971000	13952000	46169000	84449000
P43274	Hist1h1e	-0.370234	0.287999	-0.133606	0.131843	-0.294731	313720000	69249000	140760000	165900000	340470000
C0HKE9;C0HKE8;C0HKE7;C0HKE6;C0HKE5;C0HKE4;C0HKE3;C0HKE2;C0HKE1;Q8CGP6;Q8R1M2;Q8CGP7;Q8CGP5;Q8BFU2;P27661;Q64522	Hist1h2ah;H2afj;Hist1h2ak;Hist1h2af;Hist3h2a;H2afx	-0.0482206	0.0453282	-0.0128479	0.0411952	-0.111195	6412400000	3846500000	4646600000	5620800000	5090300000
Q8CGP2;Q8CGP1;Q6ZWY9;Q64525;Q64478;Q64475;P10854;P10853;P70696	Hist1h2bp;Hist1h2bk;Hist1h2bc;Hist2h2bb;Hist1h2bh;Hist1h2bb;Hist1h2bm;Hist1h2bf;Hist1h2ba	-0.00760114	-0.0774406	0.00983318	0.0532321	-0.137259	3504500000	4481300000	3929700000	3219700000	5518100000
P62806	Hist1h4a	-0.0692394	0.0561693	0.0179927	0.0480532	-0.178142	3126600000	3126200000	2421200000	1791200000	2848800000
Q9D2U9;Q8CGP0;Q64524	Hist3h2ba;Hist3h2bb;Hist2h2be	NaN	NaN	NaN	NaN	NaN	29301000	31502000	22377000	0	26118000
Q3UHF7;A2A884	Hivep2	-0.0158419	-0.0356698	-0.0219519	-0.0315217	-0.00928088	299710000	86826000	140800000	71285000	145990000
P17710;Q3TRM8	Hk1	-0.106438	0.135264	0.0211066	-0.00868087	-0.0217267	3664500000	2287900000	4093500000	3195700000	3540700000
O08528	Hk2	NaN	NaN	NaN	-0.0512693	-0.131971	0	0	0	26497000	52403000
Q9DC33	Hmg20a	0.0388188	NaN	-0.0230405	-0.021135	NaN	87926000	17330000	66456000	53147000	39406000
P63158	Hmgb1	0.00667993	-0.0176593	0.0736084	0.0138059	-0.0373867	2417200000	641530000	1032600000	2116800000	1810700000
P30681	Hmgb2	NaN	NaN	NaN	NaN	NaN	28463000	0	0	0	34942000
O54879	Hmgb3	NaN	NaN	NaN	NaN	NaN	0	0	0	0	0
P38060	Hmgcl	NaN	NaN	0.078783	NaN	NaN	9701400	0	26220000	10698000	13980000
Q01237	Hmgcr	-0.519476	NaN	NaN	NaN	-0.0130901	23924000	0	0	0	42395000
Q8JZK9;P54869	Hmgcs1	-0.113363	0.219387	0.101884	0.0211479	0.0446298	2869800000	811980000	2692500000	1939100000	2338300000
Q9JL35	Hmgn5	NaN	NaN	NaN	NaN	NaN	0	0	0	0	0
P14901	Hmox1	-0.0231459	-0.473618	0.0449315	0.228169	0.0621613	586900000	107200000	282730000	215740000	580100000
O70252	Hmox2	-0.0281353	NaN	-0.0504344	-0.0392011	-0.00860017	57451000	16339000	73534000	63702000	84142000
P97825	Hn1	0.0553019	NaN	0.165838	NaN	NaN	114200000	9712700	45755000	4859200	8273600
Q9CX86	Hnrnpa0	0.0632583	-0.0690388	0.0343477	0.062582	0.0071285	1820700000	668240000	1229900000	1159700000	1370900000
P49312	Hnrnpa1	-0.0302022	0.0461244	0.0345482	0.00539503	-0.0301948	1818700000	809350000	1165200000	1698400000	1728400000
O88569	Hnrnpa2b1	0.0912096	-0.155184	0.00962084	0.0716611	0.00511999	9277400000	4497600000	6530000000	7766300000	8849200000
Q8BG05	Hnrnpa3	0.00104106	0.0235125	0.00125763	-0.0284319	-0.0875685	4559200000	2438100000	3356500000	4771200000	4342700000
Q99020	Hnrnpab	0.0686681	-0.088455	0.0216027	0.120442	0.0225736	636010000	272550000	535990000	608940000	578780000
Q9Z204	Hnrnpc	0.0703335	-0.184691	-0.0218789	0.0643082	-0.0127529	1301200000	629130000	919460000	1293500000	1548900000
Q60668	Hnrnpd	-0.0177695	0.00342266	0.0889507	0.0334238	-0.0646077	2248500000	834280000	1686000000	1836400000	1765200000
Q9Z130	Hnrnpdl	-0.0651179	0.171301	0.0586917	-0.0899682	0.0494015	354820000	185340000	275850000	347260000	329310000
Q9Z2X1	Hnrnpf	0.0280423	-0.0483641	0.0335846	-0.0178509	-0.0385804	615940000	349420000	537710000	523280000	567610000
O35737	Hnrnph1	0.041669	-0.0776585	-0.0119273	0.00808894	-0.00796103	4342900000	2078400000	3277100000	3152200000	2321500000
P70333	Hnrnph2	-0.00139197	0.0380903	0.00825941	0.0115282	-0.0143105	636960000	201320000	377410000	306800000	454230000
P61979	Hnrnpk	-0.0133178	-0.0144785	0.0299922	-0.032658	-0.00539503	9718100000	4533100000	6819300000	7051000000	8572900000
Q8R081	Hnrnpl	-0.0299508	0.0413645	0.0322963	0.00612361	-0.0743043	1951800000	1050100000	1448200000	1967100000	1568500000
Q921F4	Hnrnpll	0.111229	-0.209005	-0.0398004	0.0494119	0.0822267	264600000	56189000	68428000	144890000	148070000
Q9D0E1	Hnrnpm	0.00915333	-0.0209411	-0.0817704	-0.107861	-0.0776222	1892300000	619690000	1363200000	1186800000	1772500000
Q8VEK3	Hnrnpu	0.0214374	-0.00500882	0.0244446	-0.0137166	0.0383843	3025200000	1410400000	2476400000	2689300000	2573400000
Q8VDM6	Hnrnpul1	NaN	NaN	NaN	NaN	NaN	0	0	0	0	14394000
Q00PI9	Hnrnpul2	0.0494119	-0.069853	-0.034803	0.0882779	-0.0682601	283830000	53391000	69891000	153360000	263220000
Q9Z2Y3;Q9QWW1;Q99JP6	Homer1	0.0730949	-0.211974	-0.0841519	0.0477809	0.142945	283140000	43158000	166690000	141080000	162700000
Q8BUK6	Hook3	0.131651	-0.031166	-0.0653501	-0.128485	0.105989	196330000	138210000	312060000	353060000	210550000
Q3TEA8	Hp1bp3	-0.0410397	0.00896896	0.0480532	0.0425755	-0.0243625	141040000	57799000	119310000	140870000	186140000
P84075	Hpca	0.107956	-0.111195	-0.0690815	-0.00229042	0.075359	3883700000	1547500000	3117100000	2969900000	2435300000
P62748	Hpcal1	NaN	NaN	NaN	NaN	NaN	0	0	0	16519000	0
Q8BGZ1	Hpcal4	0.0599419	-0.10006	-0.0363869	0.141418	0.0516898	365550000	258040000	610450000	658870000	264220000
P00493	Hprt1	-0.281457	0.381732	0.0234171	-0.156095	-0.107515	547300000	251210000	366350000	350180000	381920000
P52760	Hrsp12	-0.138824	NaN	NaN	NaN	NaN	57634000	0	0	18114000	19156000
Q9CQZ1	Hsbp1	NaN	NaN	NaN	NaN	NaN	0	126350000	330840000	0	228940000
O08756	Hsd17b10	NaN	NaN	NaN	NaN	-0.115644	0	0	2965400	0	14298000
O70503	Hsd17b12	NaN	NaN	0.0614525	NaN	0.10256	5732200	0	29155000	0	24649000
P51660	Hsd17b4	-0.0912631	0.115205	0.0638211	-0.11772	-0.0215614	179220000	76793000	267730000	167030000	250690000
Q2TPA8	Hsdl2	-0.147966	NaN	NaN	NaN	NaN	43351000	0	0	0	0
P07901	Hsp90aa1	0.139942	-0.296204	-0.0396291	0.144232	0.0437403	7704100000	4326000000	6478400000	6849100000	6946800000
P11499;REV__Q8BL66	Hsp90ab1	0.101678	-0.248978	-0.0229627	0.0821029	0.0512839	15109000000	7873200000	12682000000	12353000000	13219000000
P08113	Hsp90b1	0.010978	-0.0529631	-0.145318	-0.00625524	-0.136752	1133800000	383960000	878520000	959650000	1082000000
Q8K0U4	Hspa12a	0.0201126	-0.0319737	-0.0633908	0.0501477	0.0343703	514860000	243530000	465710000	374660000	442530000
Q9CZJ2	Hspa12b	NaN	NaN	NaN	0.0325785	NaN	28526000	13598000	29125000	56393000	28853000
Q61696	Hspa1a	0.61438	-1.28535	0.0899757	0.86287	0.19075	10017000000	12945000000	2014000000	5863400000	13303000000
P17879	Hspa1b	NaN	NaN	NaN	NaN	NaN	22826000	7838600	0	0	245850000
P17156	Hspa2	0.0199052	0.0199693	-0.0228024	0.00539503	0.0541524	639210000	203290000	472470000	431960000	635750000
Q61316	Hspa4	0.0879943	-0.125123	-0.0294114	0.0460657	0.0241777	2512900000	1151100000	1880800000	2503400000	1890100000
P48722	Hspa4l	0.0491405	-0.0909279	-0.0349348	0.0700379	-0.0398898	902620000	177720000	756940000	810680000	770960000
P20029	Hspa5	0.197143	-0.339888	-0.0980189	0.119157	0.0154502	8336000000	3984500000	6842300000	8274000000	11557000000
P63017	Hspa8	0.239049	-0.342719	-0.0337268	0.161757	0.0864351	39564000000	24786000000	32430000000	37476000000	42407000000
P38647	Hspa9	0.00633766	-0.0422604	0.0129215	-0.0207476	0.00412798	4031800000	1753800000	3311900000	3861100000	3554500000
P14602	Hspb1	NaN	-0.469866	NaN	NaN	-0.0306402	35078000	90435000	0	45877000	71438000
Q9JK92	Hspb8	NaN	NaN	NaN	NaN	NaN	0	0	0	0	0
Q99P31	Hspbp1	NaN	NaN	-0.0752453	-0.0464723	0.0685065	11567000	9551300	55025000	37721000	47351000
P63038	Hspd1	0.0848979	-0.268039	-0.0229947	0.0779853	0.0466656	5327100000	2273100000	3008400000	6981000000	4475100000
Q64433	Hspe1	0.233935	-0.461438	-0.00732279	0.181386	0.0637125	718390000	457130000	484730000	522990000	810460000
Q05793	Hspg2	-0.0154637	-0.101747	NaN	0.0136797	-0.150111	2743500000	1913800000	0	8592400000	10193000000
Q61699	Hsph1	0.348032	-0.657457	-0.0653147	0.275542	0.12157	6993000000	4314200000	3433700000	4394600000	7979600000
Q9R118	Htra1	-0.110497	0.406326	-0.00599097	-0.268323	-0.0606223	158650000	70621000	252450000	223490000	352530000
Q7TMY8	Huwe1	-0.00950131	-0.0312468	0.015695	-0.0559667	0.0172224	131580000	14536000	182210000	56552000	93224000
Q9CXX0	Hyls1	NaN	NaN	NaN	NaN	NaN	20615000	0	11806000	15323000	61064000
Q9JKR6	Hyou1	0.0166573	-0.138618	-0.0711179	0.0351495	-0.12717	286750000	32856000	227820000	239610000	278550000
Q9CR41	Hypk	NaN	NaN	0.0517697	NaN	NaN	32845000	0	69912000	49824000	58029000
P03975	Iap	-0.0984872	-0.0375858	NaN	NaN	NaN	47597000	29352000	36448000	33610000	0
Q8BIJ6	Iars2	-0.069591	NaN	NaN	-0.174087	NaN	36259000	5823100	0	22859000	13343000
P13597	Icam1	NaN	NaN	NaN	NaN	NaN	0	0	0	15515000	0
Q60625	Icam5	0.021644	0.019742	0.00186346	-0.0247015	-0.0301138	114920000	93166000	154370000	184510000	168860000
P41139	Id4	NaN	NaN	NaN	NaN	NaN	23071000	0	20050000	0	23142000
Q9JHR7	Ide	NaN	0.0316151	0.0186173	0.00800367	-0.126456	0	23875000	67968000	60343000	28906000
O88844	Idh1	-0.21564	0.409526	0.0870712	-0.0948196	-0.069261	388400000	263700000	640580000	505970000	441300000
P54071	Idh2	-0.241838	0.181101	0.154394	-0.148216	-0.196259	121590000	50440000	179910000	93069000	177820000
Q9D6R2	Idh3a	-0.0917241	0.121369	-0.0261382	-0.0649666	-0.0422998	2244300000	1505500000	2465600000	2241200000	2161200000
P70404	Idh3g	-0.203724	0.317115	0.06748	-0.0857521	-0.110421	579420000	342320000	676610000	400030000	521120000
P58044	Idi1	NaN	NaN	NaN	NaN	NaN	0	0	0	0	39373000
Q8R5F7	Ifih1	-0.0975619	NaN	NaN	NaN	NaN	20644000	0	3449100	0	0
Q64282	Ifit1	NaN	NaN	0.0924048	0.10006	0.310593	0	11750000	43159000	51794000	27907000
Q64345	Ifit3	-0.00356714	-0.00380507	0.0394538	0.179552	0.20994	410350000	21040000	28418000	279780000	366760000
P19182	Ifrd1	0.175193	-0.604118	-0.0208843	0.142671	0.084806	172250000	142630000	222790000	233550000	357010000
Q9DAI2	Ift22	0.0244446	-0.00488001	-0.0127539	0.0541149	-0.0573998	83657000	62481000	64091000	63043000	131970000
Q61249;Q9QZ29	Igbp1	NaN	NaN	-0.016685	NaN	0.0243752	10995000	0	15298000	12910000	19926000
P09535	Igf2	-0.212532	NaN	NaN	NaN	NaN	146090000	36127000	42700000	62731000	69740000
Q07113	Igf2r	NaN	NaN	NaN	NaN	NaN	0	0	7984200	0	43818000
P47877	Igfbp2	-0.377216	NaN	-0.115686	NaN	-0.0273496	79661000	0	83364000	22479000	296590000
P47879	Igfbp4	NaN	NaN	NaN	NaN	NaN	0	0	17054000	0	21463000
Q07079	Igfbp5	NaN	0.364004	0.0652061	-0.0670394	NaN	66136000	95973000	137880000	219500000	144920000
P01868;P01869	Ighg1	NaN	NaN	NaN	NaN	NaN	0	0	72497000	0	0
Q8R366	Igsf8	NaN	0.0422204	-0.039515	0.022057	0.0242834	32583000	64092000	245610000	245520000	144340000
Q9Z1M8	Ik	0.00650883	-0.0381431	-0.00333513	-0.00490033	-0.0726542	463440000	741380000	449460000	433640000	625150000
Q7TT37	Ikbkap	NaN	NaN	-0.0401147	NaN	NaN	0	0	32217000	0	17316000
Q60943	Il17ra	NaN	NaN	NaN	NaN	NaN	99727000	0	0	0	0
P70380	Il18	NaN	NaN	NaN	NaN	NaN	21637000	0	29226000	0	37906000
P01582	Il1a	-0.20838	0.467768	0.0436373	0.344648	0.273786	61997000	93258000	41820000	70049000	35977000
P10749	Il1b	NaN	NaN	NaN	NaN	NaN	0	21141000	0	34161000	22389000
Q61730	Il1rap	NaN	NaN	NaN	NaN	NaN	0	13562000	0	25080000	30549000
Q8BVZ5	Il33	NaN	NaN	NaN	NaN	NaN	0	0	0	0	29011000
Q00560	Il6st	NaN	NaN	NaN	-0.306018	NaN	0	0	0	27361000	0
Q9CXY6	Ilf2	NaN	NaN	NaN	-0.203502	NaN	24914000	11972000	0	43574000	11798000
Q9Z1X4	Ilf3	-0.0220022	0.127244	0.0135113	0.0120354	-0.0170333	595250000	88231000	565300000	299920000	601500000
O55222	Ilk	-0.0491874	NaN	0.129174	NaN	-0.21701	18103000	0	22208000	10492000	20345000
Q8CAQ8	Immt	0.00723554	-0.0907517	0.0413532	0.0236639	-0.0301543	262970000	105100000	306830000	316400000	207460000
Q8VHZ7	Imp4	NaN	NaN	NaN	NaN	NaN	0	50835000	52549000	0	0
O55023	Impa1	-0.31062	0.591472	0.0274312	-0.18427	0.021856	162280000	28505000	208520000	144380000	178480000
O55091	Impact	-0.0458106	0.0217647	0.064907	-0.00947024	0.0431643	514130000	217960000	237090000	470040000	678590000
P24547	Impdh2	0.0744873	0.0290351	0.0040633	-0.00365472	0.0348454	54556000	77845000	145150000	226890000	122490000
P46660	Ina	-0.0614753	0.0757104	-0.114514	-0.0360092	-0.00423537	272470000	293430000	342820000	627970000	346310000
Q04998	Inhba	0.464698	NaN	NaN	NaN	NaN	65379000	0	0	9027000	34119000
P49442	Inpp1	NaN	-0.0257972	0.186448	0.111027	-0.174612	9745400	36703000	115360000	68120000	77262000
Q9EPW0	Inpp4a	NaN	NaN	NaN	NaN	NaN	13534000	0	14987000	0	11434000
Q8VI75	Ipo4	0.0499929	-0.108294	-0.00338327	0.0828571	-0.0209411	49948000	7347300	56921000	49272000	23765000
Q8BKC5;Q8BIV3	Ipo5	0.0758024	-0.0255107	0.0526939	0.100095	0.0359432	571220000	259520000	706080000	474300000	612430000
Q9EPL8	Ipo7	0.0622434	-0.122085	-0.00861442	0.034147	0.0607204	247630000	96099000	387640000	297780000	373010000
Q9JKF1	Iqgap1	NaN	NaN	-0.00846825	NaN	-0.124211	0	0	38512000	5267700	43629000
Q8R0S2	Iqsec1	-0.0868434	0.0713123	-0.0346525	-0.0734261	0.121915	392930000	221190000	458610000	553460000	330000000
Q5DU25;Q3TES0	Iqsec2	NaN	NaN	0.0581222	NaN	NaN	28903000	0	36768000	16285000	0
Q8R3Y8	Irf2bp1	-0.0579026	NaN	0.0165737	-0.10878	0.0513523	50089000	0	52561000	68403000	66942000
E9Q1P8	Irf2bp2	-0.0282789	0.0306773	-0.024582	0.0890923	-0.0897639	212170000	62661000	184070000	129820000	328750000
Q8K3X4	Irf2bpl	0.0531553	-0.0488689	0.0507663	0.109579	-0.0991279	932580000	351190000	525450000	581670000	873950000
Q60766	Irgm1	0.0501863	-0.0567905	0.199289	0.0461048	0.195418	170150000	68952000	53117000	69261000	114660000
P81122	Irs2	-0.078038	0.0707088	-0.0115079	-0.0213448	-0.0680002	303360000	163910000	323470000	264620000	339190000
Q9D7P6	Iscu	NaN	NaN	NaN	NaN	NaN	0	0	21248000	0	34514000
Q64339	Isg15	0.317666	-0.340365	NaN	0.310991	NaN	90854000	149160000	0	129300000	72185000
P85094	Isoc2a	0.0541916	NaN	NaN	0.0721396	-0.317541	27660000	13023000	22174000	28499000	34903000
Q9CX00	Ist1	0.0810952	NaN	0.0439907	0.0308425	NaN	100840000	0	59505000	57336000	13345000
Q9JHU9	Isyna1	-0.187608	NaN	NaN	-0.193352	-0.253871	131960000	6244800	0	42000000	66061000
Q99KW9	Itfg1	0.0124576	-0.0130059	0.0224284	0.0849336	0.0125885	114810000	59298000	39960000	100310000	63108000
Q61739	Itga6	-0.0221301	NaN	NaN	NaN	NaN	11190000	0	12377000	9679500	0
P43406	Itgav	0.0240339	NaN	0.0769316	0.0194486	-0.157003	75728000	17068000	284900000	257490000	142170000
P09055	Itgb1	0.0643082	-0.173565	NaN	NaN	-0.206826	103190000	74822000	47640000	0	141130000
Q9Z0T9	Itgb6	NaN	NaN	NaN	NaN	NaN	0	27145000	0	0	60106000
Q61500	Itm2a	NaN	NaN	NaN	NaN	NaN	0	0	0	6403500	0
O89051	Itm2b	-0.0610752	0.194105	0.00436437	-0.106338	-0.00311572	458450000	167660000	521770000	292600000	296280000
Q91VK4	Itm2c	-0.0918958	0.139357	-0.0447261	0.000520841	0.00423761	332570000	94158000	254290000	193560000	478300000
Q9D892	Itpa	-0.138645	NaN	NaN	NaN	NaN	55554000	0	12763000	0	18636000
Q8R071	Itpka	0.0877814	-0.119058	-0.029895	-0.130457	0.0978284	115310000	28207000	67188000	58775000	165830000
P11881;Q9Z329	Itpr1	NaN	NaN	-0.0249728	NaN	NaN	8312800	5623100	51067000	8655700	6594500
Q9Z0R6;Q9Z0R4	Itsn2;Itsn1	0.0543832	NaN	NaN	0.109173	NaN	13123000	5049300	11807000	11911000	0
Q9JHI5	Ivd	NaN	0.0742136	-0.0281214	-0.184568	-0.394049	0	39032000	66147000	89237000	72076000
Q920Q8	Ivns1abp	NaN	NaN	NaN	NaN	NaN	0	0	0	0	0
P52332	Jak1	-0.142023	NaN	-0.00645356	-0.147648	-0.0116127	37396000	17782000	132860000	76796000	144450000
Q8BVL9	Jakmip1	NaN	NaN	NaN	NaN	NaN	13108000	0	0	0	0
Q62315	Jarid2	NaN	NaN	NaN	NaN	NaN	0	0	0	0	0
Q69ZK6	Jmjd1c	NaN	NaN	0.415808	NaN	NaN	0	0	42687000	29388000	0
P05627	Jun	0.040365	0.0412642	0.00957836	0.0884905	0.0385362	941500000	461190000	621050000	529740000	1724000000
P09450	Junb	-0.0883897	0.0705913	0.0883842	-0.00577086	-0.042733	2809000000	1504200000	2804600000	2394200000	3079000000
P15066	Jund	-0.155933	0.164062	0.0219745	-0.0207704	-0.0868935	214530000	74686000	105470000	186890000	170580000
Q02257	Jup	-0.0510054	0.0892582	0.0431657	-0.0415078	-0.056981	256100000	1357200000	818770000	2125300000	453040000
Q9Z1P7	Kank3	NaN	NaN	NaN	NaN	NaN	0	0	0	0	0
Q5SVQ0	Kat7	NaN	NaN	NaN	NaN	NaN	0	0	29266000	0	24243000
Q8K0T4;Q9WV86	Katnal1	0.135832	NaN	0.037546	NaN	NaN	4574100	0	40346000	1829000	0
Q9D3R6;Q3UMC0	Katnal2;Spata5	NaN	NaN	NaN	NaN	NaN	281830000	0	257310000	0	269690000
Q6ZPU9	Kbp	-0.116248	NaN	-0.0527869	0.0293432	-0.0564093	94183000	12076000	168190000	69068000	84907000
Q8BNW9	Kbtbd11	0.321143	NaN	0.0311256	0.0181594	-0.113007	56016000	19943000	75332000	55730000	92484000
Q80UY2	Kcmf1	NaN	NaN	NaN	NaN	NaN	9422700	0	0	8384700	4075800
P62482;P63143	Kcnab2	0.131522	-0.171024	-0.0794749	-0.00450521	0.0385694	859940000	345830000	884270000	808210000	1081000000
Q9Z0V2;Q9Z0V1	Kcnd2;Kcnd3	NaN	NaN	NaN	NaN	NaN	13457000	0	0	15487000	0
Q6PHZ8	Kcnip4	NaN	NaN	NaN	NaN	NaN	0	0	28556000	0	0
Q9JM63	Kcnj10	NaN	NaN	NaN	NaN	NaN	22635000	0	0	0	0
P86046	Kcnj13	NaN	NaN	NaN	NaN	-0.540967	25967000	0	0	0	54626000
P63250	Kcnj3	NaN	NaN	NaN	NaN	NaN	6413000	0	0	0	0
Q922M3;O70479;Q8BGV7	Kctd10;Tnfaip1;Kctd13	NaN	NaN	NaN	NaN	NaN	0	0	31237000	0	0
Q6WVG3;Q5DTY9	Kctd12	0.0763127	NaN	0.053501	0.00659439	NaN	34171000	0	37794000	56027000	19544000
P59997	Kdm2a	NaN	NaN	-0.0116997	NaN	NaN	11857000	0	44475000	13971000	24938000
Q6PCM1	Kdm3a	NaN	NaN	NaN	NaN	NaN	0	0	6301400	0	4930800
Q6ZPY7	Kdm3b	NaN	NaN	NaN	NaN	NaN	589470000	645170000	1415800	1039500000	1976000000
Q80Y84	Kdm5b	NaN	NaN	-0.124065	NaN	0.00467638	7087000	0	13058000	0	14319000
Q60749;Q9WU01	Khdrbs1	-0.054182	0.0991688	0.0424968	-0.0371904	-0.0844333	752880000	266620000	571840000	300220000	891170000
Q9R226	Khdrbs3	-0.0209846	0.0147802	-0.0551917	0.0559132	-0.0425755	327640000	106830000	326630000	270380000	168590000
Q3U0V1	Khsrp	-0.0396862	-0.047158	-0.0140618	-0.0282743	0.0144927	1245200000	548420000	1108200000	1030800000	1089500000
Q8R0A7	Kiaa0513	0.0573998	-0.104931	0.00659439	0.0363494	-0.0327396	245020000	79676000	191500000	173510000	206310000
Q3TCX3	Kiaa0907	0.343231	NaN	NaN	NaN	0.164722	77747000	15369000	0	24135000	266200000
Q80TL4	Kiaa1045	-0.155163	NaN	NaN	-0.0209436	NaN	36994000	0	29283000	70990000	0
Q80TK0	Kiaa1107	0.0364293	-0.00796103	-0.00918626	0.145445	0.156344	1213600000	372160000	712370000	962690000	1176000000
Q148V7	Kiaa1468	0.1478	NaN	NaN	-0.0836198	0.0742703	27322000	0	23568000	24318000	33739000
P33173	Kif1a	-0.0795897	0.117362	0.0135534	-0.0429725	-0.0206099	3942200000	1775100000	3920200000	3469700000	3724300000
Q60575	Kif1b	-0.121019	0.185366	0.00160392	-0.0247888	-0.0881715	273110000	121660000	478920000	219520000	176760000
O35071;B1AVY7;Q80TF6	Kif1c	NaN	NaN	NaN	NaN	NaN	0	0	0	0	4978900
Q80WE4	Kif20b	NaN	NaN	NaN	NaN	NaN	0	0	0	0	0
Q9QXL2;Q9QXL1;B7ZNG0;Q7M6Z4	Kif21a	0.0326993	0.0158329	0.00616643	0.031166	0.0324427	241160000	121930000	219140000	224630000	243080000
P28740	Kif2a	0.0523091	NaN	0.00302947	-0.0664874	-0.026615	102290000	14817000	68872000	83871000	140740000
P28741;P33174	Kif3a	0.141638	0.105053	-0.0251384	0.0232113	-0.0810591	58566000	64996000	183440000	83835000	91552000
Q61771	Kif3b	NaN	NaN	-0.0220433	NaN	NaN	14202000	6444300	21628000	10605000	11587000
O35066;O35231	Kif3c	-0.0290212	0.0356649	-0.0212125	-0.0528605	0.0600467	145840000	38447000	287390000	153670000	72764000
P33175	Kif5a	-0.174068	0.191323	-0.0281028	-0.0793029	-0.0895519	141240000	79231000	266550000	70376000	15597000
Q61768	Kif5b	0.0781304	-0.0337453	0.130076	0.00509468	0.0969372	201340000	15828000	180170000	56827000	222720000
P28738	Kif5c	-0.0103722	0.0118247	-0.0163737	-0.00700049	-0.0141003	1609100000	1209700000	2027300000	1976800000	1838700000
P70188	Kifap3	-0.0922824	0.0790058	-0.105086	-0.0657996	-0.0011277	216580000	130520000	276910000	218520000	143890000
O08672	Kifc2	NaN	NaN	NaN	NaN	NaN	0	0	0	0	51160000
P05532	Kit	0.127882	-0.0917021	-0.0802318	-0.0680898	-0.0459485	55533000	32321000	145300000	54131000	73034000
O35082	Kl	NaN	NaN	NaN	NaN	NaN	0	0	0	181210000	0
O88447;Q91W40	Klc1	-0.0480023	0.0250924	0.00855759	-0.00147912	-0.0345884	2108000000	844440000	1653400000	1653300000	1964700000
O88448	Klc2	0.00590945	0.00145297	-0.0675161	-0.057149	0.0511129	429350000	160440000	501090000	308990000	338180000
Q9JJZ6	Klf13	NaN	NaN	NaN	NaN	NaN	51766000	0	13638000	18656000	0
Q6PAR0	Klhdc10	NaN	NaN	NaN	NaN	NaN	0	0	14983000	0	5548700
Q4G5Y1	Klhdc2	-0.173776	NaN	0.0393348	NaN	-0.175309	60750000	0	76883000	42391000	51493000
Q8CE33	Klhl11	NaN	NaN	NaN	NaN	NaN	0	0	0	0	0
Q99JN2;Q91XA8;Q9D2D9	Klhl22	-0.0797201	NaN	NaN	NaN	NaN	32217000	0	0	0	0
Q6ZPT1;Q80TF4	Klhl9	-0.0430636	0.0605656	0.0201126	-0.0334594	-0.0908926	289790000	125690000	461220000	126490000	472000000
Q60960	Kpna1	0.00173371	-0.0887738	-0.0316058	0.042733	0.0749975	370920000	204440000	437800000	310170000	329840000
P52293	Kpna2	0.0529247	NaN	NaN	NaN	NaN	16675000	0	0	8007900	5870900
O35344	Kpna3	0.0631832	NaN	-0.0327797	0.0891984	0.0523017	73795000	3678600	43717000	25111000	28247000
O35343	Kpna4	0.0762034	-0.0282865	-0.051724	0.0366289	0.178919	159740000	22347000	131850000	81510000	80923000
O35345	Kpna6	0.0427723	-0.0396124	-0.0103411	0.00800367	0.0942527	89667000	23420000	82823000	35728000	48363000
P70168	Kpnb1	0.058426	-0.0791089	0.020527	0.0917021	0.01748	528180000	129420000	335410000	209790000	452690000
P32883;Q61411;P08556	Kras;Hras;Nras	0.0514227	NaN	0.000824377	0.072544	-0.0481309	190380000	48947000	93883000	67768000	210580000
CON__A2A5Y0;Q61765;CON__O76015;CON__O76014;Q6IFX3	Krt31	NaN	NaN	NaN	NaN	NaN	0	0	0	40208000	0
CON__REFSEQ:XP_986630;Q61897	Krt33b	NaN	NaN	NaN	-0.256514	NaN	0	0	0	544110000	0
Q3UV17	Krt76	NaN	NaN	NaN	NaN	NaN	1219200000	5811700000	2893100000	6085100000	2284000000
CON__Q6IFZ6;Q6IFZ6	Krt77	NaN	NaN	NaN	NaN	NaN	0	3654200	5561600	2840900	9106700
P11679	Krt8	-0.339172	NaN	NaN	NaN	NaN	45642000	0	0	0	39802000
Q61097	Ksr1	0.11227	NaN	-0.105623	-0.00201109	0.0430492	58405000	8032700	68909000	28870000	28689000
Q61595	Ktn1	-0.0697388	0.158203	-0.0284737	-0.0749149	0.0148341	251990000	49809000	234640000	235520000	221990000
P11627	L1cam	-0.0632149	0.098204	-0.00230352	0.00151738	0.0629538	171170000	104200000	265800000	197900000	165830000
Q61789	Lama3	NaN	NaN	NaN	NaN	NaN	30087000	0	26090000	0	30745000
P97927	Lama4	NaN	NaN	NaN	NaN	NaN	0	0	0	12730000	16093000
Q61001	Lama5	0.0224284	-0.0538081	NaN	0.119454	-0.127655	873960000	877460000	0	3037600000	7204700000
Q61292	Lamb2	-0.29347	0.166318	NaN	-0.164043	-0.193264	1154300000	1108900000	0	3740300000	7824800000
P02468;Q9R0B6	Lamc1	-0.113109	0.113887	NaN	-0.0538623	-0.0176176	720870000	675780000	0	2093600000	4125700000
P11438	Lamp1	NaN	NaN	NaN	NaN	NaN	0	12712000	0	0	0
P17047	Lamp2	NaN	NaN	NaN	NaN	NaN	21900000	0	0	16565000	0
Q9CQ22	Lamtor1	NaN	NaN	NaN	NaN	NaN	0	0	0	0	0
Q9JHS3	Lamtor2	NaN	NaN	NaN	0.213225	NaN	15506000	0	20643000	37079000	0
Q9D1L9	Lamtor5	NaN	NaN	NaN	NaN	NaN	35088000	32530000	43471000	41341000	37884000
O89112	Lancl1	0.0164483	0.0183898	-0.00939923	0.00590945	-0.0765312	272000000	78113000	325690000	191880000	236890000
Q9JJK2	Lancl2	0.0765676	NaN	0.0399294	-0.045883	NaN	88527000	0	108590000	65647000	36534000
Q9CPY7	Lap3	-0.136089	0.307003	0.0776222	-0.115386	-0.0107662	244150000	34958000	251000000	193650000	168430000
Q8BWW4	Larp4	0.0596391	NaN	-0.0281955	0.0480143	0.082295	61831000	0	71719000	78185000	96758000
Q6A0A2	Larp4b	0.149034	NaN	0.0306807	NaN	0.0267336	45728000	0	40872000	14104000	52167000
Q8BMJ2	Lars	NaN	NaN	NaN	NaN	NaN	0	0	9550700	0	3649100
Q61792	Lasp1	-0.0156437	0.0385979	0.0551871	-0.0135283	-0.0521551	963870000	561340000	907220000	939120000	1308800000
Q9CX60	Lbh	0.0465342	0.00893349	0.0799045	0.0920185	-0.118992	92833000	47305000	138640000	81430000	84306000
Q61233	Lcp1	0.084755	NaN	-0.069219	0.144325	NaN	57250000	0	66758000	81774000	27176000
P70662	Ldb1	NaN	NaN	NaN	NaN	NaN	10511000	0	10951000	0	0
P06151;P00342	Ldha	-0.0159996	0.0234712	0.0448924	0.0368284	-0.0332629	1501600000	710800000	1263200000	1139900000	1490000000
P16125	Ldhb	-0.0778145	0.0843206	0.0148984	-0.0801482	-0.0255926	4267800000	2096700000	2914400000	3654600000	4007000000
Q9WU40	Lemd3	NaN	NaN	NaN	NaN	NaN	0	0	11275000	0	0
P16045	Lgals1	-0.104218	0.0284783	0.0895872	-0.116157	-0.133858	207000000	73913000	93892000	142400000	219440000
P16110	Lgals3	NaN	NaN	NaN	NaN	-0.0451273	24631000	0	0	27775000	74781000
Q07797	Lgals3bp	-0.169681	0.141649	0.123198	0.128141	-0.100991	81266000	53103000	25577000	105320000	204880000
O08573	Lgals9	NaN	NaN	NaN	NaN	NaN	0	23323000	0	24682000	0
Q8VED9	Lgalsl	NaN	NaN	NaN	NaN	NaN	20988000	13231000	21893000	21432000	26512000
Q9JIA1	Lgi1	-0.0737914	NaN	-0.0143939	0.0652809	NaN	53858000	7483300	19725000	23767000	17105000
O89017	Lgmn	-0.115896	0.116907	0.0273496	0.00238207	-0.0406023	407290000	235040000	271850000	302020000	231650000
Q9WUH2;Q9Z0S2	Lhx9;Lhx2	NaN	NaN	NaN	NaN	NaN	0	0	13933000	0	0
Q9ERG0	Lima1	NaN	NaN	NaN	NaN	NaN	21174000	9549200	0	15714000	30074000
Q3UH68	Limch1	NaN	NaN	0.134687	NaN	NaN	5428600	0	21062000	0	0
Q8BGB5	Limd2	NaN	NaN	NaN	NaN	NaN	0	0	20598000	22860000	0
Q99JW4	Lims1	NaN	NaN	NaN	NaN	NaN	0	0	0	17465000	0
O88951	Lin7b	NaN	NaN	NaN	NaN	NaN	0	0	12975000	13570000	0
O88952	Lin7c	0.031893	-0.208549	0.0130901	-0.0984654	-0.0365091	162060000	82358000	158640000	287580000	86339000
Q9D1T0	Lingo1	NaN	NaN	NaN	NaN	-0.198795	0	0	45136000	34464000	46529000
Q9DBH5	Lman2	NaN	NaN	NaN	NaN	NaN	16540000	0	0	0	17831000
Q8VEE1	Lmcd1	NaN	NaN	NaN	-0.2797	NaN	0	0	0	33247000	15391000
P48678	Lmna	-0.137851	0.138322	0.0108086	-0.047818	-0.072691	1615000000	710860000	1783800000	1903700000	2441000000
Q8BZL8;Q924W9	Lmo3;Lmo1	NaN	NaN	NaN	NaN	NaN	32543000	27347000	41843000	0	32423000
P61969	Lmo4	-0.000973911	NaN	0.0530016	NaN	-0.0117396	49623000	0	98054000	9267400	41260000
Q9D920	Loh12cr1	NaN	NaN	NaN	NaN	NaN	0	0	0	11448000	11262000
Q8CGK3	Lonp1	0.0108933	NaN	NaN	NaN	NaN	34061000	0	14700000	9710100	12942000
Q9DBN5	Lonp2	NaN	NaN	NaN	NaN	NaN	0	0	7557000	0	0
P28301	Lox	NaN	NaN	NaN	NaN	NaN	0	0	0	42696000	11257000
P97873	Loxl1	NaN	NaN	NaN	NaN	NaN	0	0	0	20412000	24087000
Q80TR1;Q8JZZ7	Lphn1	-0.149764	NaN	NaN	0.0150662	NaN	16624000	0	0	25763000	0
Q80TS3	Lphn3	NaN	NaN	0.0597527	NaN	NaN	15428000	0	29707000	0	0
Q7TME0	Lppr4	0.0175342	-0.0411162	-0.0296392	0.00612361	-0.00483706	614570000	152830000	417860000	367150000	284420000
Q921G6	Lrch4	NaN	NaN	NaN	NaN	NaN	462590000	376610000	0	390820000	655750000
Q80TG9	Lrfn2	NaN	NaN	NaN	NaN	NaN	0	0	0	0	0
Q60664	Lrmp	NaN	NaN	NaN	NaN	NaN	9136300000	0	8977500000	0	0
Q91ZX7	Lrp1	-0.0543493	0.0331968	0.0555694	-0.0658198	-0.0746336	1088500000	317240000	879050000	918860000	1239000000
Q8CB67	Lrp11	NaN	NaN	NaN	NaN	NaN	27068000	5871200	0	17670000	0
Q9JI18	Lrp1b	NaN	NaN	NaN	NaN	NaN	0	0	23271000	0	0
Q8VI56	Lrp4	NaN	NaN	NaN	NaN	NaN	13636000	0	15328000	11307000	14554000
P55302	Lrpap1	-0.022688	0.024582	0.0102575	0.0107662	0.0129597	1131600000	469380000	775740000	1076000000	2013200000
Q6PB66	Lrpprc	-0.02057	NaN	0.0241982	0.0684085	0.0321713	219670000	6271400	64675000	43148000	71422000
Q505F5	Lrrc47	-0.138669	NaN	-0.144808	NaN	NaN	31265000	0	48175000	19202000	0
Q3UGP9	Lrrc58	NaN	NaN	NaN	-0.0441103	NaN	0	0	0	29866000	11104000
Q922Q8	Lrrc59	0.0198637	-0.113943	-0.00542771	0.0342674	-0.0429691	173760000	53596000	81178000	106970000	112180000
Q80TE7	Lrrc7	0.0232113	NaN	-0.0589808	-0.130827	-0.00130093	75109000	11565000	70887000	83535000	89224000
Q14DL3	Lrriq3	NaN	NaN	NaN	NaN	NaN	0	0	0	0	0
Q3UHC2	Lrrk1	NaN	NaN	NaN	NaN	NaN	126210000	0	0	0	0
Q61809	Lrrn1	NaN	NaN	NaN	NaN	NaN	0	0	4482500	0	0
Q8BLK3	Lsamp	NaN	NaN	NaN	0.0707027	-0.0230466	35928000	29746000	39559000	72659000	140440000
Q8CGC4	Lsm14b	NaN	NaN	NaN	NaN	NaN	0	0	0	0	0
Q9QXA5	Lsm4	NaN	NaN	NaN	NaN	NaN	0	0	32246000	0	0
P24527	Lta4h	NaN	NaN	0.0526555	NaN	NaN	0	0	74114000	0	0
Q8K4G1	Ltbp4	0.0803017	-0.00851501	NaN	-0.0498787	-0.133826	348360000	260740000	11551000	942750000	1505100000
Q9CYI4	Luc7l	0.33165	NaN	-0.0903798	0.138429	0.246608	39962000	0	28705000	34515000	61177000
Q7TNC4	Luc7l2	0.0112743	-0.318627	-0.0798193	0.0391761	0.152674	431700000	144170000	287020000	237380000	382460000
Q5SUF2	Luc7l3	0.128238	-0.200686	0.0761305	-0.00768954	0.192465	66352000	20773000	58080000	79301000	140060000
Q8BGY3	Luzp2	-0.0601464	0.245506	-0.0482061	-0.150108	0.154208	210960000	56641000	122770000	185260000	233640000
P70202	Lxn	-0.135056	0.220057	-0.00388252	-0.216761	NaN	227740000	106410000	233040000	154140000	90890000
Q9WUC3	Ly6h	-0.0861226	0.183421	0.0426936	0.0388982	-0.0490241	213760000	71169000	159500000	173420000	100550000
P97823	Lypla1	-0.0820956	NaN	0.118165	NaN	NaN	50931000	0	24901000	14131000	17010000
Q9WTL7	Lypla2	-0.0362688	-0.00543792	NaN	-0.019474	NaN	82256000	68866000	0	174700000	87854000
Q8K215	Lyrm4	NaN	NaN	NaN	NaN	NaN	0	0	0	0	0
P17897	Lyz1	NaN	NaN	NaN	NaN	NaN	0	0	0	0	0
A2AHG0	Lzts3	NaN	NaN	NaN	NaN	0.040577	0	0	10943000	10833000	35696000
P24668	M6pr	NaN	NaN	NaN	NaN	NaN	0	0	7520100	0	0
Q9QXZ0	Macf1	-0.0250004	NaN	-0.00444378	-0.0321246	0.0514306	305890000	16780000	279420000	311700000	217850000
Q922B1	Macrod1	NaN	NaN	-0.436329	NaN	NaN	31339000	0	24280000	17714000	27439000
Q80U28	Madd	0.0524631	NaN	-0.133748	0.0188253	0.053995	13827000	3666500	48704000	13835000	26293000
O54791;Q61827;O54790	Maff	-0.0240997	-0.0947156	0.037307	-0.00729629	-0.0811672	337420000	117680000	146190000	212340000	405000000
P20917	Mag	-0.0612352	0.0148431	0.0464952	-0.047915	0.0647951	343180000	180450000	347760000	312940000	246150000
Q9QYH6	Maged1	-0.198356	0.256702	0.00595229	-0.0571886	-0.0960057	826090000	223960000	457640000	277240000	600570000
Q6PCZ4;REV__Q09PK2	Magee1	-0.107605	0.0754623	0.0434016	0.00500882	0.025341	127280000	72414000	149230000	241490000	71137000
Q9NWG9	Mageh1	NaN	NaN	NaN	NaN	NaN	9979300	0	0	0	9121200
Q6RHR9	Magi1	NaN	NaN	NaN	NaN	NaN	32505000	20393000	23193000	22299000	33774000
Q9WVQ1	Magi2	NaN	NaN	NaN	NaN	-0.0155274	0	0	17995000	10848000	63521000
P0C6A2	Mamld1	0.0827136	NaN	NaN	NaN	-0.00783309	42633000	0	17131000	27100000	46638000
Q8BW75	Maob	NaN	NaN	NaN	NaN	NaN	0	0	13864000	0	0
Q9QYR6	Map1a	0.0830365	-0.137481	-0.0339991	0.0364692	0.0314377	5866000000	3282600000	5140700000	4599400000	4796300000
P14873	Map1b	0.0511911	-0.102674	-0.00626846	0.00337435	0.0120122	6343900000	2896200000	6100500000	5685500000	6706800000
Q91VR7	Map1lc3a	NaN	NaN	NaN	NaN	NaN	137090000	79832000	93431000	107480000	119770000
Q9CQV6	Map1lc3b	0.0528093	-0.0671453	-0.00599537	0.0220983	-0.01895	567510000	274410000	578320000	425970000	700370000
Q8C052	Map1s	NaN	NaN	NaN	0.104726	-0.0219745	0	0	12518000	15270000	12889000
P20357	Map2	0.103633	-0.200714	-0.0774302	0.0371874	0.0431115	7122700000	2767200000	6938800000	4814300000	6479600000
P31938	Map2k1	0.0850764	-0.0987129	-0.0261151	0.0890569	0.0593939	1673400000	1059800000	2180700000	1325900000	1816800000
Q63932	Map2k2	NaN	NaN	NaN	NaN	NaN	0	0	24510000	0	0
P47809	Map2k4	-0.0863186	NaN	-0.0600517	-0.0766886	0.0913327	92389000	18327000	177910000	103200000	135440000
P27546	Map4	-0.0177423	-0.00991808	0.0237462	-0.0944308	-0.0333835	466750000	334910000	823960000	627270000	609070000
Q99JP0	Map4k3	NaN	NaN	NaN	NaN	NaN	0	0	14182000	0	0
Q8BPM2	Map4k5	NaN	NaN	NaN	NaN	NaN	21756000	0	21403000	0	0
Q7TSJ2	Map6	-0.0286267	-0.0570953	0.00996053	0.00872789	0.0491972	1297500000	509630000	853120000	998160000	1006600000
O88735	Map7	NaN	NaN	NaN	NaN	NaN	21204000	0	17528000	19293000	0
A2AJI0	Map7d1	-0.0338254	0.076295	-0.00841511	-0.0226194	-0.00535214	269430000	31456000	211210000	45758000	296420000
A2AG50	Map7d2	0.0953786	-0.191814	-0.0204243	0.0702965	-0.0011277	88723000	40602000	184750000	168720000	107720000
Q3TRR0	Map9	NaN	NaN	NaN	NaN	NaN	0	0	0	0	0
P63085;Q6P5G0;Q61532	Mapk1	0.0411162	-0.0414322	0.0148564	0.0547279	0.0231962	3207800000	1883000000	4127900000	3536100000	3580100000
Q61831	Mapk10	0.042418	-0.127332	0.0400086	-0.0157338	0.0798506	170780000	85606000	343790000	252460000	162230000
P47811	Mapk14	NaN	NaN	-0.0178374	NaN	-0.0567143	6893300	0	42837000	9259000	14304000
Q80Y86	Mapk15	NaN	-0.0941915	-0.052988	NaN	NaN	323140000	244720000	428560000	290570000	313240000
Q8BH93	Mapk1ip1l	NaN	NaN	NaN	NaN	NaN	0	0	0	0	0
Q63844	Mapk3	-0.0625523	-0.289923	0.0411557	0.0705919	0.00760998	73566000	47415000	66263000	69663000	80736000
Q91Y86	Mapk8	-0.0418185	NaN	-0.0123963	0.0693721	NaN	114000000	0	85086000	23889000	11560000
Q9WVI9	Mapk8ip1	NaN	NaN	NaN	NaN	NaN	0	0	0	0	0
Q9ERE9	Mapk8ip2	NaN	NaN	-0.0961994	NaN	NaN	16256000	8549800	81861000	16464000	0
Q9ESN9	Mapk8ip3	0.072691	-0.0863598	0.000260499	0.0801934	-0.00160392	663620000	298740000	657400000	690350000	603040000
Q9WTU6	Mapk9	NaN	NaN	NaN	NaN	NaN	0	0	3490800	0	0
P49138;Q9D2E1;Q922R0;Q3UMW7	Mapkapk2	NaN	NaN	NaN	NaN	NaN	0	0	0	0	0
Q61166	Mapre1	0.000260499	-0.0526555	0.0107662	0.0302353	0.0509224	347920000	167070000	229200000	200820000	634870000
Q8R001	Mapre2	NaN	NaN	-0.103066	-0.0204334	NaN	0	0	31606000	51162000	0
Q6PER3	Mapre3	0.0351094	-0.0452839	0.00753442	0.0814193	0.0364766	792290000	403480000	555340000	867420000	757850000
P10637	Mapt	0.0918427	-0.0628075	-0.00557286	0.0873199	0.059942	2213600000	1043600000	2057100000	1718400000	1790000000
Q922Q1	March2	0.000130269	NaN	NaN	-0.0221941	-0.0782755	46239000	0	25655000	38592000	43892000
Q9WV66	March7	-0.124678	NaN	NaN	-0.0886613	NaN	40261000	0	10173000	19900000	8594600
P26645	Marcks	NaN	NaN	0.365563	NaN	NaN	68713000	14852000	80681000	59498000	62962000
P28667	Marcksl1	-0.00388252	NaN	0.0682972	-0.00563445	0.0913113	48008000	0	67948000	48125000	91443000
Q05512;Q8CIP4;Q03141;Q8VHJ5	Mark2	NaN	NaN	NaN	NaN	NaN	31307000	0	0	0	0
Q68FL6	Mars	0.0330617	NaN	-0.0240813	0.050225	0.0883684	59301000	0	60375000	53582000	115530000
Q3U214	Mast3	NaN	NaN	-0.142029	NaN	NaN	13817000	0	36495000	0	11870000
Q811L6;Q60592;Q7TPS0;Q8C0P0	Mast4;Mast2	NaN	NaN	-0.0896104	NaN	NaN	0	0	64622000	0	0
Q3THS6;Q91X83	Mat2a	0.101059	-0.147429	0.0303568	-0.0163737	-0.00488001	2210400000	636120000	1609500000	1691200000	1884400000
Q99LB6	Mat2b	0.00796103	0.00846382	-0.0308824	0.023705	0.0346336	348470000	90917000	216310000	205450000	191840000
P41242	Matk	NaN	NaN	NaN	NaN	NaN	0	0	10567000	0	5002000
O08746	Matn2	NaN	NaN	NaN	NaN	NaN	0	0	10706000	0	0
O89029	Matn4	NaN	NaN	NaN	NaN	NaN	0	0	6306800	4924900	0
Q8K310	Matr3	-0.0188385	0.0923737	0.00710738	-0.0169694	0.0184034	5214900000	2769500000	4598100000	4572100000	4607400000
P56671	Maz	0.0608489	NaN	NaN	NaN	-0.00384812	93239000	0	0	20291000	52246000
Q9Z2D8	Mbd3	NaN	NaN	NaN	NaN	NaN	19501000	88280000	0	0	0
Q9JKP5	Mbnl1	NaN	-0.042221	NaN	NaN	0.0321666	39656000	76080000	41159000	0	27487000
Q8C181;Q8R003	Mbnl2	0.0260018	-0.0343878	-0.000134652	-0.0158509	0.00871632	2203800000	702390000	1290200000	1526600000	1773400000
P04370	Mbp	-0.00125257	-0.0955529	0.0414322	-0.0480411	0.0167888	12676000000	13672000000	14102000000	14177000000	12194000000
P97287	Mcl1	NaN	NaN	NaN	NaN	NaN	7021700	5830900	66938000	7652500	9092200
Q9CWV1	Mcm8	NaN	NaN	NaN	NaN	NaN	0	0	0	0	0
Q8R3C0	Mcmbp	NaN	NaN	NaN	NaN	NaN	0	0	0	0	0
Q9DB27;Q9CQ21	Mcts1	-0.072373	NaN	-0.0485799	NaN	0.0039877	38389000	0	47602000	28905000	33041000
P14152	Mdh1	-0.0726348	0.0725218	0.00246845	-0.0251338	-0.0301543	5215300000	2942300000	5554600000	4430300000	5081600000
P08249	Mdh2	-0.0324988	0.0455404	0.0229642	-0.0326627	-0.0306402	9592200000	5179200000	9286100000	7933000000	7806900000
P12025	Mdk	NaN	NaN	NaN	NaN	NaN	22703000	0	24134000	22501000	34356000
P06801	Me1	-0.0226789	0.295738	0.0152759	-0.00949687	0.110273	94091000	31237000	126970000	133910000	156050000
Q64327	Mea1	NaN	NaN	NaN	NaN	NaN	0	0	15653000	0	0
Q2VPQ9	Meaf6	NaN	NaN	NaN	NaN	NaN	0	0	0	0	0
Q9Z2D6	Mecp2	0.0416295	0.235211	NaN	NaN	NaN	77139000	42265000	0	17873000	0
Q5SWW4	Med13	NaN	NaN	NaN	NaN	NaN	0	0	0	0	0
Q924H2	Med15	NaN	NaN	NaN	-0.0366609	NaN	7200300	16163000	11601000	26941000	13234000
Q62276	Med22	NaN	NaN	NaN	NaN	NaN	0	0	0	0	0
Q8VCB2	Med25	NaN	NaN	NaN	NaN	NaN	9543800	0	2411300	0	6571000
Q60929	Mef2a	NaN	NaN	NaN	NaN	NaN	112290000	0	0	31958000	32257000
Q8CFN5	Mef2c	NaN	NaN	NaN	NaN	NaN	39245000	0	0	0	32381000
Q63943	Mef2d	0.00911081	0.0505563	-0.0175614	0.0287339	0.0494842	195310000	71592000	174150000	166360000	59878000
Q80V70	Megf6	NaN	NaN	NaN	NaN	NaN	0	0	0	0	6516400
P97368;Q60954;P97367	Meis3;Meis1;Meis2	NaN	NaN	NaN	NaN	NaN	24873000	0	0	12051000	25207000
Q8BP48	Metap1	0.0988167	NaN	0.0203613	-0.000534511	0.0177559	81922000	21244000	50347000	49649000	119040000
Q05A36	Mex3c	NaN	NaN	NaN	NaN	NaN	0	0	4805300	0	0
Q6PCP5	Mff	NaN	NaN	0.00350361	NaN	-0.0832876	21687000	15602000	32737000	19879000	24779000
P21956	Mfge8	-0.127174	0.256271	0.106259	-0.198788	-0.0363893	1730500000	431400000	1345600000	1150200000	2243800000
Q80U63	Mfn2	NaN	NaN	-0.0233612	NaN	NaN	0	0	42662000	0	0
Q9EQQ9	Mgea5	-0.0240813	-0.0794345	-0.126772	0.00315883	-0.130173	191600000	19532000	270230000	140540000	219770000
O35678	Mgll	-0.037517	0.0600666	0.0789278	-0.0699888	-0.109005	145850000	54013000	230610000	125290000	120640000
P19788	Mgp	NaN	NaN	NaN	NaN	NaN	0	0	0	21691000	0
Q9D074	Mgrn1	NaN	NaN	NaN	NaN	NaN	22131000	0	0	0	0
Q9CPU4	Mgst3	NaN	NaN	NaN	NaN	NaN	14641000	0	13213000	9933500	8182700
Q8BI84	Mia3	NaN	NaN	NaN	NaN	NaN	0	0	9787300	0	12399000
Q80SY4	Mib1	0.0255926	NaN	-0.0227658	NaN	0.0777418	121740000	0	100970000	5713100	81977000
Q8BML1;Q8CJ19	Mical2	NaN	NaN	-0.105224	NaN	NaN	8882400	0	49384000	9881100	9644900
Q8VCX5	Micu1	NaN	NaN	NaN	NaN	NaN	0	0	0	8851000	0
Q3TPJ7	Midn	NaN	NaN	-0.0662445	NaN	NaN	14193000	0	25809000	0	0
P34884	Mif	-0.0188159	-0.0196147	0.0271049	0.0400482	-0.0238284	1407800000	656130000	1251500000	1196200000	1127800000
Q9JM52;P97820	Mink1;Map4k4	-0.00335263	0.00830886	0.0142685	-0.0370533	-0.0220983	303940000	92366000	438680000	256370000	198050000
Q9Z2L6	Minpp1	NaN	NaN	NaN	NaN	NaN	11196000	6129800	7756100	8464100	7622500
Q8K4J6	Mkl1	-0.134866	NaN	-0.108295	NaN	NaN	47745000	0	66940000	25163000	0
P59759;Q8VIM5	Mkl2	0.0495281	-0.163489	0.0118241	0.00855759	0.0993598	1301900000	410080000	792790000	785670000	832890000
O89050	Mkln1	-0.0229947	NaN	-0.0892316	0.0454795	0.0230771	85439000	15347000	94725000	59329000	135120000
Q9QXP6	Mkrn1	NaN	NaN	NaN	NaN	NaN	21037000	0	0	14847000	0
Q8VHK5	Mlc1	-0.250086	NaN	NaN	NaN	-0.223366	99165000	24565000	44113000	37214000	87209000
Q99KX1	Mlf2	-0.0510054	0.101686	-0.0273622	-0.08392	0.0509615	566030000	202880000	561090000	321190000	526290000
P97783	Mllt11	NaN	-0.0597905	0.115311	0.0371874	-0.00376202	32210000	15678000	72153000	78341000	82560000
Q9QZQ1	Mllt4	-0.0171456	-0.1813	-0.00923062	0.00238207	-0.0381033	57273000	19441000	24738000	27413000	26969000
Q9DCJ1	Mlst8	NaN	NaN	NaN	NaN	NaN	0	0	14446000	0	0
O08789	Mnt	NaN	NaN	NaN	NaN	NaN	0	0	5012200	5780900	0
Q921Y0;Q8BPB0	Mob1a;Mob1b	NaN	NaN	NaN	NaN	0.0982584	20126000	0	12981000	14937000	65439000
Q6PEB6	Mob4	NaN	NaN	NaN	-0.029988	NaN	0	16539000	0	42496000	28359000
Q61885	Mog	NaN	NaN	NaN	NaN	NaN	93632000	0	54193000	0	0
Q80TL7	Mon2	NaN	NaN	0.0294649	NaN	NaN	5817100	0	20860000	5581300	6363500
P60762	Morf4l1	NaN	0.0488082	0.0528093	-0.0127584	0.0177831	32796000	57595000	52298000	74253000	30190000
Q9R0Q4	Morf4l2	-0.146168	NaN	0.122904	-0.076642	0.0595084	57829000	31139000	91448000	70795000	115760000
Q9D023	Mpc2	NaN	NaN	NaN	NaN	NaN	6868600	0	6360900	8284700	5886000
Q9R0Q9	Mpdu1	NaN	NaN	NaN	NaN	NaN	0	0	0	0	8350800
Q8VBX6	Mpdz	NaN	NaN	NaN	NaN	NaN	18588000	0	0	13804000	0
Q924M7	Mpi	NaN	NaN	NaN	NaN	NaN	0	13025000	0	0	0
P70290	Mpp1	NaN	NaN	-0.066928	NaN	0.0065285	0	0	29111000	17537000	60528000
Q9WV34	Mpp2	0.0135955	NaN	-0.0666595	NaN	NaN	44701000	8415300	88337000	12561000	21494000
O88910	Mpp3	NaN	NaN	0.119421	0.0969795	NaN	0	0	36682000	31901000	0
Q9JLB2	Mpp5	-0.0206793	NaN	NaN	NaN	0.00216819	69765000	0	0	13268000	76945000
Q9JLB0	Mpp6	0.058426	NaN	NaN	NaN	NaN	42854000	0	15936000	12917000	0
Q91ZG2	Mpped1	NaN	NaN	NaN	NaN	NaN	7380300	0	0	0	25762000
P97434	Mprip	-0.0742652	NaN	0.027268	-0.000856404	-0.0116127	57715000	0	139530000	395500000	53260000
O08989	Mras	0.0687794	-0.145662	NaN	-0.0275611	NaN	59473000	52923000	33831000	63312000	24214000
Q9CQL7	Mrfap1	-0.0131522	0.116884	-0.00245199	-0.120744	0.00190203	883590000	379650000	486630000	570430000	695810000
Q9DB15	Mrpl12	NaN	NaN	NaN	NaN	NaN	18952000	0	15340000	0	0
Q9D1P0	Mrpl13	NaN	NaN	NaN	NaN	NaN	0	0	0	0	8065400
Q9CQ40	Mrpl49	NaN	NaN	NaN	NaN	-0.0400086	11157000	0	11527000	10597000	31436000
Q9CQX8	Mrps36	0.232462	NaN	NaN	NaN	NaN	67890000	0	0	29975000	0
Q80X85	Mrps7	NaN	NaN	NaN	NaN	NaN	15720000	0	22462000	0	0
Q920Q6;Q61474	Msi2	-0.181378	NaN	0.132292	-0.0634259	-0.0414322	84185000	0	113230000	97863000	67748000
P26041	Msn	-0.0482401	-0.0199052	0.0356298	0.0329007	-0.161128	1756500000	871300000	1993800000	1772400000	2523100000
P02802	Mt1	-0.0254008	0.0436683	0.136784	-0.0123114	-0.0703704	621600000	444120000	622330000	579800000	785880000
P02798;CON__P67983	Mt2	NaN	0.0754261	NaN	NaN	0.00331324	835840000	625020000	720840000	679290000	1302200000
P28184	Mt3	0.0523476	0.0216642	0.0905049	-0.0272003	NaN	250110000	166950000	262120000	263480000	337150000
Q9R190	Mta2	-0.0100077	NaN	0.00970579	-0.0223084	0.0108751	44206000	0	55630000	35838000	69856000
Q924K8	Mta3	NaN	NaN	-0.121835	NaN	0.0384128	24587000	0	29462000	25261000	34385000
Q9CQ65	Mtap	NaN	NaN	0.117072	NaN	NaN	12179000	0	22635000	0	12996000
Q791T5	Mtch1	NaN	NaN	NaN	NaN	NaN	9379400	0	9403100	0	7116200
Q791V5	Mtch2	-0.0891569	-0.120508	-0.00626406	0.22037	-0.0813833	19003000	18998000	54122000	53972000	23142000
P00405	Mtco2	NaN	0.25573	0.00414934	-0.0831725	NaN	52850000	124830000	170090000	339530000	41771000
Q9CWE0	Mtfr1l	NaN	NaN	NaN	NaN	NaN	8097000	0	8838300	7428900	7764000
Q922D8	Mthfd1	-0.00791947	NaN	0.0792174	-0.129696	-0.231877	86206000	9572700	90637000	60030000	41328000
Q9Z2C4	Mtmr1	NaN	NaN	NaN	NaN	NaN	11861000	6380700	12391000	10402000	11400000
Q8K296	Mtmr3	NaN	NaN	NaN	NaN	NaN	16038000	0	25057000	0	18482000
Q8VE11	Mtmr6	NaN	NaN	NaN	NaN	NaN	8817300	0	7062000	0	0
Q9JLN9	Mtor	NaN	NaN	-0.110485	-0.129742	NaN	0	0	14066000	22011000	0
P62774	Mtpn	0.0239106	-0.0634084	0.0388188	-0.0193922	0.025097	604330000	271680000	366600000	341330000	975210000
Q6P9S0	Mtss1l	NaN	NaN	0.122281	-0.178192	NaN	33734000	4541900	73441000	44370000	5933900
Q8CGA4	Mturn	0.149558	NaN	NaN	NaN	NaN	19141000	4946100	14238000	10153000	9877000
O88441	Mtx2	NaN	NaN	0.0305592	NaN	NaN	16027000	0	25292000	0	0
Q99JI1	Mustn1	NaN	NaN	NaN	NaN	NaN	0	0	0	0	0
Q7TPV4	Mybbp1a	NaN	NaN	NaN	NaN	0.265304	0	0	5617200	0	11503000
Q7TPH6	Mycbp2	NaN	NaN	NaN	NaN	NaN	11901000	0	11404000	10150000	6791400
Q8C854	Myef2	0.0203198	-0.00676545	0.0358698	-0.0631597	0.0137569	194510000	145250000	110660000	328070000	339440000
Q9JK81	Myg1	-0.248405	NaN	NaN	NaN	NaN	26145000	10749000	14834000	19322000	0
Q61879	Myh10	-0.202843	NaN	-0.0296671	0.0509208	NaN	26218000	81323000	87204000	35045000	29801000
O08638	Myh11	NaN	NaN	0.0596013	NaN	-0.155913	4414100	0	16747000	6073600	13978000
Q6URW6	Myh14	NaN	NaN	NaN	NaN	NaN	0	0	0	24904000	0
Q91Z83;P13542;Q02566;Q5SX39;Q5SX40	Myh7;Myh8;Myh6;Myh4;Myh1	NaN	-0.27012	NaN	NaN	NaN	0	365820000	0	0	0
A2AQP0	Myh7b	NaN	-0.114811	NaN	NaN	NaN	0	291840000	72847000	0	0
Q8VDD5	Myh9	-0.0781991	0.0986234	-0.00645796	-0.0363444	-0.180728	790860000	236120000	838910000	859680000	726190000
P05977;P09542	Myl1;Myl3	NaN	NaN	NaN	NaN	NaN	69678000	0	95158000	0	0
Q3THE2	Myl12b	0.0338659	-0.0330617	-0.00891576	-0.0307239	-0.0923346	1007000000	375110000	872920000	896080000	955810000
Q60605;Q8CI43	Myl6	-0.0539164	0.03176	0.044814	-0.0835197	-0.130141	2003700000	1211800000	1904900000	1893100000	2582200000
Q9CQ19	Myl9	NaN	NaN	NaN	NaN	NaN	59079000	22383000	53934000	33215000	49258000
Q6PDN3	Mylk	NaN	NaN	NaN	-0.0501467	0.0462741	125260000	65667000	122950000	154210000	219080000
Q9JMH9	Myo18a	-0.0828044	NaN	-0.0183988	0.0191994	-0.0195317	60419000	0	120240000	60340000	54456000
Q99104	Myo5a	0.0269416	-0.0503024	-0.00282776	0.0365491	-0.0220983	572060000	58620000	441800000	296380000	195530000
P21271	Myo5b	NaN	NaN	-0.157584	NaN	NaN	33485000	0	53627000	0	42172000
Q64331	Myo6	-0.11356	0.272695	0.0454795	-0.285092	0.0172721	86929000	26244000	177270000	195910000	365770000
P97500;Q80TY4	Myt1l	-0.00641389	NaN	-0.058424	0.0675544	NaN	32486000	0	45810000	38204000	8879800
Q6PGB6	Naa50	0.11581	-0.175773	0.0215614	0.126586	0.0591798	145140000	64972000	199000000	184240000	307150000
Q60817;P70670	Naca	0.0420633	-0.0569429	0.0517697	0.022717	0.0804878	356970000	124530000	362820000	356930000	313690000
Q9DCM7	Nacc2	-0.143144	NaN	0.0353897	-0.214699	-0.0566	27412000	0	49144000	34432000	46456000
P28656	Nap1l1	0.0451273	NaN	0.0173256	0.025019	-0.0230466	212500000	42195000	215550000	206000000	274940000
Q78ZA7	Nap1l4	NaN	NaN	NaN	NaN	NaN	0	0	0	0	0
Q9JJF0	Nap1l5	-0.00204163	NaN	-0.143531	NaN	-0.0319737	78296000	0	53603000	0	100890000
Q9DB05	Napa	-0.00586329	0.0041806	-0.0630241	-0.0318254	-0.0154436	1328900000	763960000	1366800000	1069600000	1249200000
P28663	Napb	-0.00671811	0.0334359	-0.0177016	0.0158625	0.0353068	4480400000	2360200000	4396200000	3546200000	3883800000
Q9CWZ7	Napg	0.0495669	-0.0215201	0.0003039	0.0355898	0.0069034	1313900000	425840000	1083500000	649300000	1259700000
Q8BP47	Nars	0.0906812	-0.134783	0.0207341	0.103701	0.0507906	854630000	448870000	1050000000	1008000000	1192900000
Q8CH77	Nav1	0.101988	NaN	NaN	0.142452	NaN	52982000	15523000	5744600	41845000	0
Q9EPN1;Q9ESE1	Nbea	NaN	NaN	-0.0735135	NaN	NaN	2598800	0	118580000	0	48209000
P97432	Nbr1	-0.11303	NaN	-0.0156347	-0.151903	0.0584637	151070000	0	82869000	68133000	87571000
Q91X97	Ncald	-0.0367696	0.000304113	-0.0120836	0.0733884	0.0539704	424170000	103080000	121920000	129910000	146830000
P13595	Ncam1	-0.0686438	0.088592	0.0531553	-0.117242	0.0570252	629550000	206050000	733630000	402820000	429140000
P55066	Ncan	-0.0606155	-0.0225521	0.122314	-0.144438	-0.128205	208740000	37525000	57389000	109560000	142650000
Q9Z0E0	Ncdn	0.112906	-0.159657	-0.0529537	0.0642708	0.0718244	4214000000	3438000000	6608900000	4893700000	5099400000
Q8BLF1	Nceh1	-0.018204	NaN	0.0556459	0.0474306	NaN	44603000	0	62381000	52707000	0
O55033	Nck2	NaN	NaN	NaN	0.241148	0.0355801	18442000	6175500	13995000	28094000	50281000
P28660	Nckap1	-0.0423448	0.274497	-0.0740385	-0.0818019	-0.0618293	194810000	65628000	393870000	245590000	372650000
Q9ESJ4	Nckipsd	NaN	NaN	NaN	NaN	0.0233475	10955000	0	13055000	0	16966000
P09405	Ncl	0.0684085	-0.0978817	0.0685198	0.0463	0.0706782	663980000	266820000	740520000	725410000	628320000
P70365	Ncoa1	-8.68598e-06	0.0885068	-0.0747601	-0.0661687	0.0224136	232260000	15758000	265380000	267680000	223630000
Q61026	Ncoa2	-0.207987	NaN	NaN	-0.301873	NaN	22783000	3271800	15506000	21432000	17009000
O09000	Ncoa3	NaN	NaN	NaN	NaN	NaN	7142300	0	0	0	8782500
Q91W39	Ncoa5	NaN	NaN	NaN	NaN	NaN	0	0	0	0	13993000
Q9WU42	Ncor2	NaN	NaN	NaN	NaN	-0.134751	40433000	20979000	22730000	35342000	99785000
Q8BNY6	Ncs1	NaN	NaN	NaN	NaN	NaN	10641000	0	31737000	0	0
Q9CZA6;Q9ERR1	Nde1;Ndel1	0.0477031	NaN	NaN	NaN	NaN	57132000	14069000	22172000	24723000	24491000
Q91ZP6	Ndfip2	NaN	NaN	NaN	NaN	NaN	0	0	0	0	0
P25233	Ndn	-0.329726	NaN	NaN	NaN	NaN	72866000	0	0	0	0
Q62433	Ndrg1	-0.00937704	0.0182765	0.0651314	-0.100699	-0.119223	1779400000	1018200000	1908500000	1745800000	2365300000
Q9QYG0	Ndrg2	-0.101664	0.260443	0.112806	-0.171972	-0.0533474	3921200000	1772000000	3557000000	3235300000	4562600000
Q9QYF9	Ndrg3	0.00117101	0.00682839	0.0443829	-0.00223366	0.0521988	1268000000	476280000	901430000	677740000	984950000
Q8BTG7	Ndrg4	0.00599512	-0.0107662	0.0331824	-0.00604821	0.0104301	4756900000	1914300000	3919400000	4029800000	5224600000
Q99LC3	Ndufa10	-0.0557444	0.165509	0.0047082	-0.0311903	-0.0531553	141870000	78010000	165940000	181360000	114030000
Q7TMF3	Ndufa12	-0.0728042	0.0069387	0.0255107	-0.0485945	-0.0600175	286230000	149530000	441500000	375590000	308580000
Q9ERS2	Ndufa13	NaN	NaN	NaN	NaN	-0.125969	35148000	0	0	0	25927000
Q9CQ75	Ndufa2	NaN	0.204934	-0.0992234	NaN	-0.264818	21471000	58719000	122550000	23421000	92642000
Q62425	Ndufa4	0.00569518	-0.0612262	0.045049	-0.0115793	-0.06472	883810000	702160000	782930000	1249800000	1634000000
Q9CPP6	Ndufa5	0.063971	-0.11059	-0.00789293	-0.143247	NaN	100900000	190900000	157290000	100780000	34387000
Q9CQZ5	Ndufa6	-0.11747	0.0708673	-0.00326948	-0.00335701	-0.0634084	258110000	108910000	178120000	159040000	340550000
Q9Z1P6	Ndufa7	-0.0798506	0.120062	0.0317719	-0.048308	0.083062	191310000	298590000	241440000	305470000	379010000
Q9DCJ5	Ndufa8	-0.0938482	0.116077	0.0146885	-0.0144613	-0.113643	602300000	353600000	496850000	781950000	711870000
Q9DC69	Ndufa9	0.0843618	-0.23292	-0.0371526	-0.095052	-0.1889	153330000	38463000	100100000	39222000	121450000
Q9CR21	Ndufab1	0.0172421	NaN	0.0954135	-0.0440574	-0.0934567	75656000	11607000	68305000	136520000	87069000
Q9DCS9	Ndufb10	-0.119918	0.116981	-0.0532874	0.0818512	-0.0708871	113760000	24642000	198060000	143720000	51448000
Q9CQZ6	Ndufb3	0.0300327	NaN	NaN	NaN	0.121139	129520000	62498000	111160000	74864000	132880000
Q9CQC7	Ndufb4	-0.157023	0.0527428	-0.0228391	NaN	0.0155897	102700000	79564000	101860000	31401000	96151000
Q9CQH3	Ndufb5	NaN	NaN	NaN	NaN	NaN	12272000	0	0	11316000	0
Q9CR61	Ndufb7	-0.078683	0.118821	-0.000286729	-0.0131522	-0.116608	177640000	116540000	188350000	162020000	151170000
Q9D6J5	Ndufb8	0.207554	NaN	0.0298706	-0.11186	-0.143826	129630000	23622000	157560000	136800000	33110000
Q9CQJ8	Ndufb9	-0.131408	0.178094	0.119981	-0.0729121	-0.101884	307880000	185200000	191300000	244090000	319350000
Q9CQ54	Ndufc2	NaN	NaN	-0.0156798	NaN	-0.219846	48424000	34691000	73694000	60030000	110860000
Q91VD9	Ndufs1	-0.462332	0.46572	-0.0937081	-0.365714	-0.197446	635990000	300190000	1168600000	700100000	817340000
Q91WD5	Ndufs2	-0.0881502	0.192472	-0.12425	-0.0145196	-0.105749	141280000	29665000	176970000	167920000	111030000
Q9DCT2	Ndufs3	NaN	NaN	0.0218506	NaN	NaN	8052100	13493000	24975000	13226000	25525000
Q9CXZ1	Ndufs4	-0.021573	0.0526986	-0.000430165	-0.0480169	-0.0058666	145090000	110210000	154190000	133190000	170260000
Q99LY9	Ndufs5	-0.241618	0.286216	-0.0396577	-0.189049	-0.0853263	481940000	241850000	486410000	413360000	529310000
P52503	Ndufs6	0.286614	0.076383	0.354493	0.0571334	-0.40968	622010000	302600000	571390000	557940000	577800000
Q9DC70	Ndufs7	0.305007	-0.135991	0.33672	0.232081	-0.0928609	86761000	58124000	95068000	84098000	86266000
Q8K3J1	Ndufs8	0.187549	-0.359684	0.134145	0.126229	-0.250591	232000000	196710000	294780000	230780000	302180000
Q91YT0	Ndufv1	-0.264417	0.310505	0.00719282	-0.126639	-0.114044	1049600000	476830000	1086600000	833640000	1029600000
Q9D6J6	Ndufv2	-0.241861	0.332594	-0.0601863	-0.190609	-0.00842983	581400000	397320000	581850000	541580000	530520000
Q8BK30	Ndufv3	-1.08332	NaN	-0.897463	NaN	NaN	77900000	0	45323000	0	22859000
Q0II04	Nebl	NaN	NaN	NaN	NaN	NaN	0	81840000	114930000	0	0
Q9DC07	Nebl	0.000954398	-0.100612	-0.0313303	-0.0633656	-0.000781027	1345100000	546240000	1151300000	1229400000	1157600000
Q8BG18	Necab1	NaN	NaN	NaN	NaN	0.0757155	11171000	28674000	16195000	29606000	56628000
Q91ZP9	Necab2	NaN	NaN	NaN	NaN	NaN	0	0	0	54058000	0
Q9CR95	Necap1	NaN	NaN	NaN	NaN	NaN	21812000	0	12280000	16431000	14595000
P46935	Nedd4	0.00825941	0.0418902	-0.0131566	-0.0599619	-0.08257	599070000	241740000	851270000	518850000	642010000
Q8CFI0	Nedd4l	0.0676659	-0.0683714	-0.00319073	0.0260018	-0.0158625	52254000	83477000	134270000	147100000	217920000
P29595	Nedd8	0.0385804	NaN	-0.0526104	NaN	-0.0442653	169570000	53408000	117020000	22200000	151050000
O35177	Nedd9	NaN	NaN	NaN	NaN	-0.00419236	0	0	0	15658000	56605000
P19246	Nefh	NaN	NaN	NaN	NaN	NaN	24077000	0	17426000	0	23048000
P08551	Nefl	0.0332226	-0.131201	-0.0628032	0.00783309	0.0135597	834230000	392410000	630260000	821730000	707530000
P08553	Nefm	0.0722131	-0.106157	-0.0803833	-0.00379489	0.0705453	1115100000	465860000	866450000	838740000	599970000
Q80Z24	Negr1	NaN	NaN	NaN	NaN	NaN	37999000	16790000	30170000	31054000	31008000
Q922L6	Nelfcd	NaN	NaN	NaN	NaN	NaN	0	0	0	0	0
Q61220	Nell2	0.00987563	-0.0173256	-0.0328266	-0.0509029	0.0609452	1078300000	525670000	944080000	747680000	848090000
P97798	Neo1	0.159778	NaN	NaN	0.0503024	-0.0237462	23766000	16438000	13783000	97334000	58121000
Q6P5H2	Nes	NaN	NaN	NaN	NaN	0.0538918	0	0	0	0	81386000
Q60867	Neurod1	NaN	NaN	NaN	NaN	NaN	12171000	0	0	12731000	0
Q62414	Neurod2	0.124015	-0.3409	-0.108379	-0.049241	0.0349442	283390000	74882000	76618000	110520000	155400000
P48986	Neurod6	NaN	NaN	NaN	-0.00543651	-0.0919482	10847000	7215000	10702000	44712000	20949000
Q810U3	Nfasc	0.0285713	0.112929	-0.0347983	0.0182427	-0.0408001	326720000	75200000	338570000	98280000	178330000
Q9WV30	Nfat5	0.0606978	NaN	NaN	0.0279609	0.271662	183370000	0	55196000	103980000	69719000
P97863	Nfib	0.136942	NaN	NaN	-0.00708435	NaN	71377000	0	53408000	80177000	0
O08750	Nfil3	NaN	NaN	NaN	NaN	NaN	0	0	17633000	26368000	0
P70257;Q02780;P70255	Nfix;Nfia;Nfic	NaN	NaN	NaN	NaN	NaN	0	0	0	0	0
P25799	Nfkb1	0.04159	NaN	0.0440299	0.120278	-0.112873	35757000	0	17136000	72160000	98738000
Q9WTK5	Nfkb2	NaN	NaN	NaN	NaN	NaN	0	4955000	9291500	9759500	0
Q9Z1E3	Nfkbia	NaN	NaN	NaN	-0.287283	0.0290676	27646000	0	0	39770000	69008000
O88995	Nfkbil1	NaN	NaN	NaN	NaN	NaN	0	0	0	0	0
Q9EST8	Nfkbiz	NaN	NaN	-0.0973282	0.0725072	0.0224501	0	0	40264000	40143000	20122000
Q9Z1J3	Nfs1	NaN	NaN	NaN	NaN	NaN	0	0	11040000	34214000	0
Q9QZ23	Nfu1	0.0690017	NaN	0.0132587	0.0633709	-0.0170333	355630000	35787000	114730000	302490000	379250000
P23708	Nfya	NaN	NaN	NaN	NaN	NaN	8149800	0	0	0	0
Q8CHT1	Ngef	NaN	NaN	0.0535778	NaN	NaN	19999000	9840100	41366000	21517000	20931000
Q9D0T1	Nhp2l1	0.0633334	NaN	0.0937718	0.281056	-0.0668475	244630000	0	143080000	214930000	154780000
P10493	Nid1	0.010851	-0.0109357	NaN	-0.0444325	-0.174002	164080000	118820000	0	595030000	1408300000
O88322	Nid2	NaN	NaN	NaN	0.1825	-0.107278	5826500	0	0	80836000	93055000
Q6ZQ12	Ninl	NaN	NaN	NaN	NaN	NaN	0	0	0	0	0
Q9CXK8	Nip7	NaN	NaN	NaN	NaN	NaN	0	0	12311000	0	8601000
O55125	Nipsnap1	-0.0482206	-0.0666986	-0.071471	0.0573618	0.186352	85639000	43614000	134600000	125870000	106620000
Q80TM9	Nisch	-0.0257232	0.0570896	0.00125763	0.0139321	-0.0243214	296390000	79458000	332650000	287260000	207880000
Q8VDK1	Nit1	NaN	NaN	NaN	NaN	-0.111867	7667500	4787000	13605000	9367000	17045000
Q9D0F4;Q5SZT7	Nkap;Nkapl	NaN	NaN	NaN	NaN	NaN	0	0	0	9295300	18261000
Q8CEC5	Nkiras1	0.0636711	NaN	-0.0812883	NaN	NaN	38053000	12298000	39671000	26011000	25779000
Q69ZK9;Q99K10;B0F2B4	Nlgn2;Nlgn1	NaN	NaN	-0.031265	0.045323	NaN	15666000	0	23156000	15706000	0
Q8BYM5	Nlgn3	0.0189084	0.0356885	0.12827	0.00830202	NaN	35476000	14303000	65969000	21366000	14104000
P15532	Nme1	0.00371896	-0.0194486	0.0266558	0.00655161	-0.0197392	1792900000	1113200000	1946900000	1963000000	2149500000
Q01768	Nme2	-0.00896896	0.0211989	-0.0331124	-0.0847479	-0.0496831	521000000	278680000	490290000	575900000	611990000
Q8BNJ3	Nmnat2	-0.0995291	0.172915	0.0211893	-0.020652	-0.0275535	294470000	71043000	211470000	177600000	166580000
O70310;O70311	Nmt1;Nmt2	-0.102115	NaN	-0.0796418	-0.138603	NaN	47496000	21839000	43859000	71728000	24182000
Q6DIB4	Nol4l	NaN	NaN	NaN	NaN	NaN	0	0	0	0	0
Q8R5K4	Nol6	NaN	NaN	NaN	NaN	NaN	0	0	15038000	0	0
Q99K48	Nono	-0.0124365	0.0408393	-0.00496621	-0.10402	-0.0284086	679780000	148790000	450120000	793040000	841780000
Q6DFW4	Nop58	NaN	NaN	NaN	NaN	NaN	0	0	0	0	13613000
Q9Z0J4	Nos1	NaN	NaN	-0.0509468	NaN	NaN	17010000	0	78365000	35245000	20084000
Q9D6T0	Nosip	-0.0778717	0.0602512	-0.0325971	-0.0798245	-0.0548811	105300000	19785000	91090000	65322000	78917000
Q01705;Q61982	Notch1	-0.0669888	0.0504783	0.0497993	-0.129134	0.0249176	48351000	47706000	102260000	92281000	148700000
Q64299	Nov	NaN	NaN	0.101953	0.0255926	NaN	48056000	0	87131000	142540000	59134000
Q9JKN6	Nova1	0.033665	-0.222638	0.0212307	0.0449315	0.0736884	222770000	56529000	132510000	147860000	166370000
Q11011	Npepps	-0.0511373	0.180015	-0.0316478	-0.0816184	-0.0207755	245110000	126600000	241730000	268110000	212240000
Q61937	Npm1	0.0514227	-0.103564	0.0494506	0.0393745	0.0231459	1324700000	435090000	1119000000	982870000	1001400000
Q91V88	Npnt	NaN	NaN	NaN	NaN	NaN	0	0	0	12179000	20467000
P97300	Nptn	0.0188253	-0.0129637	-0.0132596	-0.0151758	-0.000781027	433830000	74577000	419650000	290830000	396020000
Q62443	Nptx1	0.143265	-0.0312872	-0.0917563	0.0636335	0.0542804	290910000	57435000	437520000	298930000	179380000
O70340	Nptx2	NaN	NaN	-0.107638	0.312727	0.11048	26561000	0	151590000	130430000	97914000
Q99J85	Nptxr	0.0804822	-0.105646	-0.0657693	0.0475474	0.0768959	1576200000	314430000	1557300000	816710000	747470000
Q3UV55	Nr1d1	NaN	NaN	-0.022409	-0.217714	NaN	39003000	0	123230000	118360000	23833000
Q60674	Nr1d2	NaN	NaN	NaN	NaN	NaN	16830000	0	0	0	0
O35627	Nr1i3	NaN	NaN	NaN	NaN	NaN	0	0	0	0	0
P43135;Q60632	Nr2f2;Nr2f1	NaN	NaN	0.126683	NaN	NaN	4074000	0	22760000	4690800	3529100
P06537	Nr3c1	-0.0721935	NaN	0.0778764	-0.145621	-0.020527	41457000	14152000	57176000	53722000	67270000
Q8VII8	Nr3c2	NaN	NaN	NaN	NaN	NaN	0	0	7743600	4120100	0
P12813	Nr4a1	NaN	NaN	-0.0489346	NaN	NaN	8286300	0	39731000	0	8977500
Q06219	Nr4a2	-0.135893	0.0686896	0.0999567	NaN	-0.0559896	107000000	32460000	125040000	15050000	48940000
Q9QZB6	Nr4a3	NaN	NaN	NaN	NaN	NaN	0	0	33536000	0	0
Q99J45	Nrbp1	-0.00481688	NaN	NaN	NaN	NaN	35198000	0	11919000	10637000	9180800
Q810U4	Nrcam	-0.0199239	0.126331	0.00723554	-0.102257	0.043822	1944000000	638220000	1569300000	1348800000	1380400000
Q8BHG1	Nrd1	NaN	NaN	NaN	NaN	NaN	0	0	0	17036000	0
P60761	Nrgn	0.169527	-0.195761	-0.0255804	0.0749992	0.00245199	1529300000	738150000	1238600000	1265900000	2037500000
Q9JJR9	Nrip3	0.10799	NaN	NaN	NaN	NaN	34755000	0	20776000	34082000	27725000
P97333	Nrp1	0.104248	NaN	-0.0619458	0.140634	-0.138682	86661000	19368000	65435000	93565000	109860000
O35375	Nrp2	NaN	NaN	0.0622811	NaN	NaN	13848000	0	39466000	11680000	0
Q9CS84;P0DI97	Nrxn1	-0.0318347	0.14536	0.00526633	-0.0455066	0.0328219	566300000	156770000	471120000	399440000	465750000
Q6P9K9;Q8C985	Nrxn3	-0.0368972	NaN	0.176294	0.359133	NaN	32920000	0	92624000	74253000	43084000
P46460	Nsf	0.0432837	-0.039969	-0.020174	0.00706466	0.0197511	14484000000	7879400000	13823000000	12550000000	14113000000
Q9CZ44	Nsfl1c	NaN	NaN	NaN	NaN	NaN	0	0	18181000	0	10801000
Q62092	Nsg1	NaN	NaN	NaN	NaN	NaN	0	0	0	0	0
Q99NF2	Nsmf	NaN	NaN	NaN	NaN	NaN	0	0	28526000	18666000	20700000
Q3UHB1	Nt5dc3	NaN	NaN	NaN	NaN	NaN	15304000	9172700	26891000	0	0
Q99PJ0	Ntm	-0.0204698	NaN	0.0224284	-0.305062	NaN	37217000	0	46282000	41579000	28225000
Q8R4G0	Ntng1	NaN	NaN	NaN	NaN	NaN	7121200	0	0	6634900	0
P15209	Ntrk2	-0.115074	0.151349	-0.0127405	-0.0486576	0.00271412	370580000	135200000	322080000	316520000	317800000
Q6VNS1	Ntrk3	NaN	NaN	-0.0279407	NaN	NaN	0	0	42076000	0	0
P54729	Nub1	NaN	NaN	NaN	NaN	NaN	17538000	0	6389300	12454000	0
Q9R061	Nubp2	NaN	NaN	NaN	NaN	NaN	10227000	0	8276500	6546100	9922600
Q02819	Nucb1	-0.149672	0.0971109	-0.0397957	-0.0193196	-0.0788192	1385100000	387650000	602510000	869950000	1198800000
P81117	Nucb2	-0.0705913	NaN	NaN	NaN	NaN	43589000	5321200	10251000	12599000	12613000
O35685	Nudc	0.0446573	-0.0641958	-0.059932	0.0783118	-0.0221396	518970000	468640000	802560000	604650000	1030500000
Q8R1N4	Nudcd3	0.0352696	NaN	0.0502637	0.0486748	0.113995	259960000	12625000	108930000	68427000	72792000
Q9JI46	Nudt3	0.0147305	-0.0909279	0.0236228	0.0629203	-0.0752549	216150000	633590000	514010000	796490000	246060000
Q5F2E7	Nufip2	0.129368	-0.151033	0.0310447	0.161458	0.0750491	155150000	28595000	113510000	71396000	222900000
E9Q7G0	Numa1	-0.0290491	NaN	-0.0688881	NaN	NaN	25137000	0	30769000	0	20361000
Q9QZS3	Numb	NaN	NaN	NaN	NaN	NaN	12817000	0	8621400	7435700	18565000
O08919	Numbl	0.113776	-0.182757	-0.085477	0.125286	0.0494161	661420000	282760000	611810000	481900000	540900000
Q8BH74	Nup107	NaN	NaN	NaN	NaN	NaN	0	0	60477000	59020000	0
Q8R4R6	Nup35	NaN	NaN	NaN	NaN	-0.181872	41122000	0	14880000	0	79839000
Q9JIH2	Nup50	NaN	NaN	NaN	NaN	NaN	0	0	0	0	0
Q8BTS4	Nup54	NaN	NaN	NaN	NaN	0.0441055	5635300	0	0	0	25323000
Q8R480	Nup85	NaN	0.157622	NaN	NaN	NaN	1003500000	515460000	988680000	0	858230000
Q6PFD9	Nup98	0.018201	NaN	-0.0570351	0.0508822	0.168028	86745000	0	91773000	84484000	85919000
P29758	Oat	0.0205684	0.075266	0.0589572	-0.0265073	-0.0338257	642680000	216310000	588850000	461060000	479580000
A2AAJ9	Obscn	NaN	NaN	NaN	NaN	NaN	1333900000	452240000	869220000	896760000	1120300000
Q9CRD0	Ociad1	0.0890569	-0.106463	0.0155274	0.0591846	-0.0340667	648250000	241220000	585570000	838480000	643530000
Q9D8W7	Ociad2	0.0093659	NaN	-0.120795	NaN	NaN	93691000	10122000	70908000	21216000	0
P00860	Odc1	NaN	NaN	NaN	NaN	NaN	0	0	0	0	0
Q60597	Ogdh	-0.198802	0.272573	0.00693645	-0.0612902	-0.121001	1190000000	696730000	1400800000	1430500000	1077500000
Q8CGY8	Ogt	-0.129491	0.244964	-0.0235904	-0.144802	-8.68502e-05	999960000	265590000	1173900000	762300000	605280000
Q9CZ30	Ola1	0.0776949	NaN	0.000694316	-0.0387688	0.0075216	79503000	5365800	135350000	125610000	89304000
O88998	Olfm1	0.0695571	-0.00220927	-0.0329905	0.00983318	0.000430165	722900000	155030000	441370000	400780000	455940000
Q8BM13	Olfm2	NaN	NaN	NaN	NaN	NaN	0	8812500	11217000	10325000	0
Q9JKN5;Q6PFG8;Q9EQW6	Olig1;Olig3;Olig2	NaN	0.0753228	NaN	NaN	-0.0610376	24218000	29862000	36893000	26382000	69861000
Q63912	Omg	NaN	NaN	NaN	NaN	NaN	17956000	0	0	13601000	11786000
P58281	Opa1	0.0641584	0.0472172	-0.0154862	-0.0456176	-0.164204	36712000	36073000	51948000	112210000	156970000
Q8K2C7	Os9	-0.0673132	NaN	-0.0150498	0.144356	-0.00169045	65616000	18668000	58453000	66241000	97562000
Q91XL9	Osbpl1a	NaN	NaN	NaN	NaN	NaN	0	0	10094000	6627300	6560200
B9EJ86;Q9ER64	Osbpl8	NaN	NaN	0.0349091	NaN	-0.00808894	0	5234100	28077000	0	22704000
O70458	Osmr	0.118066	NaN	NaN	NaN	0.0118604	24150000	0	12823000	0	21477000
Q62422	Ostf1	NaN	NaN	NaN	NaN	NaN	5704300	0	7852900	0	6135900
Q7TQI3	Otub1	-0.0674349	NaN	NaN	NaN	0.178238	69528000	6764400	25016000	16915000	64682000
Q8K2H2	Otud6b	-0.12298	NaN	0.0704812	-0.104533	NaN	16139000	0	9499600	23193000	9563500
B2RUR8;Q8R554	Otud7b;Otud7a	NaN	NaN	NaN	NaN	NaN	0	0	0	5021800	7909600
Q9D0K2	Oxct1	-0.154797	0.335518	-0.0486188	-0.188063	-0.424588	192670000	50148000	175080000	131730000	160090000
Q4KMM3	Oxr1	-0.0334406	0.112051	-0.00696518	0.0461438	0.0998952	583260000	133100000	542510000	637290000	414590000
Q9DBN4	P33monox	-0.213014	NaN	-0.150556	-0.145081	NaN	70852000	20544000	73866000	67154000	0
Q60715	P4ha1	0.121264	NaN	0.0263698	0.0669592	NaN	69880000	38621000	76654000	38041000	33748000
P09103	P4hb	0.078783	-0.15351	-0.0285154	-0.0457575	-0.03157	297250000	119740000	233260000	225640000	508870000
Q8BG58	P4htm	-0.0927015	0.128888	NaN	NaN	NaN	301320000	15827000	13263000	0	14518000
P50580	Pa2g4	-0.0679983	-0.0708134	0.047119	0.0875685	0.0119318	352220000	102850000	148190000	275640000	351250000
P29341	Pabpc1	0.0521936	-0.0406419	0.115311	0.108633	-0.0258791	3764500000	1387500000	2317600000	2677200000	4803300000
Q8CCS6	Pabpn1	NaN	NaN	NaN	NaN	NaN	0	45717000	0	27761000	15154000
Q8K212	Pacs1	0.127137	-0.176612	0.0316508	0.157094	-0.012331	31696000	19876000	35262000	31430000	33748000
Q61644	Pacsin1	0.0643457	-0.0842187	-0.00867644	0.0310447	0.0656531	3187600000	1592100000	3021500000	2693700000	2824500000
Q9WVE8	Pacsin2	-0.0183399	NaN	0.00612361	0.00117101	-0.0170751	147740000	0	245290000	180760000	236910000
P63005	Pafah1b1	0.0343878	-0.0993007	-0.00654613	0.0328201	0.0270709	2237900000	989340000	2206000000	1796400000	1989600000
Q61206	Pafah1b2	0.10377	-0.0932115	0.0385407	0.0644954	-0.0132587	563890000	148310000	632170000	557940000	520650000
Q61205	Pafah1b3	NaN	NaN	NaN	NaN	-0.0597527	24864000	11210000	19474000	21264000	48855000
Q9DCL9	Paics	NaN	NaN	0.0208583	NaN	NaN	0	16056000	52142000	11400000	0
Q9D6V8;Q91W45	Paip2;Paip2b	NaN	NaN	-0.157235	-0.00578406	NaN	0	6412000	25023000	59240000	13351000
O88643	Pak1	-0.000825944	-0.0533474	0.0130901	0.00633766	0.053759	877420000	395860000	624340000	693420000	523760000
Q8CIN4	Pak2	0.00099773	0.0429533	-0.0564362	-0.0523262	0.0435914	212000000	78342000	64213000	161010000	137290000
Q61036	Pak3	0.00974826	NaN	-0.0280241	0.031893	0.00871632	77741000	35132000	100730000	96429000	55049000
Q9ET54;Q5DTJ9	Palld	-0.0437787	NaN	0.0580462	NaN	-0.121822	49699000	12439000	35916000	8577800	75855000
Q9Z0P4	Palm	NaN	NaN	-0.0380382	NaN	-0.113275	25924000	12102000	54000000	23799000	51824000
Q9JHU2	Palmd	-0.137171	NaN	-0.104887	-0.0604608	-0.0330617	26553000	0	64420000	50506000	38096000
P97467	Pam	0.0581982	0.00748183	0.0589572	0.0534242	0.0588863	225440000	86109000	134440000	116350000	83817000
Q60967	Papss1	-0.0770048	NaN	0.0539615	-0.184349	-0.0777312	353330000	42437000	180810000	78749000	350290000
Q99LX0	Park7	-0.0264658	0.0186254	0.00518051	-0.0337785	-0.0479754	1230900000	588740000	1316600000	973080000	1478000000
Q2EMV9	Parp14	NaN	NaN	NaN	NaN	NaN	0	0	146700000	0	0
P41778;O35984;O35317	Pbx1	-0.135762	NaN	0.00646604	-0.0273622	-0.0716979	106490000	25684000	76981000	57233000	73157000
Q05920	Pc	-0.263994	0.310931	0.0423786	-0.156842	-0.108396	401550000	115200000	313810000	316840000	181300000
P60335	Pcbp1	0.0141003	-0.0447749	0.0340667	-0.00291956	-0.02686	4987300000	3145600000	4531400000	5046000000	5073500000
Q61990	Pcbp2	0.0211479	-0.0135955	0.0661022	0.0533858	-0.0578562	1731500000	664740000	1312200000	1416500000	1896100000
P57722	Pcbp3	-0.000312805	0.0288123	0.0286932	0.0500316	-0.0437159	177220000	37606000	81750000	225820000	183960000
P57724	Pcbp4	NaN	NaN	NaN	NaN	NaN	27340000	0	31605000	17274000	25367000
Q91ZA3	Pcca	NaN	NaN	NaN	NaN	NaN	39440000	0	45393000	34902000	0
Q99MN9	Pccb	NaN	NaN	NaN	NaN	NaN	0	0	3811300	4148400	0
Q80TF3	Pcdh19	NaN	NaN	NaN	NaN	NaN	10616000	14373000	0	21508000	0
Q8BIZ0	Pcdh20	NaN	NaN	NaN	NaN	NaN	0	0	5093700	27856000	0
Q7TSK3	Pcdh8	0.271609	-0.187774	-0.114724	0.294135	0.147118	1410200000	225650000	898080000	793330000	1085800000
[truncated: 1,406 more rows]

## Sheet: Figure2b and 2c
Upregulated >20% in 3-5 month-old APP/PS1
Protein IDs	Gene names	Fold change pair #1	Fold change pair #2	Fold change pair #3	Fold change pair #4	Fold change pair #5	Average fold change	Intensity pair #1	Intensity pair #2	Intensity pair #3	Intensity pair #4	Intensity pair #5
Q9R0H0	Acox1	0.42977	3.7048	0.92416	0.67316	0.663878	1.27915	265040000	97227000	244700000	133260000	214470000
Q99PU5	Acsbg1	0.68474	3.2352	1.1814	0.63407	0.996214	1.34632	178560000	61180000	379790000	233630000	247690000
Q9WTP7	Ak3	9.1236	NaN	NaN	2.9325	0.246975	4.10102	167650000	0	0	108030000	143880000
P24549;O35945	Aldh1a1	0.82146	1.6326	NaN	NaN	NaN	1.22703	95178000	29101000	30614000	28525000	24776000
Q8R0Y6;Q8K009	Aldh1l1	0.59377	3.42313	1.0362	0.65674	1.01307	1.34458	663300000	141100000	509570000	529860000	889750000
P47738;Q9JHW9	Aldh2	0.41518	4.17293	1.0713	0.49554	0.493827	1.32975	525510000	280870000	470900000	490340000	294450000
Q3U0L2	Ankrd33b	1.5933	NaN	NaN	NaN	1.35709	1.4752	106020000	6091100	33907000	0	44642000
P62743	Ap2s1	1.4751	NaN	1.6009	1.4017	1.01145	1.37229	94070000	41700000	93963000	94726000	102600000
P12023	App	2.7538	3.70494	2.3757	4.7442	2.92851	3.30143	15254000000	6920700000	11474000000	19687000000	14915000000
Q9WV31	Arc	1.5725	0.44486	0.9311	1.5562	1.60457	1.22185	584080000	200280000	575150000	243100000	777280000
Q9CWJ9	Atic	1.2248	NaN	1.2913	1.3754	0.906372	1.19947	142910000	11140000	65163000	104500000	32928000
P56382	Atp5e	0.61529	NaN	2.9414	2.2169	0.840689	1.65357	251390000	62533000	256860000	270340000	261480000
P56135	Atp5j2	0.33821	2.28368	NaN	0.33262	3.4002	1.58868	125620000	45022000	39597000	121590000	137660000
Q7JJ13	Brd2	1.2259	NaN	1.0259	1.3462	1.32996	1.23199	177760000	29130000	172020000	89868000	216820000
Q9CQC6	Bzw1	NaN	NaN	1.2221	1.3465	NaN	1.2843	21667000	15072000	46387000	33431000	19457000
O08532	Cacna2d1	1.5159	NaN	NaN	1.3939	NaN	1.4549	57492000	18682000	27230000	48343000	33412000
O70589	Cask	1.2969	NaN	1.3013	1.3472	1.02799	1.24335	157690000	11807000	121090000	97076000	94625000
Q9WTR5	Cdh13	NaN	NaN	1.2396	1.4783	1.07118	1.26303	0	0	49826000	33401000	30917000
Q80U49	Cep170b	1.2517	NaN	NaN	NaN	1.20951	1.23061	25378000	19073000	9901300	0	2357400000
Q9CRB9	Chchd3	0.82325	1.15047	NaN	2.3281	0.989609	1.32286	205100000	134550000	20266000	234170000	190790000
O54804	Chka	1.0939	NaN	NaN	NaN	1.35472	1.22431	56166000	0	23172000	0	60994000
Q8BJF9	Chmp2b	1.5392	1.09293	1.0458	NaN	NaN	1.22598	66528000	56104000	175570000	50430000	49360000
Q91WS0	Cisd1	NaN	0.839913	NaN	2.4113	NaN	1.62561	28534000	58572000	29175000	48609000	36847000
P39061	Col18a1	NaN	NaN	NaN	2.0384	1.15025	1.59432	19800000	0	0	61747000	88711000
P11087	Col1a1	2.4536	1.02745	NaN	0.85528	0.732011	1.26709	3842000000	4301000000	78252000	7780800000	17719000000
P97478	Coq7	1.0235	NaN	1.3691	NaN	NaN	1.1963	62134000	0	67752000	23112000	17212000
Q0VE82	Cpne7	1.2304	NaN	1.0493	1.1529	1.47011	1.22568	74318000	0	188780000	61081000	39440000
Q64010	Crk	1.1437	1.24766	2.8104	2.1057	0.43573	1.54864	77302000	63819000	131030000	135080000	165620000
Q8R555	Crtac1	1.182	NaN	1.1583	1.7583	NaN	1.3662	40987000	0	40911000	37714000	19047000
P17515	Cxcl10	NaN	1.32349	NaN	1.8333	NaN	1.57839	65588000	49024000	35384000	99297000	52732000
Q8K0C4	Cyp51a1	NaN	NaN	1.0912	NaN	1.63631	1.36376	0	0	26747000	0	47721000
Q9D172	D10Jhu81e	1.3185	1.74149	0.99652	0.85734	1.18857	1.22048	948730000	476760000	398800000	663770000	672390000
A2ADY9	Ddi2	1.3446	NaN	0.95152	1.3309	1.15789	1.19623	31930000	0	94011000	102230000	64773000
Q5PR73	Diras2	1.1377	NaN	NaN	NaN	1.33161	1.23466	111080000	20152000	47192000	39591000	61369000
Q9QYJ3	Dnajb1	1.7789	0.281334	1.1888	2.0311	1.07849	1.27173	1466900000	1169700000	530380000	913120000	1942700000
Q9QYI6	Dnajb9	1.4296	NaN	1.0662	1.5166	1.0524	1.2662	125840000	16103000	41117000	73106000	189820000
P13864	Dnmt1	9.4603	NaN	NaN	0.98429	NaN	5.22229	52592000	0	26395000	32276000	4807800
Q9QXB9	Drg2	NaN	1.93465	0.83093	NaN	NaN	1.38279	29289000	24736000	71015000	23702000	30159000
Q61495;Q7TSF1;Q7TSF0	Dsg1a;Dsg1b;Dsg1c	NaN	0.37873	3.5317	2.6038	NaN	2.17141	0	120390000	29999000	142740000	0
P56387	Dynlt3	0.87197	NaN	1.1432	2.7906	0.280466	1.27156	126770000	0	94339000	65968000	81456000
Q61214;Q9Z188	Dyrk1a;Dyrk1b	1.7179	NaN	1.011	NaN	NaN	1.36445	33142000	0	25545000	0	0
O35459	Ech1	0.53993	2.61609	1.1711	NaN	0.835143	1.29057	116930000	27213000	62772000	36238000	111400000
Q8BH95	Echs1	0.38796	6.77782	0.92496	0.45524	0.906043	1.89041	97598000	101830000	207590000	195960000	221410000
Q6GUQ1	Egfl8	NaN	NaN	NaN	2.7137	0.594813	1.65426	0	0	0	82228000	149700000
Q80TH2	Erbb2ip	1.0477	NaN	1.3606	NaN	NaN	1.20415	30144000	0	28117000	10923000	12696000
Q8BWY3	Etf1	1.0904	NaN	0.85397	1.8689	1.07804	1.22283	96730000	13706000	50691000	36517000	99980000
Q9CQY2	Fam103a1	1.6385	NaN	1.8244	1.0868	0.84076	1.34762	177160000	39832000	109960000	239500000	130870000
Q8C729	Fam126b	1.3931	NaN	0.89402	NaN	1.49894	1.26202	59521000	0	31576000	18139000	22103000
P62862	Fau	NaN	NaN	1.7822	1.4474	NaN	1.6148	117170000	0	169360000	127080000	114330000
P37889	Fbln2	NaN	NaN	NaN	2.7964	0.538909	1.66765	30279000	17497000	0	155620000	275520000
P53798	Fdft1	NaN	1.73792	1.4813	1.0483	0.732493	1.25	9571000	21888000	25733000	40765000	42198000
E9PV24;CON__P02672	Fga	2.9727	0.93835	NaN	1.2719	1.0979	1.57021	127310000	293670000	0	743970000	8441600000
P97447	Fhl1	2.1854	1.04214	3.2975	6.9559	0.27818	2.75182	298220000	102960000	246790000	183470000	181240000
Q8R3R8	Gabarapl1	1.2162	NaN	NaN	1.2652	NaN	1.2407	116170000	28264000	51358000	140600000	19382000
O09172	Gclm	1.3746	0.795482	1.9124	1.2515	0.848536	1.2365	121950000	41263000	81969000	101280000	173600000
Q9Z0J7	Gdf15	1.15	NaN	NaN	NaN	1.41647	1.28324	107200000	26373000	0	21471000	94412000
P26443	Glud1	0.35422	3.5137	1.281	0.42179	0.578469	1.22984	817860000	493920000	1008500000	813940000	766380000
O70443;P27600	Gnaz	1.4848	NaN	1.504	1.5153	0.644496	1.28715	30099000	0	35879000	31184000	19570000
Q9QZF2	Gpc1	1.3795	NaN	0.70629	NaN	1.65117	1.24565	51107000	0	68816000	15064000	59888000
Q8CAL5	Gpc5	0.49885	2.60092	NaN	0.58351	1.21794	1.2253	61372000	32073000	42510000	50424000	65869000
Q9WV60	Gsk3b	NaN	NaN	0.85842	NaN	1.64875	1.25359	37368000	22838000	59403000	44211000	55942000
P01899;P01897;P01896;P01898;P01895;P06339	H2-D1;H2-L	2.1176	1.97231	1.1852	6.5714	0.668315	2.50296	255440000	186220000	377060000	3295500000	1870900000
P01901;P01900;P01902;P14427	H2-K1	1.5534	1.33944	1.2593	2.1578	0.690274	1.40004	468870000	291720000	630710000	263750000	937560000
Q61425	Hadh	0.98345	1.92741	NaN	NaN	0.76646	1.22577	55679000	36270000	28194000	27819000	57266000
P97825	Hn1	1.1358	NaN	1.465	NaN	NaN	1.3004	114200000	9712700	45755000	4859200	8273600
O70503	Hsd17b12	NaN	NaN	1.152	NaN	1.26637	1.20918	5732200	0	29155000	0	24649000
Q61696	Hspa1a	4.1151	0.0518376	1.2302	7.2924	1.55149	2.84821	10017000000	12945000000	2014000000	5863400000	13303000000
Q61699	Hsph1	2.2286	0.220061	0.86037	1.886	1.32303	1.30361	6993000000	4314200000	3433700000	4394600000	7979600000
O88844	Idh1	0.60864	2.56759	1.222	0.80386	0.852588	1.21094	388400000	263700000	640580000	505970000	441300000
Q64282	Ifit1	NaN	NaN	1.2371	1.2591	2.04453	1.51358	0	11750000	43159000	51794000	27907000
Q64345	Ifit3	0.99182	0.991277	1.0951	1.512	1.62159	1.24236	410350000	21040000	28418000	279780000	366760000
Q07079	Igfbp5	NaN	2.31209	1.162	0.85696	NaN	1.44368	66136000	95973000	137880000	219500000	144920000
P01582	Il1a	0.6189	2.93608	1.1057	2.2113	1.87839	1.75007	61997000	93258000	41820000	70049000	35977000
O55023	Impa1	0.48908	3.90366	1.0652	0.65423	1.05161	1.43276	162280000	28505000	208520000	144380000	178480000
Q60766	Irgm1	1.1225	0.877424	1.5823	1.112	1.56826	1.2525	170150000	68952000	53117000	69261000	114660000
Q64339	Isg15	2.0781	0.456704	NaN	2.0464	NaN	1.52707	90854000	149160000	0	129300000	72185000
Q9Z0R6;Q9Z0R4	Itsn2;Itsn1	1.1334	NaN	NaN	1.2858	NaN	1.2096	13123000	5049300	11807000	11911000	0
Q8K0T4;Q9WV86	Katnal1	1.3672	NaN	1.0903	NaN	NaN	1.22875	4574100	0	40346000	1829000	0
Q8BNW9	Kbtbd11	2.0948	NaN	1.0743	1.0427	0.770891	1.24567	56016000	19943000	75332000	55730000	92484000
Q3TCX3	Kiaa0907	2.2041	NaN	NaN	NaN	1.46124	1.83267	77747000	15369000	0	24135000	266200000
Q9CYI4	Luc7l	2.1461	NaN	0.81212	1.3754	1.76445	1.52452	39962000	0	28705000	34515000	61177000
P06801	Me1	0.94912	1.97578	1.0358	0.97837	1.28906	1.24563	94091000	31237000	126970000	133910000	156050000
Q9Z2D6	Mecp2	1.1006	1.71874	NaN	NaN	NaN	1.40967	77139000	42265000	0	17873000	0
O88910	Mpp3	NaN	NaN	1.3165	1.2502	NaN	1.28335	0	0	36682000	31901000	0
P00405	Mtco2	NaN	1.8019	1.0096	0.82571	NaN	1.2124	52850000	124830000	170090000	339530000	41771000
Q8CH77	Nav1	1.2647	NaN	NaN	1.3882	NaN	1.32645	52982000	15523000	5744600	41845000	0
O55033	Nck2	NaN	NaN	NaN	1.7424	1.08538	1.41389	18442000	6175500	13995000	28094000	50281000
Q9CQZ6	Ndufb3	1.0716	NaN	NaN	NaN	1.32172	1.19666	129520000	62498000	111160000	74864000	132880000
P52503	Ndufs6	1.9347	1.19229	2.262	1.1406	0.389332	1.38379	622010000	302600000	571390000	557940000	577800000
Q9DC70	Ndufs7	2.0184	0.731154	2.1713	1.7064	0.807494	1.48695	86761000	58124000	95068000	84098000	86266000
Q9WV30	Nfat5	1.15	NaN	NaN	1.0665	1.86923	1.36191	183370000	0	55196000	103980000	69719000
Q9D0T1	Nhp2l1	1.157	NaN	1.241	1.9101	0.857339	1.29136	244630000	0	143080000	214930000	154780000
O70340	Nptx2	NaN	NaN	0.78048	2.0546	1.28967	1.37492	26561000	0	151590000	130430000	97914000
Q6P9K9;Q8C985	Nrxn3	0.91855	NaN	1.5007	2.2863	NaN	1.56852	32920000	0	92624000	74253000	43084000
Q7TSK3	Pcdh8	1.869	0.648971	0.76785	1.9685	1.40319	1.3315	1410200000	225650000	898080000	793330000	1085800000
Q8CHP8	Pgp	1.3089	NaN	1.4954	1.1051	NaN	1.30313	56749000	13055000	83849000	73884000	25750000
Q8BGT8	Phyhipl	1.0602	1.52038	1.0481	1.1712	1.20462	1.2009	203050000	84270000	235870000	197280000	239870000
P97350	Pkp1	NaN	NaN	1.9257	1.7931	NaN	1.8594	11536000	45381000	66483000	156560000	0
P35456	Plaur	0.98373	NaN	2.1859	2.5362	NaN	1.90194	168390000	45334000	132160000	158680000	10914000
Q60996;Q6PD28	Ppp2r5c	1.1416	NaN	1.3734	NaN	NaN	1.2575	35769000	0	50896000	34926000	0
O08807	Prdx4	NaN	2.31911	0.48206	NaN	NaN	1.40058	382520000	393760000	377030000	300880000	304550000
P48437	Prox1	1.7611	NaN	1.3473	1.495	1.02746	1.40772	90104000	5709000	38520000	70906000	71998000
Q9Z2U0;Q9CWH6	Psma7;Psma8	1.1276	1.85543	0.85983	1.1259	1.22308	1.23837	150920000	44020000	115290000	135150000	75381000
Q9R1P3	Psmb2	NaN	2.37265	1.1018	0.57684	NaN	1.35043	42219000	36713000	151320000	59781000	30874000
Q9R1P1	Psmb3	NaN	2.52398	0.9051	0.55786	NaN	1.32898	15776000	18204000	37459000	52135000	0
O35295	Purb	4.8284	NaN	NaN	7.0439	0.37237	4.08156	187570000	0	19035000	283600000	476350000
P53994;P59279	Rab2a	NaN	1.51355	NaN	NaN	1.21632	1.36493	38869000	44017000	30384000	28353000	64075000
O89086	Rbm3	0.39388	3.27097	1.2994	0.55381	0.977326	1.29908	298590000	32050000	122380000	130230000	67378000
P48381;P48379;P48377	Rfx3	1.0218	NaN	NaN	1.5756	NaN	1.2987	42521000	0	0	30061000	15245000
Q80U40	Rimbp2	1.006	NaN	NaN	NaN	1.42849	1.21724	39495000	0	18420000	12419000	52954000
P61588	Rnd3	1.2993	NaN	1.2118	1.3487	1.4566	1.3291	105310000	14622000	91490000	62454000	106660000
Q9CY62	Rnf181	1.6946	NaN	1.6491	NaN	0.39782	1.24717	93827000	7721200	68394000	53938000	179790000
Q8BFU3	Rnf214	1.1168	NaN	1.4642	NaN	1.0489	1.20997	166750000	18634000	74328000	12169000	118790000
P47963	Rpl13	0.61505	3.48541	0.96566	0.77964	0.79321	1.32779	384230000	135510000	244690000	180710000	235110000
Q9CR57	Rpl14	0.50071	4.30775	0.93829	NaN	1.36375	1.77762	47069000	350420000	53889000	14050000	180010000
Q9CZM2	Rpl15	3.5168	NaN	NaN	NaN	0.100462	1.80863	73736000	4732500	7503300	7341300	129840000
P84099	Rpl19	0.53986	1.84853	1.0204	NaN	1.50968	1.22962	304180000	112710000	140900000	50553000	275300000
P27659	Rpl3	0.76751	2.53627	1.5324	1.3111	0.634437	1.35634	73933000	77663000	72161000	31780000	64516000
Q8VDS4	Rprd1a	1.5348	NaN	1.0068	1.2249	1.13473	1.22531	51212000	12511000	43611000	60301000	96959000
P14131	Rps16	0.95681	3.24454	NaN	0.98567	NaN	1.72901	34689000	35716000	15361000	40005000	12464000
P63276	Rps17	1.5128	1.43338	1.3435	0.74753	NaN	1.2593	113870000	69220000	120780000	137540000	119890000
P62267	Rps23	1.1756	3.07967	NaN	NaN	NaN	2.12764	44410000	100000000	40486000	0	16509000
P62855	Rps26	1.2009	NaN	1.3291	NaN	1.087	1.20567	77961000	78704000	76840000	56357000	122740000
P62242	Rps8	NaN	0.962186	4.6212	1.6933	0.0947149	1.84285	112940000	142650000	195900000	151840000	141090000
Q8CBY1	Samd4a	1.3965	NaN	1.903	NaN	NaN	1.64975	27250000	0	50021000	0	11079000
Q6NZC7	Sec23ip	1.4842	NaN	1.1164	NaN	NaN	1.3003	51929000	0	43286000	17596000	19296000
Q91WP6	Serpina3n	1.6746	NaN	1.0599	NaN	0.985028	1.23984	113280000	0	63486000	8862500	129050000
P59708	Sf3b6	1.2304	NaN	1.1857	1.2837	1.31631	1.25403	48562000	6552300	50801000	33725000	24002000
Q9DB41	Slc25a18	0.77839	2.9976	1.4289	0.55056	1.15242	1.38157	242520000	41399000	157130000	184260000	183930000
Q8CFE6	Slc38a2	1.4625	NaN	0.7401	1.1605	2.03013	1.34831	153690000	0	79911000	163870000	113280000
Q31125	Slc39a7	1.273	1.29524	1.1953	0.88309	2.05588	1.3405	1425100000	880950000	1754000000	1755000000	1648400000
Q64674	Srm	2.1571	0.890155	1.1056	1.1592	1.21253	1.30492	200510000	120390000	328260000	155510000	328280000
Q8BL97	Srsf7	1.6466	0.535848	1.5969	1.3242	1.01196	1.2231	143030000	245490000	140420000	137340000	252660000
O35526	Stx1a	1.0148	NaN	NaN	1.3754	1.39038	1.26019	137740000	0	23276000	60521000	98097000
Q0VGY8	Tanc1	1.7017	NaN	0.78143	NaN	NaN	1.24157	50255000	0	39878000	19879000	41793000
A2A690	Tanc2	1.483	NaN	1.0002	1.1756	1.22424	1.22076	47472000	11405000	50169000	74099000	63080000
Q62351	Tfrc	1.1197	NaN	1.4126	NaN	NaN	1.26615	42162000	13000000	88837000	22291000	20921000
P27090	Tgfb2	1.6221	NaN	0.86853	NaN	NaN	1.24532	30502000	8641800	38031000	0	4609500
Q61333	Tnfaip2	0.96925	1.40681	1.0891	3.0074	0.933968	1.4813	29242000	31053000	220620000	60532000	56004000
Q60769	Tnfaip3	0.92237	NaN	1.2547	1.7689	0.983381	1.23234	94955000	24717000	46655000	122820000	81817000
P62996	Tra2b	1.0984	NaN	1.3449	1.2902	1.10808	1.2104	52189000	18432000	56793000	47103000	69201000
P52196	Tst	NaN	1.01181	1.7338	NaN	NaN	1.3728	0	29101000	49690000	24811000	24964000
Q9D3A9	Ttyh1	NaN	NaN	1.8812	1.216	NaN	1.5486	35796000	0	62422000	85899000	0
Q91YR1	Twf1	1.2427	NaN	NaN	1.3181	NaN	1.2804	53138000	0	0	51994000	11572000
P61087	Ube2k	1.2393	NaN	NaN	NaN	1.33401	1.28665	83400000	0	74289000	56381000	83622000
Q64676	Ugt8	1.1165	NaN	1.4576	NaN	NaN	1.28705	15981000	0	20151000	0	8636200
P99028	Uqcrh	0.38912	8.00576	NaN	0.71416	0.940026	2.51227	236970000	158480000	107390000	197340000	235220000
Q9CQ69	Uqcrq	1.4734	NaN	1.7525	2.4656	NaN	1.89717	89382000	27095000	155180000	87832000	62716000
Q6P5F9	Xpo1	1.3112	NaN	1.0507	1.6307	0.949758	1.23559	62306000	18167000	78685000	45104000	57956000
P59326	Ythdf1	1.7892	NaN	0.9393	1.1551	1.11279	1.2491	74071000	0	21781000	32946000	49646000
Q9ESX4	Zcchc17	NaN	0.458022	1.1618	3.2285	NaN	1.61611	21772000	124060000	197490000	102380000	21599000
Downregulated >20% in 3-5 month-old APP/PS1
Protein IDs	Gene names	Fold change pair #1	Fold change pair #2	Fold change pair #3	Fold change pair #4	Fold change pair #5		Intensity pair #1	Intensity pair #2	Intensity pair #3	Intensity pair #4	Intensity pair #5
P21447;P06795;P21440	Abcb1a;Abcb1b	0.83007	NaN	0.97742	0.3169	0.819471	0.735965	41935000	0	41500000	30304000	37958000
Q8BL65;Q69ZX8	Ablim2	NaN	NaN	0.80144	0.37529	NaN	0.588365	16751000	12675000	61910000	104250000	0
Q921H8;Q8VCH0	Acaa1a;Acaa1b	0.45011	1.75485	0.81224	0.30711	0.650872	0.795036	183550000	29394000	161890000	187430000	143580000
Q8BWT1	Acaa2	0.33834	NaN	NaN	0.61359	NaN	0.475965	40406000	14615000	45337000	59425000	37103000
Q8VCW8	Acsf2	0.3451	NaN	1.3408	0.70009	0.785238	0.792807	53233000	4336800	63548000	38028000	35837000
Q9ESC8	Aff4	0.75351	NaN	0.67867	NaN	NaN	0.71609	15569000	14698000	41932000	6108100	7326200
P10107	Anxa1	0.71215	NaN	NaN	0.65331	0.307371	0.55761	39287000	0	0	45508000	168750000
P84084	Arf5	0.74716	NaN	0.81486	NaN	NaN	0.78101	64145000	0	66784000	0	46016000
Q9DCB4	Arpp21	0.69567	0.837381	NaN	NaN	NaN	0.766525	44074000	19717000	0	21280000	33272000
Q6Q477	Atp2b4	0.6694	NaN	NaN	0.73511	NaN	0.702255	40581000	0	30682000	36472000	12593000
Q80XN0	Bdh1	0.56453	NaN	1.2034	0.56931	0.568925	0.726541	162610000	16458000	165690000	125990000	167420000
Q9CXW3	Cacybp	NaN	0.517063	0.80388	NaN	NaN	0.660472	26008000	31694000	48406000	0	20085000
O88456;Q9D7J7	Capns1	0.63609	NaN	0.95708	0.65388	0.802826	0.762469	41863000	14116000	141260000	154260000	126410000
Q9DC48	Cdc40	NaN	NaN	0.6461	0.65953	NaN	0.652815	0	0	55334000	40667000	0
Q99L43	Cds2	0.68697	NaN	0.78229	NaN	NaN	0.73463	31759000	0	35162000	18884000	21780000
Q61330	Cntn2	0.55745	NaN	0.85631	0.56452	NaN	0.659427	95785000	4484100	77942000	90871000	26488000
Q60847	Col12a1	NaN	0.34976	NaN	0.69305	0.766284	0.603031	0	48127000	0	189010000	490160000
P08121	Col3a1	0.46918	1.20849	NaN	0.36377	0.820614	0.715513	187570000	78207000	0	448310000	1169100000
Q61147	Cp	NaN	NaN	NaN	0.7843	0.26824	0.52627	7717000	0	0	14865000	34190000
Q6X7S9	Eid2	NaN	NaN	0.86179	0.66754	NaN	0.764665	15135000	8358200	40477000	33901000	0
Q8BHL5	Elmo2	NaN	NaN	0.70094	0.68213	NaN	0.691535	8318400	6479500	60628000	13122000	8480400
Q8VEG4	Exd2	0.76963	NaN	NaN	NaN	0.660284	0.714957	15092000	0	10279000	9008600	13963000
Q14CH0	Fam171b	0.68614	NaN	NaN	0.65607	NaN	0.671105	73832000	0	119530000	91627000	25040000
Q61554	Fbn1	0.57949	0.756258	NaN	0.93194	0.719373	0.746765	715170000	709140000	0	1841200000	5263800000
Q62446	Fkbp3	0.48052	NaN	0.48153	NaN	NaN	0.481025	130140000	0	98402000	0	0
Q8VHX6	Flnc	0.76821	NaN	0.83958	0.60332	0.944644	0.788938	124970000	0	88357000	187920000	523240000
Q8BGT5;Q8QZR5	Gpt2	0.81348	NaN	0.84622	0.66723	NaN	0.775643	72311000	0	56553000	61607000	0
Q8VD04	Gripap1	0.78427	NaN	0.52697	NaN	NaN	0.65562	57731000	0	100230000	14790000	15534000
Q8R1F6	Hid1	0.71438	NaN	0.86237	NaN	NaN	0.788375	17245000	0	19648000	12540000	7232600
P14602	Hspb1	NaN	0.338949	NaN	NaN	0.93188	0.635414	35078000	90435000	0	45877000	71438000
Q8BIJ6	Iars2	0.85194	NaN	NaN	0.66975	NaN	0.760845	36259000	5823100	0	22859000	13343000
P47877	Igfbp2	0.41955	NaN	0.76615	NaN	0.938967	0.708222	79661000	0	83364000	22479000	296590000
Q9JHU9	Isyna1	0.64922	NaN	NaN	0.64069	0.557351	0.615754	131960000	6244800	0	42000000	66061000
Q9JHI5	Ivd	NaN	1.18635	0.9373	0.65378	0.4036	0.795258	0	39032000	66147000	89237000	72076000
Q505F5	Lrrc47	0.72666	NaN	0.71646	NaN	NaN	0.72156	31265000	0	48175000	19202000	0
Q8K4J6	Mkl1	0.73305	NaN	0.7793	NaN	NaN	0.756175	47745000	0	66940000	25163000	0
Q8VHK5	Mlc1	0.56223	NaN	NaN	NaN	0.597907	0.580069	99165000	24565000	44113000	37214000	87209000
Q9JLN9	Mtor	NaN	NaN	0.77538	0.74175	NaN	0.758565	0	0	14066000	22011000	0
Q61026	Ncoa2	0.61946	NaN	NaN	0.49903	NaN	0.559245	22783000	3271800	15506000	21432000	17009000
Q8BK30	Ndufv3	0.082543	NaN	0.12663	NaN	NaN	0.104586	77900000	0	45323000	0	22859000
O70310;O70311	Nmt1;Nmt2	0.79047	NaN	0.83245	0.72677	NaN	0.78323	47496000	21839000	43859000	71728000	24182000
Q3UV55	Nr1d1	NaN	NaN	0.94971	0.60574	NaN	0.777725	39003000	0	123230000	118360000	23833000
Q9DBN4	P33monox	0.61233	NaN	0.70704	0.71601	NaN	0.67846	70852000	20544000	73866000	67154000	0
Q9QZC7	Plekhb2	0.71843	NaN	NaN	NaN	0.852152	0.785291	72336000	0	49279000	67228000	72870000
Q60829	Ppp1r1b	0.46226	NaN	0.73107	1.0815	0.86949	0.78608	67717000	0	40562000	31004000	46999000
Q61171	Prdx2	0.8422	0.533732	0.99786	0.48325	1.13789	0.798986	175710000	79218000	352060000	329510000	378660000
Q9R1C7	Prpf40a	0.94469	0.0910498	NaN	0.87429	NaN	0.636677	61914000	135480000	0	38883000	15312000
P49722	Psma2	0.62374	NaN	1.0501	0.62093	NaN	0.764923	34597000	0	109000000	48536000	7087600
O09061	Psmb1	0.46555	NaN	0.96157	0.56413	0.935891	0.731785	222090000	7959700	352330000	195700000	81535000
Q60692	Psmb6	0.62324	NaN	0.85333	0.6005	NaN	0.692357	97430000	0	133530000	96671000	39225000
P70195	Psmb7	0.67846	NaN	1.3105	0.62978	0.517652	0.784098	67208000	0	60376000	97969000	58776000
O09114	Ptgds	0.63009	1.3339	0.75523	0.36586	0.419252	0.700867	3320500000	1274200000	388970000	2499400000	3451300000
O54724	Ptrf	0.72227	NaN	0.78472	0.54804	NaN	0.68501	180040000	18566000	64351000	94476000	11657000
P62900	Rpl31	0.60043	NaN	NaN	NaN	0.664319	0.632375	176350000	0	12583000	14532000	69386000
Q9D1R9	Rpl34	0.77777	0.380981	NaN	NaN	0.761615	0.640122	81733000	86982000	25939000	21336000	411200000
P12970	Rpl7a	0.44559	NaN	NaN	NaN	0.793588	0.619589	49428000	9127000	17823000	15133000	96361000
P50543	S100a11	NaN	NaN	NaN	0.65237	0.786473	0.719421	6406700	0	17929000	85792000	80910000
Q9D662	Sec23b	0.64492	NaN	0.95272	0.56847	NaN	0.722037	52883000	0	60816000	43419000	0
Q8VHL1	Setd7	NaN	NaN	0.85156	NaN	0.743439	0.7975	21358000	10027000	40835000	21698000	31195000
P55012	Slc12a2	0.48339	NaN	NaN	NaN	0.6879	0.585645	132620000	0	23444000	0	125410000
P56564;O35544	Slc1a3	0.48495	NaN	0.95692	0.35045	0.919371	0.677923	249150000	0	233920000	251730000	212840000
Q9EPR4	Slc23a2	0.75157	NaN	NaN	0.9546	0.609868	0.772013	10242000	0	6395600	10110000	13886000
P70340;P97454	Smad1;Smad5	0.9148	NaN	NaN	NaN	0.658025	0.786412	36346000	9475000	0	0	206750000
P08228	Sod1	0.66992	NaN	0.99592	0.88758	0.6027	0.78903	202250000	33577000	142070000	233110000	1353700000
Q52KI8	Srrm1	0.47375	NaN	1.2809	NaN	0.177579	0.644076	73649000	8197700	37310000	28309000	74656000
Q9CXF4	Tbc1d15	0.92647	NaN	NaN	NaN	0.671772	0.799121	40701000	0	11633000	10277000	31332000
Q8BNE1	Tcaf1	0.6202	NaN	0.95775	0.81263	NaN	0.79686	64076000	14641000	199450000	79932000	28014000
P39876	Timp3	0.66077	NaN	1.155	0.78616	0.504414	0.776586	140650000	39417000	272900000	254960000	254930000
Q99JR5	Tinagl1	0.4235	NaN	1.602	0.72293	0.442929	0.79784	40167000	5843000	154060000	68341000	270050000
Q6IRU2	Tpm4	0.69038	NaN	0.85399	0.77696	0.833403	0.788683	84840000	0	58717000	70258000	91409000
Q9EQN3	Tsc22d4	0.52041	NaN	0.93588	0.52168	1.22657	0.801136	57151000	7490600	75663000	28997000	72200000
Q91ZJ5	Ugp2	NaN	NaN	0.9457	0.64477	NaN	0.795235	0	31389000	49945000	40932000	28617000
P29788	Vtn	0.73032	NaN	NaN	0.44806	0.523013	0.567131	59942000	22157000	23586000	74870000	53027000

## Sheet: Figure 3a
Protein IDs	Gene names	Log10 fold change pair #1	Log10 fold change pair #2	Log10 fold change pair #3	Log10 fold change pair #4	Log10 fold change pair #5	Log10 fold change pair #6	Log10 fold change pair #7	Intensity pair #1	Intensity pair #2	Intensity pair #3	Intensity pair #4	Intensity pair #5	Intensity pair #6	Intensity pair #7
Q3UHJ0	Aak1	-0.244445	0.21672	0.0769316	-0.0217053	0.177485	-0.273187	-0.0603956	23647000	18513000	15113000	23732000	19989000	8885800	7440400
Q8R0P4	Aamdc	-0.369348	NaN	NaN	NaN	NaN	NaN	NaN	3339900	0	0	3114100	0	0	0
Q8BGQ7	Aars	-0.101319	-0.121254	-0.167083	-0.131726	0.145178	0.131379	-0.101059	41122000	19856000	23140000	46547000	13372000	32699000	10549000
P61922	Abat	NaN	NaN	NaN	-0.0505661	-0.155913	0.174295	-0.159025	1134600	6480100	800560	1458000	5809100	6459800	5202300
Q99LE6	Abcf2	NaN	NaN	NaN	0.0153598	NaN	NaN	NaN	14567000	15138000	0	12255000	0	0	0
Q99LR1	Abhd12	NaN	NaN	NaN	-0.0642208	NaN	NaN	NaN	2418300	2834200	1058000	4214400	191350	417100	814510
Q8CBW3	Abi1	NaN	NaN	NaN	NaN	NaN	NaN	NaN	466140	0	0	400850	0	293130	478090
P62484	Abi2	-0.0807336	-0.0116239	NaN	-0.0335063	NaN	0.0557642	-0.0127951	6494900	10008000	0	3430700	508090	7103600	2053600
Q8K4G5	Ablim1	NaN	NaN	0.112471	NaN	NaN	NaN	NaN	16632000	0	18422000	15726000	12352000	10417000	8763600
Q5SSL4;Q6PAJ1	Abr	-0.17579	NaN	NaN	NaN	NaN	-0.0608489	0.0163421	13744000	1120900	0	0	0	536830	8534100
Q921H8;Q8VCH0	Acaa1a;Acaa1b	NaN	NaN	NaN	NaN	NaN	NaN	NaN	0	157590	607300	0	0	0	0
P51174	Acadl	NaN	NaN	NaN	NaN	NaN	NaN	-0.16346	3146600	171250	629030	16215000	3522400	11123000	2257400
Q8QZT1	Acat1	0.0036759	0.368789	-0.113983	0.226677	-0.256766	0.0314143	-0.394364	11721000	13315000	13389000	6646600	16090000	11557000	13269000
Q8CAY6	Acat2	NaN	NaN	0.00932339	0.151278	-0.156882	NaN	-0.0267375	10634000	0	15442000	10716000	16177000	7127000	15327000
Q9JIX8	Acin1	NaN	NaN	NaN	NaN	NaN	NaN	NaN	2404400	0	0	0	2057700	4112800	3255000
Q91V92	Acly	0.0743043	0.0715506	-0.0652643	0.0356298	-0.013385	0.0743476	-0.0776949	40567000	37729000	31793000	31800000	17483000	9807000	5267900
Q99KI0	Aco2	-0.00403154	0.170584	-0.0547087	0.233833	-0.0701487	-0.00483706	-0.173419	284840000	290450000	109440000	234950000	139090000	189940000	195150000
Q9CQR4	Acot13	NaN	0.459196	NaN	NaN	NaN	NaN	NaN	4032200	8292800	0	2900900	4035500	3130700	1999600
Q91V12	Acot7	0.00633766	-0.0174619	0.0517697	0.00565232	-0.159296	-0.0767496	-0.0582741	25051000	34869000	11886000	46172000	14947000	3269700	21863000
Q9R0H0	Acox1	NaN	NaN	NaN	NaN	NaN	NaN	NaN	0	0	0	0	0	7557700	0
Q9D358	Acp1	NaN	NaN	NaN	NaN	NaN	NaN	NaN	0	787960	356400	0	0	0	393310
Q99PU5	Acsbg1	NaN	NaN	NaN	NaN	NaN	NaN	NaN	0	0	0	459260	0	0	415340
Q9QUJ7	Acsl4	NaN	NaN	NaN	0.237669	NaN	NaN	NaN	0	502710	0	11369000	193390	0	12566000
Q91WC3	Acsl6	NaN	NaN	NaN	NaN	NaN	NaN	NaN	147710	0	695930	0	0	0	0
P68134;P68033;P62737;P63268	Acta1;Actc1;Acta2;Actg2	NaN	0.149096	0.17641	0.0477809	NaN	0.0159996	-0.0460657	5063100	18849000	8345500	9613400	7572600	7495800	6518800
P60710;Q8BFZ3	Actb	0.0961102	NaN	0.024937	0.0386996	-0.0239517	-0.00246845	-0.00650883	5407800	8874400	3612600	5115200	2831600	8354200	5972400
P63260	Actg1	0.0912096	0.0463391	0.0176176	0.039652	-0.00590945	0.0265073	0.0244579	1902800000	1646200000	1141700000	1779200000	1960000000	1692000000	1866700000
Q7TPR4;O88990	Actn1	0.0145205	-0.171766	0.0102151	-0.100924	0.272906	0.0258846	0.147917	22748000	77486000	88584000	93003000	7624100	19586000	77229000
P57780	Actn4	-0.0173941	-0.0925241	-0.0435914	-0.0316665	0.104158	0.0848958	0.0960369	86106000	85274000	42921000	42644000	70640000	92396000	89027000
Q8R5C5;P61164	Actr1b;Actr1a	-0.104876	NaN	-0.0774199	-0.0672321	0.143682	NaN	NaN	29465000	1755200	15277000	36697000	21291000	2824100	0
P61161	Actr2	0.0440692	0.221258	-0.0607004	0.00556657	-0.267078	-0.125904	-0.0559132	13827000	23865000	2008300	1747700	3152200	13537000	980300
Q99JY9	Actr3	NaN	NaN	NaN	NaN	-0.0047082	NaN	NaN	216540	0	0	4302200	828130	359680	0
P56375	Acyp2	NaN	NaN	NaN	NaN	NaN	NaN	NaN	0	0	0	0	0	0	2686900
P97857	Adamts1	0.160918	NaN	NaN	0.0312872	-0.0467292	0.0489784	NaN	20835000	10739000	5015500	12215000	22387000	15639000	5442200
Q8BNJ2	Adamts4	0.279553	0.199947	NaN	0.155397	0.141385	0.0966495	0.094906	36660000	52461000	2065400	37092000	21839000	16165000	15151000
Q8BLI0	Adamtsl1	NaN	NaN	NaN	NaN	NaN	NaN	NaN	0	0	1089400	0	0	0	0
Q99MU3	Adar	NaN	NaN	NaN	NaN	NaN	NaN	NaN	13105000	24674000	6995800	19619000	285810	11735000	12509000
Q9QYC0	Add1	-0.0904707	0.0400878	0.0387791	-0.0651482	0.0260136	-0.03157	-0.0498767	42390000	21894000	17855000	14042000	19117000	23238000	18809000
Q9QYB8	Add2	-0.088592	0.214791	NaN	0.0648696	-0.0928259	-0.135324	-0.0705181	38962000	1203700	0	9787200	22389000	26115000	38878000
Q9QYB5	Add3	0.0189916	0.053501	0.248586	NaN	-0.0424968	-0.131426	-0.282033	3318200	14186000	26889000	352890	4030700	32390000	26101000
Q9Z103	Adnp	NaN	NaN	NaN	NaN	NaN	NaN	NaN	9253900	140140	0	0	0	0	0
Q9JKV1	Adrm1	0.0883842	NaN	NaN	0.0240339	NaN	NaN	0.0445672	39031000	0	12472000	49681000	0	0	26939000
P63002	Aes	-0.273216	NaN	NaN	0.0501863	NaN	NaN	0.117777	17507000	7096100	1227900	20913000	1405700	1372000	13749000
Q9ESC8	Aff4	NaN	NaN	NaN	NaN	NaN	NaN	NaN	0	0	0	0	0	5867000	0
Q3UPL5	Ag2	NaN	NaN	NaN	NaN	NaN	NaN	NaN	23379000	0	0	14778000	14435000	6879100	8364400
Q80WC7	Agfg2	-0.285913	0.161428	NaN	NaN	0.0147577	-0.394854	NaN	19145000	16049000	0	7330500	21489000	12761000	0
A2ASQ1	Agrn	NaN	NaN	0.404492	NaN	NaN	NaN	NaN	0	0	47620000	0	0	0	0
Q80SW1;Q68FL4	Ahcyl1;Ahcyl2	-0.0622164	0.00182022	-0.171321	0.0713296	0.0346572	0.0209663	-0.0955877	35290000	47943000	13185000	36704000	18698000	15482000	22625000
Q8K3E5	Ahi1	NaN	NaN	NaN	NaN	NaN	NaN	NaN	4340400	3043300	0	6228000	4663100	0	3063600
O08915	Aip	0.0185341	NaN	NaN	NaN	NaN	NaN	NaN	1146300	510040	513200	375860	938850	0	0
Q9R0Y5	Ak1	NaN	0.0374663	-0.0602661	NaN	NaN	NaN	NaN	0	9953200	10340000	1036700	15531000	20523000	19853000
Q920P5	Ak5	-0.142836	0.0497218	NaN	0.10782	-0.0862886	-0.177161	0.101143	39264000	30684000	9890900	26454000	21655000	12779000	29999000
Q9WTQ5	Akap12	-0.020265	-0.0886559	-0.169213	-0.0476387	0.130909	0.00569165	-0.0859324	41283000	34996000	31784000	81765000	36360000	37394000	39945000
O54931	Akap2	NaN	NaN	NaN	NaN	NaN	NaN	NaN	381730	0	0	0	349790	0	0
D3YVF0	Akap5	NaN	NaN	NaN	NaN	NaN	NaN	NaN	2886100	0	0	0	0	1565100	0
Q9DBR0	Akap8	NaN	NaN	NaN	NaN	NaN	NaN	-0.0631081	2328800	2679800	1492400	0	0	4054700	7028400
Q9R0L7	Akap8l	-0.00869859	-0.00923949	NaN	-0.171688	NaN	0.0438124	0.151146	19020000	27736000	1296400	20539000	4795800	19369000	18724000
Q9JII6	Akr1a1	-0.0536509	0.144823	NaN	-0.0339897	-0.314436	-0.0822107	-0.173652	36803000	55661000	670170	2189900	22141000	8480900	31617000
P45376	Akr1b1	NaN	NaN	NaN	NaN	NaN	NaN	NaN	1821600	0	0	0	0	1400500	0
Q61490	Alcam	NaN	NaN	NaN	NaN	NaN	NaN	NaN	6877600	0	3034000	7933200	5731100	8193900	5248900
Q8R0Y6	Aldh1l1	NaN	NaN	-0.269177	NaN	NaN	NaN	NaN	487530	0	4190000	399850	0	0	0
P47738;P24549;O35945;Q9JHW9;Q62148;Q9CZS1	Aldh2	0.586148	0.429688	-0.317638	0.309715	-0.305416	-0.326745	-0.275288	11062000	5089900	13088000	16450000	8266800	19876000	2763900
Q8BWF0	Aldh5a1	0.0586537	0.156367	0.111901	0.148757	NaN	-0.145818	-0.130044	33422000	11105000	11416000	20444000	11857000	9806900	7734600
Q9EQ20	Aldh6a1	0.0644205	0.173303	NaN	0.0609999	0.0630592	0.194499	-0.264653	7961400	4753100	791280	3378800	2189300	5099900	5047800
P05064	Aldoa	-0.00673135	-0.0248762	-0.0774406	0.0613017	-0.0579322	-0.0502637	-0.0599419	1926000000	1731400000	1121700000	1531300000	1354700000	1403700000	1444000000
P05063;Q91Y97	Aldoc	0.0644954	0.0467682	-0.195765	0.0656917	0.0014094	0.119947	-0.149496	107100000	112830000	103150000	293970000	150100000	138290000	99284000
Q7TQF7	Amph	-0.0200103	-0.159148	-0.0725013	-0.0408679	-0.118132	-0.000824377	-0.024075	61541000	62920000	7645300	80414000	5154200	44489000	48869000
Q9Z1P8	Angptl4	NaN	NaN	NaN	NaN	NaN	NaN	NaN	1447100	0	2156600	2150900	12067000	7478200	7436100
Q8C8R3;Q8JZQ2	Ank2	0.00251163	0.0498767	0.0541149	0.0413927	-0.00315883	-0.0530784	-0.0480532	99068000	72571000	31604000	122330000	41198000	49441000	50381000
G5E8K5	Ank3	NaN	NaN	NaN	NaN	NaN	NaN	NaN	602920	0	0	1194100	0	553340	0
Q99NH0	Ankrd17	NaN	NaN	NaN	NaN	NaN	NaN	NaN	10012000	0	0	0	9422500	0	0
Q8BIZ1	Anks1b	-0.0706475	NaN	NaN	NaN	NaN	NaN	-0.0526939	4663300	0	0	0	0	2272000	2550800
O35381;Q64G17	Anp32a;Anp32c	0.0852549	-0.00841954	-0.0194013	-0.0634058	-0.150265	-0.110623	-0.0235405	14999000	13515000	32747000	15615000	15676000	21634000	50302000
Q9EST5	Anp32b	NaN	NaN	NaN	NaN	NaN	NaN	NaN	0	0	0	0	0	0	167940
P97822	Anp32e	NaN	NaN	NaN	-0.209061	NaN	NaN	NaN	0	0	0	486530	0	0	0
P10107	Anxa1	NaN	NaN	NaN	NaN	NaN	NaN	NaN	0	0	0	449000	0	0	0
P97384	Anxa11	-0.000308459	0.0507277	-0.113227	0.0245267	-0.0312872	0.0277601	0.0771708	2048400	17220000	2565400	3461900	939280	1911800	6357500
P07356	Anxa2	0.0506504	-0.140405	-0.0938698	0.0408001	0.388213	0.253638	0.0384176	2873700	49281000	8251700	10210000	663680	27799000	27079000
O35639	Anxa3	NaN	NaN	NaN	NaN	NaN	NaN	0.0929059	0	0	0	273270	260420	278760	913990
P97429	Anxa4	NaN	NaN	NaN	NaN	NaN	NaN	NaN	0	400660	0	0	0	170330	0
P48036	Anxa5	NaN	-0.254621	-7.818e-05	0.017826	0.323608	0.391923	0.196243	619980	1296200	2450500	3210600	1040500	1576900	1862100
P14824	Anxa6	0.0980897	-0.0604957	-0.0238289	0.0159881	-0.0729847	0.0465496	0.00238211	13074000	8911800	11336000	24920000	13324000	18581000	8223000
Q07076	Anxa7	0.0707027	0.0138901	-0.0691681	0.158393	0.0771397	0.0941232	0.0371857	70349000	30474000	40718000	65256000	48799000	22318000	64857000
P22892	Ap1g1	NaN	NaN	NaN	NaN	NaN	NaN	NaN	16756000	0	0	16303000	0	0	10863000
P17426	Ap2a1	0.0517697	-0.0379528	-0.00771607	0.126878	-0.0923346	-0.111666	0.00157064	41294000	319880000	50384000	41078000	46506000	63052000	42487000
P17427	Ap2a2	-0.0679069	-0.0358064	0.0822107	-0.0307659	-0.12785	0.0740488	-0.260191	5915300	8211300	4417600	3107700	3867900	7405600	5249500
Q9DBG3	Ap2b1	-0.0311576	0.0170751	0.0114436	0.0474306	0.0297368	-0.0649818	0.0257048	111390000	109240000	50649000	45165000	43092000	87400000	86223000
P84091	Ap2m1	0.513963	NaN	0.235957	-0.269298	-0.63265	NaN	0.0580912	15264000	3851000	17762000	9636800	16207000	960700	1550800
P62743	Ap2s1	NaN	NaN	NaN	NaN	NaN	NaN	NaN	692760	0	0	0	0	0	0
Q9JME5	Ap3b2	-0.0155312	-0.116515	NaN	NaN	NaN	0.0204835	0.00647119	6977100	16382000	0	0	609280	9640300	9085800
B2RUJ5	Apba1	NaN	NaN	NaN	NaN	NaN	NaN	NaN	0	0	0	0	0	1159200	0
P98084	Apba2	NaN	NaN	NaN	NaN	NaN	NaN	NaN	1968800	165720	0	1893900	1805800	1016500	1745400
Q9QXJ1	Apbb1	NaN	-0.0249682	NaN	-0.0124678	NaN	-0.0225109	0.0507613	414650	7323200	928390	5508100	319640	3949500	1122600
Q61315	Apc	NaN	NaN	NaN	NaN	NaN	NaN	NaN	1014400	6099800	0	0	0	0	0
Q03157	Aplp1	-0.105147	-0.0307659	-0.0378296	0.0695941	0.0998296	0.0455115	0.0145825	191900000	218220000	121890000	238380000	142350000	127630000	172900000
Q06335	Aplp2	-0.00646678	0.0824981	0.0578182	-0.00574445	0.0471446	0.0867532	0.0553101	19004000	31391000	25678000	9220000	18123000	42279000	7742300
P51910	Apod	NaN	NaN	NaN	NaN	NaN	NaN	NaN	3288500	1254800	2112500	1398700	2627000	1583500	775530
P08226	Apoe	0.27614	0.13072	-0.0788704	0.126034	0.116634	0.341321	0.174347	1586400000	1928500000	1815300000	1609000000	1292100000	1342100000	1515700000
P12023	App	0.460417	0.44937	0.458063	0.487407	0.505303	0.518557	0.496223	881540000	918800000	370550000	937820000	488750000	777620000	737010000
P04627	Araf	-0.0485993	NaN	0.0380635	NaN	-0.00736365	-0.0708503	NaN	19681000	9429900	4894800	942280	12368000	14320000	1685100
Q9WV31	Arc	-0.136552	-0.304667	NaN	-0.313158	NaN	0.0783655	NaN	13860000	14866000	106970	21136000	0	17618000	7302600
Q5XJY5	Arcn1	NaN	NaN	NaN	NaN	NaN	NaN	0.0339851	8264700	0	3278400	0	10830000	10804000	14724000
P84078;P61205;Q8BSL7	Arf1;Arf3;Arf2	-0.0732667	-0.0512546	-0.0600467	-0.0460085	0.168521	-0.0853263	-0.0406023	9409600	15168000	6219200	4226900	6521500	5199100	6756100
P61750	Arf4	NaN	NaN	NaN	NaN	NaN	NaN	NaN	0	2706800	1438300	0	0	0	0
P84084	Arf5	NaN	NaN	NaN	NaN	NaN	NaN	NaN	0	3533900	0	0	4271900	4282900	0
Q9EPJ9	Arfgap1	NaN	NaN	NaN	NaN	NaN	NaN	NaN	0	7443100	8484700	0	10416000	0	0
Q99K28	Arfgap2	NaN	NaN	NaN	NaN	NaN	NaN	NaN	8341200	32258000	0	0	0	12498000	9832300
Q61176	Arg1	NaN	NaN	NaN	NaN	NaN	NaN	NaN	0	7517000	0	0	0	0	0
Q3UL36	Arglu1	0.00255481	0.532958	0.0735717	-0.104749	0.196393	0.01266	0.144384	280310000	134410000	83913000	160820000	200260000	161030000	177960000
Q5FWK3	Arhgap1	NaN	NaN	NaN	NaN	NaN	NaN	NaN	1994800	2022400	0	2690100	0	0	0
Q8BL80	Arhgap22	NaN	NaN	NaN	NaN	NaN	NaN	NaN	0	0	0	46755000	0	0	0
Q811P8	Arhgap32	NaN	NaN	NaN	NaN	NaN	NaN	NaN	20665000	19004000	0	17854000	12110000	0	0
Q5SSM3;Q3UIA2	Arhgap44;Arhgap17	NaN	NaN	NaN	NaN	NaN	NaN	NaN	0	0	0	0	2992600	0	11508000
Q99PT1	Arhgdia	NaN	NaN	NaN	NaN	-0.128851	NaN	0.163056	0	25457000	0	33876000	34881000	18394000	18437000
Q60875	Arhgef2	NaN	NaN	NaN	NaN	NaN	NaN	NaN	0	21994000	0	0	0	454650	0
Q9ES28;Q8K4I3	Arhgef7	-0.036401	NaN	NaN	NaN	NaN	0.0301137	-0.578181	13423000	14091000	9144200	19035000	8757200	23144000	21821000
Q3UTH8	Arhgef9	NaN	NaN	NaN	NaN	NaN	NaN	NaN	0	238230	0	0	0	142540	0
A2BH40	Arid1a	-0.0663305	NaN	NaN	NaN	NaN	NaN	-0.119751	4767800	0	0	663020	1175400	0	3428400
E9Q4N7	Arid1b	-0.0795479	NaN	NaN	NaN	NaN	NaN	NaN	3577200	0	0	693850	0	0	0
Q3U108	Arid5a	NaN	NaN	NaN	NaN	NaN	NaN	NaN	0	0	2571700	0	0	0	3450100
Q8BM75	Arid5b	NaN	NaN	NaN	NaN	NaN	NaN	NaN	2398000	0	0	0	1236700	0	0
Q9JM93	Arl6ip4	NaN	NaN	NaN	NaN	NaN	NaN	NaN	257280	398240	130030	97666	240220	0	1066100
Q8R5J9	Arl6ip5	NaN	-0.0203287	NaN	NaN	NaN	NaN	NaN	0	1650500	0	0	0	0	0
Q9CQW2;Q8VEH3	Arl8b;Arl8a	NaN	NaN	NaN	NaN	NaN	NaN	NaN	435890	0	0	455180	669100	832280	992600
Q6A058	Armcx2	NaN	NaN	NaN	NaN	NaN	NaN	NaN	0	622810	0	548400	0	0	0
Q61324	Arnt2	-0.420983	NaN	NaN	NaN	NaN	NaN	NaN	7510100	608700	3033600	0	0	0	0
Q9R0Q6	Arpc1a	-0.136707	-0.191796	NaN	-0.153979	0.0513523	NaN	NaN	31773000	27423000	4303800	21795000	22239000	578320	12687000
Q9CVB6	Arpc2	-0.0363066	NaN	NaN	0.0578942	-0.174961	0.00461054	0.0705147	3747400	0	1260900	5469100	4811100	4018600	4142400
Q9JM76	Arpc3	-0.0422252	0.0932816	-0.0500736	0.0135534	-0.0997497	0.0586029	0.0995291	56255000	55447000	31557000	45252000	19867000	40966000	37924000
P59999	Arpc4	NaN	NaN	NaN	NaN	NaN	NaN	NaN	0	0	0	0	372090	0	0
Q9D898	Arpc5l	NaN	NaN	NaN	NaN	NaN	NaN	-0.022717	478860	240740	616210	883760	0	291440	692170
Q9DCB4	Arpp21	NaN	NaN	NaN	NaN	NaN	NaN	NaN	5178300	0	2133000	0	0	572330	0
P50429	Arsb	NaN	NaN	NaN	NaN	NaN	NaN	NaN	0	0	6767600	8724200	0	0	223830
O54984	Asna1	-0.136184	NaN	NaN	NaN	NaN	NaN	NaN	414700	362190	0	0	0	0	0
Q61024	Asns	NaN	NaN	NaN	NaN	NaN	NaN	NaN	175820	0	186460	0	0	0	641430
Q8C0M9	Asrgl1	-0.0156978	0.0834668	0.343901	0.0952042	-0.135419	-0.145352	NaN	7441100	2543900	5626300	8764500	6846000	10036000	0
Q61137	Astn1	NaN	NaN	NaN	NaN	NaN	NaN	NaN	0	0	0	0	0	0	1530900
P81269;Q01147	Atf1;Creb1	NaN	NaN	NaN	NaN	NaN	NaN	NaN	8410000	6882300	4843000	6584700	5248800	5029200	9709500
Q60765	Atf3	NaN	-0.0487548	NaN	NaN	NaN	NaN	NaN	433950	4777800	0	0	0	0	2086100
O35126	Atn1	NaN	NaN	NaN	-0.164151	NaN	NaN	NaN	16963000	2021600	0	14275000	0	0	0
Q9Z1W8	Atp12a	-0.0517485	NaN	NaN	-0.0500005	0.108909	0.0655925	0.0200967	46582000	14861000	15492000	42792000	30768000	48555000	35372000
Q8VDN2;Q64436	Atp1a1	0.0146465	0.0389379	0.00552369	0.118595	0.120468	0.0230405	0.0326112	443700000	420100000	209580000	424990000	233520000	479900000	325040000
Q6PIE5;Q9WV27	Atp1a2	0.0148984	0.360385	-0.118758	0.259403	-0.0466902	0.20437	-0.189013	129620000	150070000	81137000	194410000	123950000	126970000	103210000
Q6PIC6	Atp1a3	0.00650883	0.108464	0.00987563	0.156216	0.00149219	0.045661	-0.0404045	1149100000	1005300000	599300000	1165500000	809720000	992670000	853370000
P14094	Atp1b1	-0.0181678	0.00842983	-0.00557286	0.0801573	0.10434	0.0521107	0.018041	53529000	55610000	22926000	132270000	23241000	62567000	32447000
P14231	Atp1b2	NaN	0.360593	NaN	0.108125	NaN	0.214514	NaN	2124800	4981400	2289200	2875200	2110400	3105300	1071500
P97370	Atp1b3	NaN	NaN	NaN	NaN	NaN	NaN	NaN	0	481940	322490	0	327420	597620	283480
O55143;Q8R429;Q64518	Atp2a2	0.0928259	0.135419	-0.0307612	0.150726	-0.086075	0.0327844	-0.102262	138160000	134010000	106510000	142980000	110440000	155610000	120220000
G5E829;Q6Q477	Atp2b1	-0.00504529	0.195761	0.0402462	-0.174048	-0.164323	-0.00991808	-0.0140583	61009000	37927000	23855000	40481000	46908000	57246000	13212000
Q9R0K7	Atp2b2	0.0771498	NaN	0.0783843	0.156731	NaN	0.0301882	-0.0232525	15554000	0	8941800	13385000	478230	14646000	17900000
Q03265	Atp5a1	-0.0013789	0.199755	-0.119318	0.125253	-0.125969	0.00401839	-0.0943313	134820000	202930000	106450000	123700000	153520000	118300000	96306000
P56480	Atp5b	0.0432837	0.209408	-0.0605506	0.11571	-0.187323	0.0341589	-0.125058	36518000	50187000	32139000	48973000	54040000	34652000	34998000
Q91VR2	Atp5c1	NaN	NaN	NaN	NaN	NaN	NaN	NaN	0	4640900	0	0	0	0	557430
Q9D3D9	Atp5d	0.00419236	0.227835	NaN	0.133507	NaN	NaN	-0.140319	9501900	12058000	1595700	9472000	4108900	6102300	6880400
Q9CQQ7	Atp5f1	NaN	0.388243	-0.231162	-0.0696165	0.0645482	NaN	-1.16524	1962900	20173000	15453000	5798400	65719000	3557500	100040000
Q9DCX2	Atp5h	0.0652061	0.245192	-0.439137	0.189575	-0.0957271	0.107644	-0.047742	7593800	21246000	7784900	15981000	2902200	4124400	5680300
Q06185	Atp5i	NaN	NaN	NaN	NaN	NaN	0.259716	NaN	671350	1384900	823660	0	0	667900	427960
P97450	Atp5j	0.0150662	0.0768952	-0.0789329	NaN	-0.0603578	0.1109	0.00443939	28168000	62283000	18161000	5581900	19219000	8878900	24924000
P56135	Atp5j2	NaN	NaN	NaN	NaN	NaN	NaN	NaN	256590	321040	76833	562690	138220	151590	103340
Q9DB20	Atp5o	0.142734	0.27147	-0.0582303	0.235629	-0.202407	0.0652946	-0.0396124	28605000	35690000	24978000	42483000	53777000	40013000	6834000
Q9R1Q9	Atp6ap1	NaN	NaN	NaN	NaN	NaN	NaN	NaN	165540	138230	593490	292370	317430	115660	0
Q9CYN9	Atp6ap2	NaN	NaN	NaN	NaN	NaN	NaN	NaN	0	0	0	0	3387800	1764300	1574600
Q9Z1G4	Atp6v0a1	NaN	NaN	NaN	NaN	NaN	NaN	NaN	0	747180	0	0	0	177860	0
P51863	Atp6v0d1	0.275864	0.280942	0.20306	0.0589951	-0.2987	-0.0259609	0.00705787	7352400	5544900	8134100	3201900	11241000	7950900	9678100
P50516	Atp6v1a	0.0271049	0.00449334	-0.0406914	0.0154017	-0.0467292	-0.0184925	-0.0257972	192980000	182080000	83393000	170680000	149580000	54433000	112760000
P62814	Atp6v1b2	-0.0262535	0.0210238	0.0301543	-0.0144388	-0.00134423	-0.126034	-0.00633766	193280000	208080000	81171000	214170000	163430000	146490000	181270000
Q9Z1G3;Q99L60	Atp6v1c1	-0.00258303	-0.00116983	-0.00464565	0.0796515	0.0261889	-0.0162392	-0.0215201	72538000	60912000	48740000	58137000	53315000	40362000	51251000
P57746	Atp6v1d	-0.0436635	-0.0432698	0.0277165	-0.034422	NaN	-0.0602444	0.0377633	3858700	1367000	7331200	5040700	2628100	3187700	11035000
P50518;Q9D593	Atp6v1e1	0.00727825	0.037307	-0.0518953	0.0369082	-0.0374663	-0.0293026	-0.00582375	201410000	251080000	136930000	282780000	166030000	165340000	120490000
Q9D1K2	Atp6v1f	NaN	NaN	NaN	-0.0727785	NaN	NaN	0.113222	726770	0	0	874940	428070	0	559920
Q9CR51	Atp6v1g1	0.00834463	NaN	NaN	NaN	-0.0760211	NaN	NaN	5866800	0	1965600	0	5179600	0	5576500
Q9WTT4	Atp6v1g2	-0.12447	-0.0306726	-0.035109	-0.0210985	0.000130308	0.0600018	0.109495	94485000	90268000	60981000	86023000	60841000	45973000	40981000
Q8BVE3	Atp6v1h	-0.0285896	-0.0017145	-0.0534495	-0.0296903	0.114718	0.104633	0.138442	17456000	14760000	11275000	9441100	15711000	19889000	5407000
P70704	Atp8a1	NaN	NaN	NaN	NaN	NaN	NaN	NaN	10236000	8894800	612230	10366000	7369800	9408400	7197700
Q61687	Atrx	NaN	NaN	NaN	-0.0791465	NaN	NaN	NaN	3772300	0	0	8426000	3922600	0	1625800
P28658	Atxn10	-0.0140618	0.0375858	-0.103634	-0.0110488	-0.0229642	-0.0751819	-0.0866445	59716000	70992000	32172000	91088000	24954000	23720000	50576000
O70305	Atxn2	-0.196809	NaN	0.1247	-0.0480411	0.0509029	-0.277403	-0.0572856	22373000	11014000	17956000	27690000	23727000	9490700	20536000
Q7TQH0	Atxn2l	-0.317602	0.308714	0.192902	-0.137535	0.00145733	-0.388492	-0.0901169	44568000	60029000	44160000	111060000	203690000	22138000	71801000
P01887	B2m	NaN	0.183583	0.218588	NaN	NaN	0.192891	0.178297	19237000	26722000	10318000	5800600	22046000	19754000	27363000
Q8VHV1	Baalc	NaN	NaN	NaN	NaN	NaN	NaN	NaN	0	0	0	0	145230	0	0
Q9JLV1	Bag3	-0.185067	NaN	NaN	-0.138561	0.348509	-0.0398106	0.193888	18872000	0	0	2530500	9750100	14097000	13293000
Q9Z1R2	Bag6	-0.0206246	0.0331422	0.0999567	0.0163229	0.0894716	-0.052617	-0.0623939	13156000	29150000	16907000	15643000	4427300	6443100	31445000
Q8BKX1	Baiap2	-0.0900911	-0.116276	-0.00330887	-0.0320871	0.103303	-0.0374663	0.168137	361070000	253110000	194700000	211270000	171110000	238400000	218840000
Q91XV3	Basp1	-0.029351	-0.0547925	0.098159	-0.0840622	0.0307985	-0.0691869	0.0609203	144930000	144760000	48776000	48462000	71942000	73095000	133300000
Q61361	Bcan	NaN	NaN	NaN	-0.156742	-0.134623	NaN	0.00351897	1564000	0	1322900	3346400	3259200	2725500	1488900
Q80YN3	Bcas1	0.226136	NaN	NaN	NaN	-0.140225	-0.181672	NaN	18413000	4910500	7952200	5264100	19517000	17707000	5711500
Q9D287	Bcas2	NaN	NaN	NaN	NaN	NaN	NaN	NaN	117740	0	0	0	0	577080	129800
Q8CCN5	Bcas3	NaN	NaN	NaN	NaN	NaN	NaN	NaN	0	0	0	0	0	0	0
Q8K019	Bclaf1	NaN	NaN	NaN	NaN	NaN	NaN	NaN	4442900	4134200	0	3137600	3494200	3885100	2814700
P21237	Bdnf	0.159056	NaN	0.087604	NaN	NaN	NaN	-0.0931414	10530000	1745600	15506000	0	0	11213000	5281300
Q9R224;Q9WTZ8	Bex1;Bex2	NaN	NaN	NaN	NaN	NaN	NaN	NaN	0	0	0	0	0	0	0
P28653	Bgn	NaN	NaN	NaN	NaN	NaN	NaN	NaN	0	708370	0	0	0	0	0
O35185	Bhlhe40	NaN	0.235604	NaN	NaN	NaN	NaN	NaN	489380	6529300	0	0	358900	0	0
O08539;D3Z6Q9	Bin1	-0.10156	-0.0995127	-0.0457189	-0.0654662	0.0952574	0.101736	0.0404149	130650000	152070000	60849000	88700000	62566000	91768000	91836000
Q8R016	Blmh	NaN	NaN	NaN	NaN	NaN	NaN	NaN	16567000	2290800	0	15741000	0	9144300	7563100
O35607	Bmpr2	NaN	NaN	NaN	NaN	NaN	0.0265904	NaN	4722300	2278500	4694800	0	6453500	12115000	4731800
Q9D8S9	Bola1	NaN	NaN	NaN	NaN	NaN	NaN	NaN	27204000	30823000	507680	493250	0	493680	0
Q7JJ13	Brd2	NaN	NaN	NaN	NaN	NaN	NaN	NaN	9400800	9893400	12501000	2555500	7349600	6933700	0
Q91VR8	Brk1	NaN	-0.0455018	NaN	NaN	NaN	NaN	NaN	0	906490	0	0	0	0	0
Q80Y55	Bsdc1	NaN	NaN	NaN	NaN	NaN	NaN	NaN	9405900	10160000	0	6276300	0	4273600	3304200
P18572	Bsg	-0.126598	0.156852	NaN	NaN	NaN	NaN	0.0624821	2588400	4240800	1325200	875270	1332700	1195500	2839500
O88737	Bsn	-0.183301	0.00475116	0.0307616	-0.0676277	0.00806103	-0.0539999	0.000108587	168260000	141600000	47405000	59223000	32116000	86883000	53249000
Q64152	Btf3	NaN	NaN	NaN	NaN	NaN	NaN	NaN	12969000	18014000	0	0	764230	0	7038600
Q9CQC6	Bzw1	NaN	NaN	NaN	NaN	NaN	NaN	NaN	0	392320	0	568710	0	0	0
P14106	C1qb	NaN	NaN	NaN	NaN	NaN	NaN	NaN	0	0	0	528180	229270	0	0
O35658	C1qbp	NaN	NaN	NaN	NaN	NaN	NaN	NaN	239820	636560	108660	0	0	0	0
Q02105	C1qc	NaN	0.118066	NaN	NaN	0.43505	NaN	0.42561	1414300	13149000	5045200	8016400	11314000	525020	5357600
Q8R066	C1qtnf4	NaN	0.06748	-0.0335673	NaN	NaN	-0.0417873	NaN	42638000	160670000	53231000	40370000	1885000	5028300	2872600
Q8K479	C1qtnf5	NaN	NaN	NaN	NaN	NaN	NaN	NaN	0	0	1181200	0	0	0	0
Q80X80	C2cd2l	NaN	NaN	NaN	NaN	NaN	NaN	NaN	0	9071500	8634500	4371200	0	0	0
P01029	C4b	NaN	NaN	NaN	NaN	NaN	NaN	NaN	0	0	0	0	6916600	0	0
P00920	Ca2	-0.112433	0.0141003	-0.319773	-0.175607	-0.0718084	0.0915311	-0.074853	129720000	166110000	29672000	127530000	146710000	98844000	95681000
P97445	Cacna1a	NaN	NaN	NaN	NaN	NaN	-0.110421	NaN	13258000	0	0	13833000	10746000	10914000	0
Q8R0S4;Q8R3Z5;Q8CC27	Cacnb4;Cacnb1;Cacnb2	NaN	0.0986091	-0.0149734	NaN	NaN	NaN	NaN	12085000	9916400	8626800	0	0	8886500	8669800
Q9CXW3	Cacybp	NaN	NaN	NaN	NaN	NaN	NaN	NaN	0	0	0	0	0	859550	357320
Q8BLQ9	Cadm2	NaN	NaN	NaN	-0.000769382	NaN	NaN	0.0821113	1513700	1807200	1280800	8635500	0	2794300	2564400
Q99N28	Cadm3	-0.0942527	-0.0898347	0.0982629	0.166667	NaN	-0.0011277	0.00727863	46470000	25904000	5787900	43699000	14179000	22598000	40096000
Q80TJ1;Q8BYR5	Cadps	0.0274312	-0.0497958	NaN	NaN	NaN	0.0833408	NaN	1280300	11895000	290730	652440	0	5722600	417740
P12658	Calb1	-0.0509615	-0.231577	-0.186826	-0.308972	-0.0931764	-0.155063	-0.00522342	6413300	4108100	1790600	5825800	5711000	11854000	4943000
Q08331	Calb2	NaN	NaN	NaN	NaN	NaN	NaN	NaN	0	0	0	0	0	0	0
Q8CGU1	Calcoco1	NaN	NaN	NaN	NaN	NaN	NaN	NaN	203510	19581000	284130	215790	0	0	0
Q91WQ9	Calml4	NaN	NaN	NaN	NaN	NaN	NaN	NaN	0	0	0	0	0	0	0
P14211	Calr	-0.0660574	-0.119701	-0.0432171	-0.0661737	0.0588763	0.0211761	0.104334	102240000	154050000	92040000	120760000	67954000	50507000	84382000
O35887	Calu	-0.0224364	-0.248652	-0.0857574	-0.133979	0.0665431	0.146472	0.102148	42360000	50659000	37807000	44124000	22491000	31112000	35923000
Q8BW96	Camk1d	NaN	NaN	NaN	NaN	NaN	NaN	NaN	0	11611000	0	0	0	0	0
P11798	Camk2a	-0.0829937	0.0138901	0.0568668	0.0826059	-0.00573804	-0.0819231	0.0749304	848300000	926190000	389270000	850320000	921470000	809680000	636870000
P28652	Camk2b	-0.0330093	0.00766245	0.0546896	0.0608866	0.00678428	-0.0827854	0.0292023	586560000	473190000	267380000	591660000	456280000	407120000	438330000
Q6PHZ2	Camk2d	-0.202386	-0.177172	0.0398502	-0.0466753	0.335941	0.128883	0.0513426	18345000	29268000	10674000	15203000	9642600	13995000	12481000
Q923T9	Camk2g	-0.0686845	NaN	NaN	0.00962084	NaN	NaN	-0.0144785	17866000	4822300	3644400	641170	2896300	0	10765000
P08414	Camk4	NaN	NaN	NaN	NaN	NaN	NaN	NaN	10171000	12341000	0	0	0	13510000	0
Q8VBY2	Camkk1	NaN	NaN	NaN	NaN	NaN	NaN	-0.0588434	4644400	0	0	4153600	0	6058900	8363800
Q3UHL1	Camkv	0.139375	-0.365341	NaN	NaN	NaN	-0.164323	NaN	14211000	1360400	194410	5297200	2208100	2835700	2264000
Q6ZQ38	Cand1	-0.0133895	0.673767	0.00906828	-0.0809847	0.0208069	-8.68502e-05	0.19776	3288700	45468000	4869400	24802000	10857000	5704500	4910300
P35564	Canx	-0.0574711	-0.202483	-0.011905	0.0208583	0.263739	0.2131	0.069999	25663000	68965000	48408000	108210000	83244000	98482000	48973000
P40124;Q9CYT6	Cap1	0.0472749	-0.146277	0.0335846	0.0154436	0.0469172	-0.00143081	0.0978393	75496000	102490000	6207300	59198000	43226000	58833000	52811000
P24452	Capg	NaN	NaN	NaN	NaN	NaN	NaN	NaN	1125500	0	0	0	1503600	1783200	2153100
O88456	Capns1	NaN	NaN	NaN	NaN	NaN	NaN	NaN	0	0	0	2566000	0	556640	1453700
Q60865	Caprin1	-0.0913595	-0.00375985	0.050109	-0.0664469	0.0714045	-0.0289777	0.0908399	46588000	14315000	10206000	15433000	22392000	26817000	26717000
P47754	Capza2	NaN	NaN	NaN	NaN	NaN	NaN	NaN	0	0	0	788690	3757800	0	3266300
P47757	Capzb	0.0436766	NaN	NaN	0.00440736	-0.00457929	-0.0210652	-0.032135	11551000	13234000	0	9882200	1353500	2203100	3394800
Q6P9K8	Caskin1	NaN	NaN	NaN	NaN	NaN	NaN	NaN	7990300	0	0	13278000	9018600	9359200	0
P24270	Cat	0.0983322	0.35253	NaN	0.235528	-0.0498767	-0.0670336	NaN	3667200	11359000	829970	3575800	2812500	2871600	0
P48758	Cbr1	-0.0365853	-0.00848597	-0.11387	-0.0841519	-0.163817	-0.0613394	-0.0851121	5053500	10003000	3897400	12926000	3337500	6184300	4977800
P23198	Cbx3	NaN	NaN	NaN	NaN	NaN	NaN	NaN	0	219800	0	0	0	0	0
Q9DBY5	Cbx6	NaN	NaN	NaN	NaN	NaN	NaN	NaN	3055800	0	0	657110	372120	0	930560
Q0VG85	Ccdc162p	NaN	NaN	NaN	NaN	NaN	NaN	NaN	0	6989000	0	0	0	2467700	0
Q9D024	Ccdc47	NaN	NaN	NaN	NaN	NaN	NaN	NaN	0	3537500	2210500	0	2530600	0	3417300
D3YZP9	Ccdc6	NaN	NaN	NaN	NaN	NaN	NaN	NaN	13670000	14071000	0	14757000	0	8506200	6892600
P09240	Cck	-0.009941	0.0475085	-0.147355	0.0528093	-0.156216	0.00989212	0.0306866	68089000	62419000	25974000	43362000	33286000	46630000	27339000
Q8QZT2	Ccsap	NaN	0.282123	NaN	0.1634	NaN	-0.177248	-0.130977	0	14334000	0	8209600	0	17973000	9389000
P80314	Cct2	0.0507277	-0.0525369	0.0171168	-0.0852286	0.0139049	0.0636924	-0.00432137	142050000	57899000	41459000	74276000	52259000	84519000	57851000
P80318	Cct3	0.00104106	-0.0199784	-0.0478665	-0.04021	0.0151308	0.105534	-0.0711084	29201000	34432000	32800000	28210000	32063000	22465000	34124000
P80315	Cct4	0.0728379	-0.0884536	0.0156531	-0.0316198	0.101204	0.0148206	0.0811627	149850000	92913000	88555000	146020000	71729000	67441000	94609000
P80316	Cct5	0.0616032	0.0133008	0.03157	0.00311572	-0.0637461	0.0263919	0.0536706	40142000	33071000	10421000	41422000	20641000	40123000	45098000
P80317;Q61390	Cct6a	0.0261245	-0.0677191	-0.0538082	-0.0138645	-0.00672269	0.0471591	0.0220662	11947000	60455000	30133000	91506000	9005700	35746000	87373000
P80313	Cct7	0.0697421	NaN	-0.0682066	-0.0858738	-0.0014741	0.0289701	0.0695145	1669800	348460	3533600	3565400	18385000	4168100	2582100
P42932	Cct8	0.0300327	-0.171901	-0.0442016	-0.0894183	0.0958365	0.0485119	0.0887465	95898000	66875000	17152000	86500000	89617000	18161000	75093000
P04441	Cd74	NaN	NaN	NaN	NaN	NaN	NaN	NaN	451270	214150	0	0	0	922950	0
Q61081	Cdc37	0.0353897	NaN	-0.0226972	-0.0478035	-0.0622434	0.00733604	NaN	28542000	26488000	23945000	41373000	13884000	16777000	0
P60766;Q8R527;Q9ER71	Cdc42	0.161667	-0.00453592	0.0436373	-0.0489638	-0.065505	0.044832	-0.122019	46802000	42286000	37580000	69604000	31769000	61357000	52907000
Q9JM96	Cdc42ep4	NaN	NaN	NaN	NaN	NaN	NaN	NaN	0	295680	0	0	1606200	1312600	0
Q6A068	Cdc5l	NaN	NaN	NaN	NaN	NaN	NaN	NaN	5266200	0	0	0	0	0	0
P15116	Cdh2	NaN	NaN	NaN	NaN	NaN	NaN	NaN	0	0	0	0	0	0	0
P55284	Cdh5	0.0523476	NaN	0.00393421	NaN	NaN	0.196645	0.00674899	13697000	480700	857490	178190	115680	22444000	33262000
Q8K0D0;Q04735;Q04899	Cdk17;Cdk16	-0.0533807	NaN	NaN	NaN	NaN	NaN	0.00841511	9075900	1701600	325070	1548400	2880700	3513700	5016700
Q3UTQ8	Cdkl5	-0.261338	0.218719	NaN	NaN	-0.0129637	NaN	NaN	18514000	11681000	0	9196900	9621800	2781700	0
P46414	Cdkn1b	NaN	NaN	0.12704	NaN	NaN	NaN	NaN	2869300	0	4966100	1698900	0	0	0
Q60773	Cdkn2d	NaN	NaN	NaN	NaN	NaN	NaN	NaN	0	861130	0	0	0	0	0
Q4VAA2	Cdv3	-0.224542	NaN	NaN	-0.290713	NaN	NaN	NaN	35842000	5885300	0	16791000	6744800	8880300	7231200
P28033	Cebpb	NaN	NaN	NaN	NaN	NaN	NaN	NaN	2104100	0	918890	2883000	2870300	1562600	1264000
Q00322	Cebpd	NaN	NaN	NaN	NaN	NaN	NaN	NaN	0	0	0	1148700	0	0	0
P28659	Celf1	NaN	NaN	NaN	NaN	NaN	NaN	NaN	14190000	0	1530200	0	8820600	0	11003000
Q9Z0H4	Celf2	-0.0167617	0.0233759	-0.00115676	0.0242804	0.000204166	-0.0649444	0.0161032	48666000	75621000	21477000	5166200	6525800	49689000	56989000
Q7TSY6	Celf4	-0.0499469	0.103427	NaN	0.0696681	-0.0184925	-0.0585778	0.0345255	16679000	7600200	1390200	6051800	5934400	3626000	19197000
Q9JKC6	Cend1	-0.0753176	0.0525016	-0.0138376	0.0187837	-0.0659157	0.0434474	-0.0713664	46005000	34678000	40454000	85379000	72362000	33828000	73308000
Q9CXS4	Cenpv	NaN	NaN	NaN	NaN	NaN	NaN	NaN	0	0	3310500	1406400	2493500	3965400	0
Q6A065	Cep170	NaN	NaN	NaN	NaN	NaN	NaN	NaN	5418400	0	0	3463400	0	0	0
Q80U49	Cep170b	NaN	NaN	NaN	NaN	NaN	NaN	NaN	0	0	0	0	0	0	0
Q60952	Cep250	NaN	NaN	NaN	NaN	NaN	NaN	NaN	0	616880	0	0	0	0	0
P18760;P45591	Cfl1	0.0588813	-0.0861914	0.0259609	-0.014942	0.0403339	-0.00419236	0.0255712	538440000	540110000	429940000	634850000	332520000	536700000	466340000
Q9D1L0	Chchd2	-0.0473092	0.0922292	-0.0186572	0.0173673	0.0133089	-0.072544	0.210596	11458000	216460000	168030000	185420000	6071800	73951000	6723300
Q9CRB9	Chchd3	NaN	NaN	NaN	NaN	NaN	NaN	NaN	5569200	0	2788800	0	0	0	938820
Q91VN4	Chchd6	NaN	NaN	NaN	NaN	NaN	-0.148911	NaN	0	0	19873000	0	0	29604000	0
Q8CGZ0	Cherp	NaN	NaN	NaN	NaN	NaN	NaN	NaN	706120	424360	0	0	0	0	0
P26339	Chga	NaN	-0.0462162	NaN	-0.413683	NaN	0.397191	0.14587	237470	29280000	0	37350000	1138600	22766000	12143000
P16014	Chgb	-0.119907	-0.0455163	NaN	NaN	0.00944361	0.0495329	0.117561	42729000	5832900	5119400	2393000	5325300	12408000	15215000
Q921W0	Chmp1a	-0.0743219	-0.0494015	NaN	NaN	NaN	NaN	NaN	32368000	10777000	5931400	9096500	5762500	8632800	7435600
Q9CQD4;Q99LU0	Chmp1b2;Chmp1b1	0.0147305	NaN	-0.0142368	NaN	-0.084469	-0.0322157	0.0069034	58167000	33867000	28687000	0	42627000	32160000	34852000
Q9DB34	Chmp2a	-0.0289887	NaN	NaN	NaN	-0.0817792	0.119838	-0.0196562	9730600	6577600	0	5882600	11705000	12266000	5387200
Q8BJF9	Chmp2b	NaN	NaN	NaN	NaN	NaN	-0.243038	0.0420098	2169900	0	0	0	1781800	5186300	3168800
Q9D8B3;Q9D7F7	Chmp4b	-0.0766472	-0.169514	-0.0912363	-0.118792	0.194662	0.0229993	0.0542262	65506000	48682000	15187000	84092000	18147000	46903000	42338000
Q9D7S9	Chmp5	NaN	NaN	NaN	NaN	NaN	NaN	NaN	4438000	6845500	0	0	2748700	1579300	3299200
Q91V57	Chn1	NaN	NaN	NaN	NaN	NaN	NaN	NaN	103550	0	108330	685970	0	0	0
P61022	Chp1	-0.111461	NaN	-0.0389683	0.131298	0.166037	0.264162	0.135163	9165200	14870000	680410	15969000	2045200	11897000	8453700
P0CG14	Chtf8	NaN	NaN	NaN	NaN	NaN	NaN	NaN	495440	390870	689820	0	0	0	0
Q9CY57	Chtop	NaN	0.0814193	NaN	NaN	NaN	0.133323	NaN	0	2771100	1267200	1717900	1837700	6131100	1753100
P60824	Cirbp	-0.0538672	NaN	NaN	0.249419	NaN	NaN	NaN	7667000	1001500	352480	8084800	0	0	459580
Q91WS0	Cisd1	NaN	NaN	NaN	NaN	NaN	NaN	NaN	144280	3123200	0	288030	0	1053400	125230
B1AR13	Cisd3	NaN	-0.57414	NaN	NaN	-0.0748895	-0.0738649	0.0230039	4195400	19980000	0	5804900	11772000	16311000	13273000
A2AGT5	Ckap5	0.0581222	0.00164719	-0.0364672	NaN	-0.010003	-0.0625068	-0.0435195	5322300	3170500	1299300	363330	6084500	8489200	16145000
Q04447;P07310	Ckb	0.0410372	-0.0388495	-0.147087	-0.0399433	-0.078783	-0.0094084	-0.122412	770590000	1117400000	995670000	517480000	486540000	520650000	502870000
P30275;Q6P8J7	Ckmt1	0.161278	0.227064	-0.0517338	0.245463	-0.302244	-0.00804631	-0.185032	63789000	74143000	71610000	87115000	89725000	89049000	75655000
Q8BRT1;Q80TV8	Clasp2	0.0207755	0.0288964	NaN	0.0387393	0.274546	-0.0435587	-0.133635	9141700	24037000	5895000	17341000	12694000	5751400	7279800
Q60771	Cldn11	NaN	NaN	NaN	NaN	NaN	NaN	NaN	13835000	0	0	13452000	0	8479200	11338000
Q9QYB1	Clic4	0.115211	-0.238275	0.0153178	-0.135364	0.232926	-0.0209824	-0.0356298	43662000	24391000	3894600	33102000	34681000	34821000	47004000
Q99KN9	Clint1	-0.157185	0.282667	NaN	0.00642325	0.167913	NaN	NaN	19206000	26461000	0	24269000	16119000	12198000	2174700
Q922J3	Clip1	-0.0922502	NaN	NaN	NaN	NaN	NaN	NaN	11503000	17842000	14384000	344420	3826300	4239400	3484400
Q9Z0H8	Clip2	-0.0608603	-0.226082	NaN	-0.13986	0.042431	0.0346948	NaN	11636000	10827000	6931700	35238000	9047400	12651000	7559100
B9EHT4	Clip3	-0.0610702	0.0332629	0.00277063	0.0350693	0.0390205	0.0482255	0.000234582	52789000	52559000	16130000	49076000	22045000	23458000	31868000
Q9EPL2	Clstn1	-0.00678869	-0.0421534	-0.0250832	0.0425361	0.0441824	0.0384176	-0.0276757	44156000	105880000	31879000	59329000	21721000	30245000	30119000
Q9ER65	Clstn2	-0.137177	NaN	NaN	NaN	NaN	0.0259537	0.117441	870800	152380	417440	117100	0	1016200	808130
Q99JH7	Clstn3	-0.0815241	-0.07245	NaN	-0.0242558	0.0987815	0.0913756	0.0244671	48473000	7981800	1625800	12354000	43551000	44952000	46989000
O08585	Clta	-0.0328078	-0.129163	-0.0921911	-0.0270431	0.176526	0.113684	0.126371	230750000	90468000	122220000	505520000	260350000	145380000	99964000
Q6IRU5	Cltb	-0.0831146	-0.269977	-0.127261	-0.183454	0.444639	0.123586	0.140016	23913000	9077900	6645200	20597000	16194000	23220000	12025000
Q68FD5	Cltc	0.0262881	-0.00176682	0.023705	0.0203198	0.0609352	0.0588365	0.0222855	532370000	400420000	282550000	610650000	451610000	471880000	420120000
Q06890	Clu	0.147862	0.00397724	-0.148577	0.080951	0.171791	0.189694	0.0231275	533260000	737240000	472060000	602190000	495550000	280190000	467860000
Q9D486	Cmip	NaN	-0.0548762	NaN	0.0485583	NaN	NaN	NaN	0	1237500	0	1217700	0	0	0
Q9DBP5	Cmpk1	-0.0979971	NaN	NaN	-0.00382556	NaN	NaN	NaN	734600	547620	0	1463300	0	0	0
P53996	Cnbp	-0.0104879	-0.0620861	0.0466512	-0.0710923	0.00615832	-0.0426543	-0.0108086	85052000	79504000	57979000	94613000	64612000	79284000	104900000
Q9D1A2	Cndp2	0.0626572	-0.0675161	0.0939467	-0.0340132	0.0369823	NaN	0.0409682	2023700	3843800	779770	3497800	1688100	1066200	5264500
Q80YA9	Cnksr2	NaN	NaN	NaN	NaN	NaN	-0.379215	NaN	514330	3033300	0	700100	0	1905200	2002600
Q9DAW9	Cnn3	-0.121105	0.0297895	-0.0134253	NaN	0.0473431	-0.0771134	NaN	7733200	3761400	2328700	1701300	6996000	4899200	910150
P16330	Cnp	0.0959709	0.0295055	0.0599041	-0.0784332	-0.167554	0.202559	-0.0422604	330050000	217270000	136460000	198230000	199350000	301090000	322140000
P12960	Cntn1	-0.0460375	0.105067	-0.0455838	0.0820669	-0.121757	0.00687251	-0.0691129	19847000	12872000	18289000	21064000	14466000	27498000	26571000
Q61330	Cntn2	NaN	NaN	NaN	NaN	NaN	NaN	NaN	2294100	320710	977550	0	0	0	0
Q61245;O88207	Col11a1;Col5a1	NaN	NaN	NaN	NaN	NaN	NaN	NaN	0	0	17565000	0	0	0	0
Q60847	Col12a1	NaN	NaN	NaN	NaN	NaN	NaN	NaN	0	0	13544000	0	0	0	0
Q8BLX7	Col16a1	NaN	NaN	0.411165	NaN	NaN	NaN	NaN	0	0	31345000	0	0	0	0
P39061	Col18a1	NaN	NaN	NaN	NaN	NaN	NaN	NaN	0	0	853520	0	0	0	0
P11087	Col1a1	NaN	NaN	0.286479	NaN	NaN	NaN	NaN	68409000	128300000	5600500000	205210000	47839000	116320000	30733000
Q01149	Col1a2	-0.106199	0.701084	-0.2131	-0.367553	-0.298744	0.23004	0.211443	36057000	17261000	5571400000	58537000	56019000	155860000	24014000
P28481	Col2a1	NaN	NaN	NaN	NaN	NaN	NaN	NaN	0	578010	19927000	330790	0	508410	0
P08121	Col3a1	NaN	NaN	-0.000712828	NaN	NaN	NaN	NaN	0	0	231920000	0	0	0	0
P02463	Col4a1	NaN	NaN	0.0431264	NaN	NaN	NaN	NaN	0	0	154220000	0	0	0	0
P08122	Col4a2	NaN	NaN	0.441491	NaN	NaN	NaN	NaN	0	0	157640000	1206300	2004900	1280800	428580
Q02788	Col6a2	NaN	NaN	NaN	NaN	NaN	NaN	NaN	0	0	10559000	0	0	0	0
Q8CIE6	Copa	-0.00313823	NaN	NaN	NaN	0.140111	NaN	NaN	8236500	0	0	0	3895300	0	0
Q9JIF7	Copb1	NaN	NaN	NaN	NaN	NaN	NaN	0.000456249	245490	0	337330	558300	0	288620	529340
O55029	Copb2	NaN	NaN	NaN	NaN	NaN	NaN	NaN	0	0	3670400	64408000	0	0	0
Q9QZE5;Q9QXK3	Copg1;Copg2	NaN	NaN	NaN	NaN	NaN	NaN	NaN	0	819980	81359000	0	0	281510	0
O88543	Cops3	NaN	NaN	NaN	NaN	-0.0555312	NaN	-0.059677	355580	509300	786280	497350	894020	196210	762140
O88544	Cops4	NaN	NaN	NaN	NaN	NaN	NaN	NaN	0	0	0	0	0	0	0
O89053	Coro1a	0.029059	0.0421422	0.0311256	0.09691	0.0679272	0.0242788	0.0829201	31310000	135080000	40786000	14161000	43808000	15365000	10678000
Q9WUM4	Coro1c	-0.0486139	0.0617916	-0.0210621	0.0613017	0.126784	0.0592993	-0.0264924	87202000	68402000	43583000	61123000	50218000	72741000	72294000
Q8BH44	Coro2b	NaN	NaN	NaN	NaN	-0.0609621	NaN	NaN	5822500	5692900	0	7150700	25990000	3859400	4161800
P56394	Cox17	-0.0316665	NaN	NaN	0.069853	NaN	NaN	-0.124015	34936000	14517000	0	39039000	9264100	9739000	26524000
P19783	Cox4i1	-0.0383511	0.0175759	-0.0708775	-0.080969	0.114537	0.0991852	0.0645129	4046900	8249700	2785500	5942400	7044900	6666300	925600
P12787	Cox5a	NaN	NaN	NaN	NaN	NaN	NaN	NaN	236900	1188100	308050	22336000	389410	180600	3374200
P19536	Cox5b	0.0407605	0.20055	-0.0404054	0.0290183	-0.103496	0.101598	0.0200285	25026000	39733000	29952000	50993000	59744000	45645000	77222000
P56391	Cox6b1	0.0621305	-0.0180999	-0.0564461	0.00616643	0.164538	0.0924167	0.118034	113240000	105030000	54138000	90677000	85570000	89126000	26556000
Q9CPQ1	Cox6c	0.00676545	NaN	0.153144	0.0566762	0.0305235	NaN	-0.0256335	47152000	16162000	13621000	20896000	31114000	2696700	18456000
P48771	Cox7a2	-0.0926048	NaN	-0.108853	-0.119781	NaN	0.100234	0.109126	6210600	1934000	2451600	6861300	0	6799400	4548900
O89001	Cpd	NaN	NaN	NaN	NaN	NaN	NaN	NaN	2691200	1336300	1250900	1084200	0	0	1464700
Q00493	Cpe	0.00603795	0.111229	-0.0640295	0.109173	-0.0387791	0.0578331	-0.0849693	732480000	606950000	613860000	878620000	713110000	684930000	710170000
Q7TN99;Q812E0;Q7TN98	Cpeb3;Cpeb2;Cpeb4	NaN	NaN	NaN	NaN	NaN	NaN	NaN	1224600	0	810290	0	755240	921500	347040
P63040	Cplx1	-0.117037	-0.0588912	-0.221371	-0.107227	-0.0861106	-0.0441476	-0.0206927	60171000	49891000	13772000	11175000	24996000	39568000	53855000
P84086	Cplx2	-0.147179	0.110623	0.133699	-0.00650646	-0.13491	-0.245118	-0.034147	109770000	157480000	94156000	97529000	22640000	167230000	232210000
Q9Z140;Q8BT60;P59108;Q1RLL3;Q0VE82;Q9DC53;Q8JZW4	Cpne6	-0.00279279	0.17843	-0.0170643	0.318877	-0.1465	-0.128819	0.0303418	128510000	94969000	44130000	59359000	58262000	64264000	46438000
Q8BFS6	Cpped1	NaN	NaN	NaN	NaN	NaN	NaN	NaN	814720	0	0	0	0	0	0
P63254	Crip1	NaN	-0.164031	NaN	NaN	NaN	NaN	NaN	0	28952000	0	0	0	0	0
Q9DCT8	Crip2	NaN	NaN	NaN	-0.149844	NaN	NaN	NaN	0	15482000	0	21103000	12340000	9105700	0
Q8BZQ2	Crispld2	0.0751453	NaN	NaN	NaN	NaN	0.00135276	-0.0894459	44217000	0	23969000	21096000	11052000	46392000	20755000
Q64010	Crk	0.0738283	-0.0766005	NaN	0.00363284	0.0480072	-0.00384812	NaN	23562000	10098000	884910	14992000	8821000	17373000	544220
P97427	Crmp1	-0.116446	0.0513455	-0.0687863	0.084755	NaN	-0.0613394	-0.0839682	10988000	65666000	6018700	65332000	1986500	19071000	10487000
Q8CJ40	Crocc	NaN	NaN	NaN	NaN	NaN	0.0221713	NaN	1762500	2822400	2031500	2020500	5134100	7668600	2786700
P23927	Cryab	-0.200308	-0.469787	NaN	-0.39652	NaN	NaN	0.155181	49440000	56484000	0	16451000	13525000	8451300	13589000
O54983	Crym	-0.159969	0.290012	-0.122467	0.237644	-0.248537	-0.310969	-0.0411162	19634000	49054000	5637900	19179000	20442000	19917000	13937000
Q9CZU6	Cs	0.0688164	0.126391	-0.018893	0.121494	-0.0468852	0.0363963	-0.0798322	88082000	39128000	76572000	77452000	80676000	44919000	72800000
Q91W50	Csde1	0.0676287	0.0339864	-0.0572927	-0.00471589	-0.0269416	-0.00753442	-0.0391761	48175000	81709000	22544000	50193000	53492000	58738000	40551000
Q60737	Csnk2a1	NaN	NaN	NaN	NaN	NaN	NaN	NaN	0	0	0	0	0	0	0
P67871	Csnk2b	-0.0522772	-0.0174936	0.015695	-0.0948304	0.131414	0.00958566	0.0430588	77330000	55320000	19165000	31943000	67675000	62190000	86381000
P97315	Csrp1	-0.0233566	-0.00618475	-0.272638	-0.275478	0.153917	0.0135104	-0.0322963	537560000	704800000	378730000	812580000	489920000	494030000	370080000
P97314	Csrp2	NaN	NaN	NaN	NaN	NaN	NaN	NaN	0	0	3752600	0	0	0	2014000
P21460	Cst3	-0.0205154	0.198575	0.109477	-0.0445335	-0.125579	0.145621	0.0819906	18145000	91466000	38639000	34212000	20844000	28152000	26372000
Q62426	Cstb	NaN	NaN	NaN	NaN	NaN	NaN	NaN	0	929810	0	0	0	0	0
Q8BIQ5	Cstf2	0.0511525	NaN	NaN	-0.209567	NaN	NaN	NaN	14960000	919790	0	15864000	0	0	1820100
Q8C7E9	Cstf2t	-0.183639	-0.0519834	NaN	-0.114249	NaN	-0.0971879	0.0194104	30933000	19477000	1719300	3195900	208760	24565000	3941900
O88712;P56546	Ctbp1;Ctbp2	-0.111894	0.00804631	NaN	-0.0990269	0.117032	0.116446	0.0971544	26807000	8562200	8180000	22100000	12041000	19185000	16172000
P29268	Ctgf	0.121363	NaN	NaN	NaN	NaN	NaN	NaN	10328000	3685200	4522200	2692500	0	3223100	4513500
Q6PEE2	Ctif	NaN	NaN	NaN	-0.343662	NaN	0.132209	NaN	0	1843200	0	3396200	1718400	3476900	1587200
P12399	Ctla2a	NaN	NaN	NaN	NaN	NaN	NaN	NaN	0	3338800	1477600	0	0	0	10058000
P26231	Ctnna1	-0.0642057	-0.0352785	-0.126383	NaN	0.062031	0.146393	NaN	17339000	8965700	13455000	0	17678000	23106000	19110000
Q61301	Ctnna2	0.0363494	-0.0509273	-0.0920891	-0.0483711	0.0671915	0.157715	0.0294765	40385000	21114000	21374000	55587000	28748000	40476000	35520000
Q02248	Ctnnb1	-0.0933526	0.0440692	-0.0625774	-0.112248	0.0518365	-0.00151738	0.0764141	37525000	25645000	21121000	51610000	27315000	34040000	27440000
P30999	Ctnnd1	-0.137922	NaN	NaN	NaN	0.0604258	NaN	NaN	14565000	873990	0	9936500	12424000	0	9161000
O35927;Q68FH0	Ctnnd2;Pkp4	NaN	NaN	NaN	NaN	NaN	NaN	NaN	2662700	0	0	0	99494	1579300	241590
P16675	Ctsa	NaN	NaN	NaN	NaN	NaN	NaN	NaN	0	791730	0	6425000	0	0	0
P10605	Ctsb	0.071477	-0.018272	0.176554	-0.00976773	0.134097	0.168073	0.122974	44884000	43994000	16666000	49198000	43698000	45032000	48122000
P18242	Ctsd	0.302612	0.276806	0.127914	0.221649	0.0954251	0.314823	0.167012	83617000	107450000	37974000	64075000	57530000	88180000	82024000
P06797	Ctsl	0.111834	0.216746	NaN	-0.0220844	NaN	0.107071	-0.0405232	1945100	4231500	369600	1782300	1012300	1780300	1143100
O70370	Ctss	0.261453	0.199974	0.277334	0.0592604	0.188975	0.310762	0.242794	5406200	4696000	5036900	3673000	3197700	16132000	10103000
Q60598	Cttn	-0.124661	0.127526	-0.00875177	0.0516541	-0.0964929	-0.202897	-0.0662886	120280000	109930000	75292000	66928000	62520000	83155000	30006000
B9EJA2	Cttnbp2	NaN	NaN	NaN	NaN	NaN	NaN	-0.439648	6348500	1403500	0	4685900	4404000	0	68982000
Q9CXX9	Cuedc2	-0.200046	NaN	NaN	NaN	NaN	NaN	NaN	8129200	0	0	0	0	0	0
Q9JHS9	Cwc15	NaN	NaN	NaN	-0.0746363	NaN	NaN	NaN	3614600	0	0	8518200	3389300	0	3930000
O35188	Cx3cl1	-0.126278	-0.0302534	-0.0335157	-0.141156	-0.0368284	0.0188884	0.0829306	76718000	54453000	156430000	152070000	77550000	140450000	175430000
P12850	Cxcl1	NaN	NaN	NaN	NaN	NaN	NaN	NaN	282010	701510	4891300	0	381050	149590	383910
Q9WUQ5	Cxcl14	NaN	NaN	NaN	NaN	NaN	NaN	NaN	11013000	0	12899000	18460000	16692000	0	0
Q91WA4	Cxxc5	NaN	NaN	NaN	NaN	NaN	NaN	NaN	499080	2275300	0	0	0	0	0
Q9D0M3	Cyc1	-0.0511276	0.0666613	0.129915	0.110455	-0.0291402	0.0480266	-0.0555312	84060000	147740000	21329000	137360000	77185000	102790000	65237000
P62897;CON__P62894	Cycs	NaN	NaN	NaN	NaN	NaN	NaN	-0.0271049	1029100	741700	475510	633050	514210	773910	1855700
Q5SQX6;Q7TMB8	Cyfip2;Cyfip1	-0.00982104	0.179609	-0.0264888	0.0426543	-0.105851	-0.1013	-0.030802	23911000	25822000	14260000	50313000	21266000	38309000	12145000
Q9WVK8	Cyp46a1	NaN	NaN	NaN	NaN	NaN	NaN	NaN	0	406750	0	349330	0	0	0
P18406	Cyr61	NaN	NaN	NaN	NaN	NaN	NaN	NaN	0	0	10115000	6230300	0	8327500	0
Q8K353	Cystm1	NaN	NaN	NaN	NaN	NaN	NaN	NaN	1276400	2323500	88141	3617400	1835800	0	1267800
Q9D172	D10Jhu81e	-0.141457	-0.0304816	-0.133512	-0.105274	NaN	0.037517	0.127023	69174000	59159000	72634000	139290000	25006000	32098000	48116000
P98078	Dab2	NaN	NaN	NaN	NaN	NaN	NaN	NaN	0	0	121410	889480	0	0	0
Q62165	Dag1	NaN	NaN	NaN	NaN	NaN	NaN	NaN	2368200	4863900	1175800	0	1525100	2481100	3659900
P31786	Dbi	NaN	NaN	NaN	NaN	NaN	NaN	-0.0349491	1115300	5152800	2360600	0	1012700	1198500	1596600
Q9QXS6	Dbn1	-0.290467	-0.142119	-0.140676	-0.0035759	-0.0255926	0.0804042	0.0228391	144790000	79250000	49779000	127420000	109390000	116630000	114180000
Q9CRD4	Dbndd2	NaN	NaN	NaN	NaN	NaN	NaN	NaN	2052200	0	0	0	0	0	0
Q62418	Dbnl	NaN	NaN	NaN	NaN	NaN	NaN	NaN	0	980060	556690	0	0	495100	0
P61963	Dcaf7	-0.00996321	0.0473917	0.0231289	0.0665495	NaN	-0.146686	-0.0409977	6358400	17663000	21015000	8378900	8677100	13262000	27421000
Q9JLM8;O88809	Dclk1	-0.216382	0.0691499	-0.00629931	-0.154765	0.154598	-0.160078	-0.0686311	104830000	9289000	44508000	61335000	49748000	100750000	53912000
Q6PGN3	Dclk2	NaN	NaN	NaN	NaN	NaN	NaN	NaN	0	3177300	0	0	0	3017600	0
O08788	Dctn1	-0.0817599	-0.01283	0.0659903	0.0520395	0.0483808	0.0301184	-0.00238207	12845000	23939000	3252500	6109400	7272100	6135700	6028100
Q99KJ8	Dctn2	-0.130416	0.0465732	0.0214787	-0.0276861	0.125675	-0.10075	0.00594253	95642000	62768000	24852000	31104000	26365000	38982000	18525000
Q9QZB9	Dctn5	NaN	NaN	NaN	NaN	NaN	NaN	NaN	0	0	0	0	0	3118900	0
Q9QZ73;Q8BZJ7	Dcun1d1;Dcun1d2	NaN	NaN	NaN	NaN	NaN	NaN	NaN	5831400	0	3532000	0	5275600	0	0
Q9CWS0;Q99LD8	Ddah1	0.0738283	0.0338659	-0.238245	-0.126203	-0.0107662	0.0967526	-0.108091	32754000	21319000	15883000	23367000	33386000	16664000	31963000
A2ADY9	Ddi2	NaN	NaN	NaN	NaN	NaN	NaN	NaN	5503600	3690000	0	0	0	0	8575400
O35215	Ddt	-0.0634209	-0.0141516	-0.0957823	-0.283371	-0.175019	-0.0370279	-0.118695	50743000	36746000	16119000	8802600	50169000	41992000	52640000
Q91VR5	Ddx1	-0.00633015	0.0723234	NaN	-0.0426849	NaN	-0.110825	-0.0494894	18193000	2659400	631450	12165000	0	3368200	11518000
Q501J6	Ddx17	0.00808894	-0.082878	0.0697791	-0.0910488	0.140046	-0.0180344	0.0453427	49164000	34249000	24698000	42189000	29747000	31207000	25303000
Q9ESV0	Ddx24	NaN	NaN	NaN	NaN	NaN	NaN	NaN	1372000	206250	0	0	1603500	1439500	0
Q9Z1N5;Q8VDW0	Ddx39b;Ddx39a	-0.0541672	0.0865378	-0.0243155	-0.0992397	-0.0137218	0.114226	-0.0136797	13098000	11941000	3581200	13330000	9978300	16389000	16353000
Q62167;P16381;Q61496	Ddx3x;D1Pas1	0.14367	-0.00566965	0.00983318	0.0541149	0.00133969	-0.0115704	0.0119854	216930000	229590000	128920000	246290000	157970000	227990000	159320000
Q62095	Ddx3y	NaN	NaN	NaN	NaN	NaN	NaN	NaN	3601100	3327200	2078200	1814800	0	1371400	1398900
Q61656	Ddx5	0.0578942	0.128529	0.0534242	0.0106391	-0.0873199	-0.0741945	-0.0350293	1567100000	2241200000	882440000	1094600000	813380000	1034800000	906910000
P54823	Ddx6	-0.0045842	-0.45623	-0.235264	-0.111108	0.0181225	-0.0424574	0.0997804	3773300	1509300	1367100	6300300	1910700	6483300	5242400
Q9R1C6	Dgke	NaN	NaN	NaN	NaN	NaN	NaN	NaN	0	765550	0	0	0	0	0
Q91WG7	Dgkg	-0.0303186	0.239575	0.13947	NaN	NaN	-0.164947	-0.0893045	16734000	12994000	14466000	6946100	7451100	14305000	10148000
Q99L04	Dhrs1	-0.0850225	NaN	NaN	0.0220157	NaN	NaN	0.136047	6044600	3204300	1513600	5202400	3831200	3570800	5625600
O70133	Dhx9	0.0828571	0.0626196	-0.0613252	0.0700009	-0.0385407	0.0389588	-0.056333	74023000	71709000	42887000	81866000	17563000	29417000	44044000
Q5PR73	Diras2	NaN	NaN	NaN	NaN	NaN	NaN	NaN	0	639000	0	0	972440	0	0
Q9QUN9	Dkk3	0.0776585	0.103735	NaN	0.0158206	-0.0819591	NaN	NaN	30492000	37347000	12066000	31533000	20058000	248190	4220700
Q8BMF4	Dlat	0.0177844	0.111867	0.0722867	0.19637	-0.032014	-0.0307616	0.05532	27575000	20857000	11676000	15274000	2909600	23301000	15339000
O08749	Dld	0.100543	0.164531	-0.0683438	0.268344	-0.053309	0.00960786	-0.0201955	45939000	30571000	27366000	32368000	9537200	52810000	43791000
Q811D0	Dlg1	NaN	-0.0363633	NaN	NaN	NaN	NaN	NaN	5041100	25577000	3510100	0	4427100	5542500	8513800
Q91XM9	Dlg2	-0.0961723	-0.00707111	0.0303163	0.0263698	-0.0401274	-0.223963	-0.043205	279720000	79106000	32136000	16458000	53483000	27756000	27587000
P70175	Dlg3	-0.0901873	-0.0561396	0.0396124	-0.0359573	-0.015234	-0.0787467	0.0593043	70525000	96575000	21547000	117960000	32668000	61727000	93561000
Q62108	Dlg4	-0.0626025	0.136594	NaN	0.0660276	NaN	-0.030883	0.0106303	4778600	4042000	0	3507400	0	3617500	2858900
Q9D415	Dlgap1	-0.0355471	0.12704	0.0544598	0.0481309	0.0688372	-0.163758	0.0463466	26901000	14156000	3657700	10162000	3003200	14694000	14451000
Q8BJ42	Dlgap2	NaN	NaN	NaN	NaN	NaN	NaN	NaN	0	0	0	0	0	279310	0
Q6PFD5	Dlgap3	NaN	NaN	NaN	-0.1985	-0.0448532	NaN	NaN	21277000	20098000	0	16709000	19545000	2033200	13200000
B1AZP2	Dlgap4	NaN	NaN	NaN	NaN	NaN	-0.00462227	NaN	2701600	6552000	219350	0	7082700	2923200	127070
Q9WV69	Dmtn	-0.145694	0.0261245	0.112404	0.0535394	-0.115477	-0.146934	0.0327095	42167000	37587000	15493000	28014000	16376000	28623000	15678000
Q8BPN8	Dmxl2	NaN	NaN	NaN	NaN	NaN	NaN	NaN	0	0	0	0	0	0	0
P63037	Dnaja1	0.00697919	-0.400117	0.0594877	-0.319719	0.292208	0.0963404	0.368708	1076400000	894640000	1215900000	1174100000	577720000	591320000	766720000
Q9QYJ0	Dnaja2	0.0536546	-0.0041806	0.0411557	-0.0156392	0.0250188	-0.00255481	0.0437019	288200000	187210000	88244000	159170000	191410000	133420000	151080000
Q9JMC3	Dnaja4	-0.0964434	-0.28378	NaN	NaN	NaN	NaN	NaN	18026000	6409100	0	10943000	0	9070400	5515800
Q9QYJ3	Dnajb1	-0.105906	-0.507743	0.0738649	-0.506207	0.443975	0.211733	0.41854	84163000	24600000	17292000	51819000	47187000	89921000	90247000
Q9QYI5	Dnajb2	NaN	NaN	NaN	NaN	NaN	NaN	NaN	31693000	0	0	0	0	0	0
Q9D832	Dnajb4	0.00199317	-0.277498	-0.0222718	-0.311011	0.139986	0.0665633	0.227092	21850000	35666000	16657000	38471000	11491000	18598000	40548000
O54946;O35723;Q9QYI8	Dnajb6	0.0883133	0.313065	NaN	NaN	NaN	NaN	NaN	29122000	34280000	0	6407800	13042000	7366800	9372700
P60904	Dnajc5	NaN	NaN	NaN	NaN	NaN	NaN	NaN	5449400	0	3557200	7037500	6862300	5834600	4412600
Q80TZ3;Q99KY4	Dnajc6	-0.111837	0.0264515	-0.0519785	-0.0549403	-0.10006	-0.113074	-0.047197	40055000	24487000	9443400	28813000	15487000	26734000	27414000
Q9QYI3	Dnajc7	-0.101209	0.0003039	-0.0911827	-0.0707702	-0.0430477	0.0162339	-0.00710738	96516000	103860000	69552000	172170000	69336000	76927000	99095000
Q8JZM4	Dner	NaN	NaN	NaN	NaN	NaN	NaN	NaN	3355300	237220	0	0	327840	3165400	3502700
P39053	Dnm1	-0.0346525	-0.0694585	0.0593741	0.00817418	0.0483711	-0.0312064	0.0297508	591370000	644470000	414500000	682390000	488980000	502060000	397070000
Q8K1M6	Dnm1l	0.00740635	-0.11104	0.0189084	0.00761977	-0.0332226	0.0288959	-0.0439907	38959000	9662600	27690000	41924000	26627000	20374000	21992000
P39054	Dnm2	NaN	NaN	NaN	NaN	0.0629588	NaN	NaN	9969900	9691200	3898500	3940600	14285000	4026400	3320100
Q8BZ98	Dnm3	NaN	-0.35013	NaN	NaN	NaN	NaN	NaN	0	21384000	12726000	0	0	0	0
Q9QX66	Dpf1	NaN	NaN	NaN	NaN	NaN	NaN	NaN	3013200	0	0	0	0	0	0
Q9Z218	Dpp6	NaN	NaN	NaN	NaN	NaN	NaN	NaN	0	0	0	271980	336450	0	0
O08553	Dpysl2	-0.0212262	-0.0365049	-0.000317151	-0.0229123	-0.0374663	0.0404578	-0.0653182	177750000	560500000	365960000	731090000	445400000	560720000	369650000
Q62188	Dpysl3	-0.0224181	0.0030726	0.0543066	NaN	0.00813182	-0.00847242	-0.0164901	1061500	4119400	2269200	518420	13862000	7408300	5486300
O35098	Dpysl4	NaN	NaN	NaN	NaN	NaN	NaN	NaN	727730	5419500	977380	720690	754470	0	0
Q9EQF6	Dpysl5	-0.0116819	0.217537	NaN	0.0496831	0.318207	0.6628	-0.155366	42119000	32717000	2742900	49518000	21340000	18732000	9005700
Q6V3W6	Drc7	0.0187837	-0.0589012	0.00659439	NaN	NaN	NaN	NaN	45203000	27361000	68551000	16947000	0	11166000	22010000
P55292	Dsc2	NaN	NaN	NaN	NaN	NaN	0.0144388	NaN	32274000	29296000	0	0	0	33206000	0
Q61495;Q7TSF1;Q7TSF0	Dsg1a;Dsg1b;Dsg1c	NaN	-0.0481187	NaN	NaN	NaN	NaN	NaN	12080000	51615000	7920400	0	9242900	0	6794500
Q7TMD7	Dsg4	NaN	NaN	NaN	NaN	NaN	NaN	NaN	0	0	0	12522000	0	0	0
E9Q557	Dsp	0.257918	0.0166573	-0.00357152	0.0883133	-0.198272	-0.104282	0.0785164	37553000	1612200000	18436000	82233000	25077000	16612000	56531000
Q91ZU6	Dst	NaN	NaN	NaN	0.0990934	NaN	NaN	NaN	2460100	13475000	916750	14128000	1496400	1370000	2851500
Q9R0P5	Dstn	0.0287745	-0.060351	-0.0924006	-0.0320123	-0.0428904	0.00176682	-0.0106815	109220000	96920000	80274000	87464000	47895000	52695000	51193000
Q9DD18	Dtd1	NaN	NaN	NaN	NaN	NaN	NaN	NaN	8145400	0	4273700	2889400	0	0	0
Q9D2N4;O70585	Dtna;Dtnb	-0.19129	-0.0701164	NaN	-0.130569	0.0790319	-0.0506117	0.0539459	31061000	26940000	3759500	11314000	30810000	20573000	13838000
Q9D7X3	Dusp3	NaN	NaN	NaN	NaN	NaN	NaN	NaN	0	323790	0	0	0	0	0
Q9JHU4	Dync1h1	0.0368284	NaN	0.0128372	0.156912	-0.120706	0.0447598	-0.123492	4781700	5240400	2648800	9275900	4810300	8255300	4116500
O88485	Dync1i1	-0.11307	NaN	NaN	NaN	NaN	NaN	NaN	12344000	0	5843900	604260	7809600	6621000	0
Q8R1Q8	Dync1li1	NaN	NaN	NaN	NaN	NaN	NaN	NaN	2549800	0	2032100	452950	0	637670	0
Q6PDL0	Dync1li2	NaN	NaN	NaN	NaN	0.176291	NaN	NaN	974570	565870	1177200	1216500	2650900	2453800	3386700
Q9D0M5;P63168	Dynll2;Dynll1	NaN	NaN	NaN	NaN	NaN	NaN	NaN	870020	4452500	0	3054300	0	0	0
P62627	Dynlrb1	-0.0612902	NaN	NaN	NaN	0.119953	NaN	0.121093	2185300	995960	388450	1077200	888240	1237800	1410300
Q8C008	Dzank1	-0.121564	-0.276807	-0.113989	-0.0965085	NaN	0.0901927	0.0568469	4656300	27250000	10255000	3657700	1382200	16324000	5620800
Q4PZA2	Ece1	NaN	NaN	NaN	NaN	NaN	NaN	NaN	0	0	0	0	0	6240500	5398600
O35459	Ech1	NaN	NaN	NaN	NaN	NaN	NaN	NaN	0	0	8932800	12572000	0	0	6476000
Q8BH95	Echs1	NaN	NaN	NaN	NaN	NaN	NaN	NaN	458900	0	407230	116250	388840	608520	681850
O35474	Edil3	0.0341068	-0.087406	-0.000247618	NaN	0.114108	0.159637	-0.072691	18926000	20045000	13488000	0	14653000	25235000	28906000
P10126	Eef1a1	0.12717	-0.0625523	0.0196977	-0.0189701	0.05061	0.029988	0.022153	841250000	775950000	507190000	823490000	629800000	811820000	622360000
P62631	Eef1a2	0.00625205	-0.0442642	0.0606978	-0.0543936	-0.0094509	-0.0807707	0.0188703	42277000	697100000	22313000	42595000	98077000	203530000	30768000
O70251	Eef1b	-0.0500638	-0.103777	NaN	0.0807347	0.134458	0.0756122	0.023939	7471800	10754000	699700	5298500	965710	1256100	1602200
P57776	Eef1d	NaN	NaN	NaN	NaN	NaN	NaN	NaN	0	0	0	0	112070	0	0
Q9D8N0	Eef1g	NaN	0.0577422	NaN	NaN	NaN	NaN	NaN	436160	3678200	648110	0	217200	465010	0
P58252;O08810	Eef2	0.100577	-0.052189	-0.0483468	-0.0385979	0.0214132	0.00872075	-0.0149823	183780000	118890000	119310000	103950000	145170000	128450000	157510000
Q8BPB5	Efemp1	NaN	NaN	-0.210299	NaN	NaN	NaN	NaN	0	11148000	15004000	0	0	0	0
Q9D8Y0;Q9D4J1	Efhd2	0.0446573	-0.277605	0.131105	-0.159317	0.158922	0.0768182	0.066695	31672000	18667000	24935000	31586000	21560000	18192000	17623000
P08046	Egr1	-0.216733	0.23203	-0.0821166	-0.108758	0.000417123	-0.113509	0.0101054	51438000	82941000	49968000	60723000	33181000	64769000	33399000
P43300;P08152;Q9WUF2	Egr3;Egr2	-0.209729	-0.015968	NaN	-0.0108618	NaN	0.0333609	0.117846	81821000	82580000	15060000	80672000	6959600	37582000	36119000
Q9WVK4;Q8BH64	Ehd1	0.00663716	-0.0447405	-0.137934	0.0327799	NaN	0.0630592	-0.127267	8043600	6926400	5289100	6813600	908670	10281000	2203600
Q9EQP2	Ehd4	NaN	NaN	NaN	NaN	NaN	NaN	NaN	1330300	4632900	644990	1188600	1777800	1270200	890410
Q8BMJ3;Q60872	Eif1ax;Eif1a	0.0519624	NaN	-0.0601963	NaN	NaN	0.0615103	0.104655	27027000	0	5763400	16592000	0	15542000	16880000
Q6ZWX6	Eif2s1	NaN	NaN	NaN	NaN	NaN	NaN	NaN	0	0	0	0	0	0	603130
Q99L45	Eif2s2	-0.0189293	NaN	0.00358977	-0.0442545	0.20485	0.135287	0.0915901	70088000	8671600	27067000	75752000	41844000	69986000	52106000
Q91WK2	Eif3h	0.0277979	NaN	NaN	0.0555312	NaN	NaN	0.0222078	8595700	0	3524200	9744200	5302600	6580000	8404700
Q9QZD9	Eif3i	NaN	NaN	NaN	NaN	NaN	NaN	NaN	15305000	10519000	7819500	13153000	13349000	10576000	7226300
Q3UGC7;Q66JS6	Eif3j1;Eif3j2	-0.0433706	-0.239321	0.0591467	-0.211167	NaN	0.136927	0.174515	16496000	15695000	1763700	13702000	260000	11566000	9685900
P60843	Eif4a1	0.142483	-0.0709031	-0.0217556	-0.0604159	-0.00595229	0.113972	-0.00723554	7102500	6216700	19193000	6708200	26242000	15583000	36857000
Q91VC3	Eif4a3	NaN	NaN	NaN	NaN	NaN	NaN	NaN	0	516290	0	238130	1264200	0	0
P63073	Eif4e	NaN	NaN	NaN	NaN	NaN	NaN	NaN	0	0	0	0	0	0	9179500
Q6NZJ6	Eif4g1	-0.0546102	-0.0663558	NaN	NaN	NaN	0.0109731	0.0850754	16628000	38449000	2827200	6088100	1787500	13134000	4813900
Q62448	Eif4g2	-0.110794	-0.156499	NaN	-0.168937	NaN	NaN	NaN	12207000	4098600	189670	2975100	13707000	0	9829600
Q80XI3	Eif4g3	-0.0424454	-0.0488131	NaN	-0.0695808	0.0822477	0.0815817	-0.110859	2274500	2573200	0	2329500	1753400	2233000	4069900
Q9WUK2	Eif4h	-0.0434474	-0.0643064	-0.0303698	-0.107127	-0.0131323	-0.0525016	-0.0455968	48171000	50742000	21492000	71919000	42803000	32626000	35439000
P59325	Eif5	0.103633	-0.0416225	0.0383419	-0.044144	-0.00285693	-0.00923837	0.00515515	55058000	37205000	31440000	42336000	22915000	27349000	67939000
P63242;Q8BGY2	Eif5a;Eif5a2	0.0888092	-0.0927392	0.0147305	-0.0751885	NaN	NaN	NaN	50925000	85307000	75304000	87828000	24271000	34671000	33996000
O55135	Eif6	NaN	NaN	NaN	NaN	NaN	NaN	NaN	297710	296110	0	0	420860	198950	320090
P70372	Elavl1	0.0457922	-0.0173399	0.0562186	-0.0448079	0.0352549	0.0813931	0.119175	180070000	161760000	98297000	107580000	100560000	111050000	109500000
Q60899	Elavl2	NaN	NaN	NaN	NaN	NaN	0.0209253	0.0571193	667080	643420	294680	1632800	308580	2190200	517770
Q60900	Elavl3	-0.0534102	-0.134564	0.0237462	-0.106421	0.0740025	0.0160131	0.126006	38160000	60490000	25942000	42058000	40977000	67239000	56144000
Q61701	Elavl4	-0.0903905	-0.0351372	0.0257563	-0.0888317	0.152829	0.0997804	0.0690917	10186000	11543000	2887600	2942500	3764700	9019500	10050000
P54320	Eln	NaN	NaN	0.101025	NaN	NaN	NaN	NaN	0	0	14131000	0	0	0	0
Q9CRD2	Emc2	NaN	NaN	NaN	NaN	NaN	NaN	NaN	0	602030	0	0	0	0	0
Q9EP72	Emc7	0.119948	0.133411	NaN	NaN	NaN	-0.00962084	NaN	8061600	8308400	5333500	0	6621500	10178000	6771200
Q99K41	Emilin1	NaN	NaN	NaN	NaN	NaN	NaN	NaN	0	0	733210	0	0	0	0
Q8VC03	Eml3	NaN	NaN	NaN	NaN	NaN	NaN	NaN	0	2179300	0	0	0	0	0
Q63961	Eng	NaN	NaN	NaN	NaN	NaN	NaN	NaN	0	0	0	2840700	0	0	254120
P17182	Eno1	-0.0268028	0.0478976	-0.0653501	0.0392554	-0.158724	-0.0944711	-0.0837534	743170000	1114800000	684920000	1005100000	628390000	883690000	835110000
P17183	Eno2	-0.0423161	0.011655	-0.00741556	-0.0763882	-0.0863242	-0.0538464	-0.09496	148380000	178780000	63098000	144680000	82917000	92836000	78481000
Q9R1E6	Enpp2	-0.165179	0.346392	-0.822983	-0.0666342	NaN	NaN	-0.106293	32077000	35810000	44217000	30853000	9747400	8678200	9479100
P60840;P56212	Ensa;Arpp19	NaN	NaN	NaN	NaN	NaN	NaN	NaN	2010700	0	744920	1241800	652380	1087100	505520
B2RWS6;P45481	Ep300;Crebbp	NaN	0.085469	NaN	NaN	-0.056333	NaN	NaN	956880	20720000	0	0	9341600	11027000	15548000
Q9Z2H5	Epb41l1	NaN	NaN	NaN	NaN	NaN	NaN	NaN	0	526820	0	0	0	0	0
Q9WV92;O70318	Epb41l3	0.257559	-0.173206	NaN	0.141042	NaN	0.0410302	-0.168851	9176100	5344300	400370	6101600	838950	10828000	5363200
Q80TA9	Epg5	NaN	NaN	NaN	-0.668128	-0.0828571	NaN	NaN	4280500	1416600	0	282090000	57129000	0	6049600
Q03137;Q8CBF3;P54754;Q62413;Q60629;P29319	Epha4	-0.0148071	0.0585399	0.105919	0.115544	-0.145321	-0.0972226	0.0933256	47822000	25184000	16877000	23408000	37258000	21757000	36072000
Q80VP1;Q91W69	Epn1	NaN	0.156882	NaN	NaN	NaN	NaN	NaN	1675500	3147500	1042100	3051100	0	940760	0
Q8R0W0	Eppk1	NaN	NaN	NaN	NaN	NaN	NaN	NaN	0	7687200	1091600	0	0	0	2917800
Q60902	Eps15l1	-0.365281	-0.315639	NaN	NaN	0.0483274	NaN	0.342103	9466400	9461800	265050	10221000	7497700	9294500	11790000
Q99MI1	Erc1	-0.0657188	0.0612262	0.223132	0.00813156	NaN	-0.0297489	-0.0166573	16470000	35563000	16588000	21362000	0	32037000	24126000
Q6PH08	Erc2	-0.070147	0.0642708	0.0690388	0.0406814	-0.0589951	-0.0372272	0.113024	49432000	39869000	6270700	25845000	43669000	58825000	41848000
P84089	Erh	0.0270641	-0.146466	NaN	-0.00869416	0.124181	0.175946	0.120153	4866200	3963900	1934400	4905200	4374200	6199200	5386900
Q5EBJ4	Ermn	NaN	NaN	NaN	NaN	NaN	NaN	NaN	0	0	0	10297000	10637000	12044000	6420900
Q9D1Q6	Erp44	NaN	NaN	NaN	NaN	NaN	NaN	NaN	2346900	2296100	1032300	8810700	2624800	2431800	3327100
Q99JZ7	Errfi1	NaN	NaN	NaN	NaN	NaN	NaN	NaN	496260	0	227620	0	312470	0	0
Q925F2	Esam	NaN	NaN	NaN	NaN	NaN	NaN	NaN	2562400	0	0	0	2090900	2173900	0
Q9R0P3	Esd	0.146841	-0.165173	NaN	NaN	NaN	0.0150274	-0.0577422	2522000	4824600	3187300	10574000	556120	4579500	3996400
Q99LC5	Etfa	NaN	NaN	NaN	NaN	NaN	NaN	NaN	0	0	0	0	210650	186330	0
Q921G7	Etfdh	NaN	NaN	NaN	NaN	NaN	NaN	NaN	339080	0	0	0	238210	0	0
Q8R4Z4	Etv3	NaN	0.0105967	NaN	NaN	NaN	-0.0842902	NaN	0	17508000	5670600	8865400	7610000	16728000	9214100
Q61545	Ewsr1	-0.0544723	0.106769	-0.255027	-0.012991	-0.230296	-0.19318	-0.18876	5626500	4272200	20026000	4614200	8490300	4399100	6062500
O35382	Exoc4	NaN	NaN	NaN	NaN	NaN	NaN	-0.0911392	3549300	0	2404400	4606900	3593100	3628100	3809000
P26040	Ezr	NaN	0.030883	-0.308317	-0.0726912	0.200921	0.299184	0.107377	0	97316000	53632000	116070000	33061000	25666000	29384000
Q05816	Fabp5	0.0543832	-0.000795487	-0.0885707	0.0144785	-0.144761	0.0128434	-0.10418	56811000	77573000	44189000	61522000	44607000	30040000	48051000
Q9CQY2	Fam103a1	NaN	-0.102543	NaN	NaN	NaN	NaN	NaN	3413900	6842100	0	143230	149730	1320900	0
Q8R1F1	Fam129b	NaN	NaN	NaN	NaN	NaN	NaN	NaN	0	0	152720	0	0	0	0
Q8BWU3	Fam131a	NaN	NaN	NaN	NaN	NaN	NaN	NaN	0	258920	0	0	0	0	2885400
Q9CVI2	Fam133b	NaN	NaN	NaN	NaN	NaN	NaN	NaN	0	3076700	9523700	0	9016600	0	0
Q9D6U8	Fam162a	NaN	NaN	NaN	NaN	NaN	NaN	NaN	0	0	0	1511900	0	0	0
Q8BGZ2	Fam168a	-0.173025	0.277426	0.275334	0.0166155	NaN	NaN	-0.0376655	54165000	50947000	17243000	30342000	33766000	21746000	31317000
Q8BHZ0	Fam49a	NaN	NaN	NaN	NaN	NaN	NaN	NaN	626840	535070	713650	0	0	1081300	0
Q9WV03;Q9WTJ8	Fam50a	NaN	NaN	NaN	NaN	NaN	NaN	NaN	9678100	0	115120	8702900	0	2460400	0
Q3V2J0	Fam92b	NaN	NaN	-0.015941	NaN	0.116645	NaN	NaN	246730000	293960000	416280000	212110000	304860000	158840000	168240000
P19096	Fasn	0.00384812	NaN	-0.204426	NaN	-0.119652	0.146052	-0.194126	9919300	3791700	3264500	5167000	7665100	10430000	9562900
P37889	Fbln2	NaN	NaN	-0.0858103	NaN	NaN	NaN	NaN	0	0	80643000	0	0	0	0
Q9WVH9	Fbln5	NaN	NaN	-0.555144	NaN	NaN	NaN	NaN	0	0	242500000	0	0	0	0
Q61554;Q61555	Fbn1	NaN	NaN	0.179063	NaN	NaN	NaN	NaN	7186600	2639900	1368700000	0	0	0	0
Q9CPW2	Fdx1l	NaN	NaN	NaN	NaN	NaN	NaN	NaN	778840	858980	0	0	0	576570	0
P70451;REV__P51855	Fer	NaN	NaN	NaN	NaN	NaN	NaN	NaN	4231900	25287000	0	0	0	0	0
Q8K0X8	Fez1	NaN	NaN	NaN	NaN	NaN	NaN	NaN	0	297580	0	5689100	0	0	0
E9PV24	Fga	NaN	NaN	NaN	NaN	NaN	NaN	NaN	0	0	11601000	0	0	0	0
P61148	Fgf1	NaN	NaN	NaN	NaN	NaN	NaN	NaN	0	0	0	0	0	0	0
P16092;Q61851	Fgfr1;Fgfr3	NaN	NaN	NaN	NaN	NaN	NaN	NaN	0	0	0	2086400	0	0	0
Q8VCM7	Fgg	NaN	NaN	NaN	NaN	NaN	NaN	NaN	0	0	3170400	0	0	0	0
P97447	Fhl1	-0.156225	NaN	NaN	0.648467	NaN	-0.204337	NaN	19172000	5187900	3600800	19360000	5945900	22171000	10893000
Q9CQ92	Fis1	-0.011789	-0.0128971	-0.192208	-0.134304	0.0467237	0.146052	0.0526055	5714800	8160300	2443600	8282100	5213500	6286200	4986100
P26883	Fkbp1a	-0.06744	-0.0149195	0.0356298	-0.110334	-0.276623	-0.116176	-0.112136	17413000	10593000	5585200	6905800	13279000	18080000	10471000
P45878	Fkbp2	NaN	NaN	NaN	-0.1473	NaN	NaN	NaN	510280	0	765420	2343500	404730	325900	0
Q62446	Fkbp3	NaN	-0.127418	NaN	NaN	NaN	NaN	NaN	983800	1970900	0	1054700	0	569430	498250
P30416	Fkbp4	NaN	-0.455052	NaN	-0.283046	NaN	0.112259	NaN	10667000	9478300	516030	9482900	0	15889000	0
O35465	Fkbp8	NaN	NaN	NaN	NaN	NaN	NaN	NaN	0	8142700	0	3717000	197340	4784000	0
Q8BTM8;Q8VHX6	Flna;Flnc	NaN	NaN	NaN	NaN	NaN	NaN	NaN	0	0	8180800	0	0	10144000	0
Q80X90	Flnb	0.123982	-0.266001	NaN	-0.315469	NaN	0.243942	0.0747137	22785000	2522100	0	31377000	9915500	11542000	13926000
O08917	Flot1	-0.278091	0.101678	NaN	NaN	NaN	NaN	NaN	3158600	3960500	1661400	3740400	2444800	3097400	0
P35969	Flt1	NaN	NaN	NaN	NaN	NaN	NaN	NaN	0	0	329590	0	366130	0	0
P11276	Fn1	NaN	NaN	0.166992	NaN	NaN	NaN	NaN	0	0	254880000	0	0	0	0
P01101	Fos	-0.316809	0.249712	0.0390967	-0.243859	-0.0129637	0.111164	0.0670699	38765000	25170000	10629000	24434000	17560000	10325000	14631000
P13346	Fosb	-0.240468	NaN	NaN	NaN	NaN	NaN	NaN	14712000	3025400	2713300	162610	4859600	0	7127100
P47930	Fosl2	-0.130874	0.00928088	NaN	-0.154871	NaN	NaN	0.117618	14767000	29591000	2386400	12254000	8343500	161020	2375200
Q8BUR3	Foxj3	NaN	0.28051	NaN	NaN	-0.0805904	NaN	NaN	35352000	64405000	30747000	39508000	36345000	0	29942000
P58462	Foxp1	NaN	NaN	NaN	NaN	NaN	NaN	NaN	0	0	0	0	0	0	0
Q61553	Fscn1	-0.020488	-0.162008	0.0437944	-0.0499761	-0.0549576	0.0290816	0.0137973	44082000	39832000	23218000	39006000	20545000	20464000	27116000
P09528	Fth1	-0.0449765	-0.143483	-0.0706117	-0.0872892	0.200301	-0.123133	0.123551	58416000	48347000	23876000	75993000	54560000	88909000	56655000
P29391	Ftl1	NaN	NaN	NaN	NaN	NaN	NaN	NaN	0	0	0	0	0	283520	0
Q91WJ8	Fubp1	-0.0507613	-0.172534	-0.0475611	-0.274562	0.198919	0.0527771	0.165535	65752000	9363400	12163000	24647000	34089000	28624000	30282000
P56959	Fus	0.0437159	0.198822	-0.134091	0.115677	-0.179264	0.0068681	-0.109511	75676000	83407000	65771000	53595000	70742000	47923000	61517000
Q61584	Fxr1	0.0325785	NaN	-0.0206383	-0.157672	NaN	0.136439	0.339495	4580200	6057500	1765700	2474300	1238100	5473900	3051500
Q8VDC1	Fyco1	NaN	NaN	-0.0619408	NaN	NaN	NaN	0.0491923	290940000	293090000	340350000	153090000	256230000	29981000	236940000
Q91Z49	Fyttd1	NaN	0.0385804	0.0159462	0.0540382	NaN	-0.00753442	0.0810109	871650	4381800	1466600	1699200	1935200	1810400	2907200
P97855	G3bp1	NaN	0.0204442	0.0519239	-0.0284041	NaN	NaN	NaN	10474000	11450000	11659000	19311000	8507900	10287000	7691000
P97379	G3bp2	-0.0205654	0.151921	0.0387393	0.0224284	-0.0291808	-0.0540766	0.0185892	108280000	116030000	58906000	95824000	44958000	74637000	67955000
P70699	Gaa	-0.197178	0.2464	NaN	NaN	0.0290955	0.226594	NaN	12817000	5544700	5531900	6699700	21798000	12649000	8602100
P60521;Q9DCD6	Gabarapl2	-0.00831771	-0.0862709	0.0199052	-0.102159	0.1081	-0.00177697	0.0585234	19912000	80130000	8350800	22113000	17116000	18940000	20331000
Q9WV18	Gabbr1	NaN	NaN	NaN	NaN	NaN	NaN	NaN	0	0	0	0	0	0	0
P48318	Gad1	0.0872844	-0.150869	NaN	-0.0539409	-0.200331	-0.0730215	-0.146345	34016000	34482000	1328100	16053000	28115000	28379000	8002600
P06837	Gap43	NaN	NaN	NaN	NaN	NaN	-0.224455	NaN	5911700	4634500	2520000	2370500	2030100	3764700	0
P16858;Q64467	Gapdh	0.0383022	0.00229568	-0.0365758	-0.0126064	-0.0967015	-0.0935267	-0.072397	733590000	1087900000	684710000	633160000	964490000	1341600000	739540000
Q9CZD3	Gars	NaN	NaN	NaN	NaN	NaN	NaN	NaN	416790	15545000	4528100	0	0	3584600	681630
Q60780	Gas7	-0.320717	0.166371	-0.00566525	-0.0275657	-0.136181	-0.0753279	-0.0273904	19957000	9258600	9876100	11958000	4067600	17484000	13009000
Q8VHR5	Gatad2b	-0.223946	0.138871	0.116873	-0.102807	0.0401623	-0.187182	NaN	37833000	44852000	64614000	29336000	20963000	37586000	571400
Q9Z0E6	Gbp2	NaN	NaN	NaN	NaN	NaN	NaN	NaN	188790	0	602840	0	453390	980530	180110
Q8CHG3	Gcc2	NaN	NaN	NaN	NaN	NaN	NaN	NaN	0	0	0	0	402010	0	0
Q91WK5	Gcsh	NaN	NaN	NaN	NaN	NaN	NaN	NaN	426830	423660	361840	0	1022400	1114600	511890
Q9R111	Gda	NaN	0.194625	NaN	NaN	NaN	NaN	NaN	0	1548600	0	0	0	0	545630
Q9Z0J7	Gdf15	NaN	NaN	NaN	NaN	NaN	NaN	NaN	862490	131240	0	0	0	0	904190
P50396	Gdi1	-0.0713942	0.0860393	-0.0848588	0.06472	-0.112873	-0.102811	-0.152013	66211000	63387000	23556000	20059000	32380000	50513000	42058000
Q61598	Gdi2	0.110421	-0.0235537	-0.0504587	0.0461438	0.0495767	0.0314517	-0.050109	3314000	10441000	2951100	7357200	2565600	2611000	17586000
P55041;O35929;O88667	Gem	0.0470021	NaN	NaN	NaN	NaN	-0.230934	0.00513757	16692000	0	0	0	1872200	14927000	15988000
P03995	Gfap	0.150572	0.442684	0.281624	0.377324	0.551495	0.427989	0.284197	180460000	155220000	325950000	345440000	325610000	193920000	272330000
P23242	Gja1	NaN	NaN	NaN	NaN	NaN	NaN	NaN	233380	10162000	0	18225000	0	0	0
Q61543	Glg1	-0.066852	-0.0154907	NaN	0.0929661	0.0826626	0.0272003	0.00478614	42300000	70154000	1003600	101790000	31465000	75704000	70750000
Q9CPU0	Glo1	0.0479754	-0.0198329	-0.26751	0.0899757	NaN	-0.148664	-0.366572	18421000	16950000	6262300	7577900	0	9915600	10617000
Q9CPV4	Glod4	-0.161434	-0.0236684	NaN	NaN	-0.120179	0.0652542	NaN	21939000	16088000	1480600	10264000	12934000	13463000	6129000
D3Z7P3	Gls	-0.00516834	0.0727277	0.0599797	0.38162	0.0417277	-0.00298634	0.0153647	18616000	3181500	10916000	15974000	3304300	5684500	2575700
P26443	Glud1	NaN	0.455241	NaN	0.265242	NaN	NaN	NaN	806130	8254900	996190	4487100	2357600	531570	1806600
P15105	Glul	0.19036	0.210211	-0.206007	0.191535	-0.158604	0.00322573	-0.207823	2080800000	1609000000	966500000	1980800000	1923100000	1497600000	2003500000
Q922P9	Glyr1	NaN	NaN	NaN	NaN	NaN	NaN	NaN	0	500980	0	0	0	0	0
Q9CQI3;Q9ERL7	Gmfb	-0.0312416	-0.250712	-0.084558	-0.129988	0.047755	0.0320404	0.0766783	6067300	4849700	4620100	5961500	3089600	5733900	5993000
Q3THK7	Gmps	NaN	-0.0704738	NaN	-0.102417	NaN	-0.0615279	-0.111431	96514	7454800	0	25913000	0	15278000	23548000
B2RSH2;Q9DC51;P20612;Q3V3I2;P50149	Gnai1;Gnai3	-0.145888	-0.118074	NaN	-0.132521	0.180528	0.00953683	0.128392	7325200	3534000	2534400	7696400	6714400	5996700	11412000
P08752	Gnai2	NaN	NaN	NaN	NaN	NaN	NaN	NaN	3816100	0	2043400	0	5171000	4654700	5820300
P18872;Q8CGK7	Gnao1	-0.0032301	0.0173673	-0.0230359	0.0697791	0.0891196	0.0576149	0.0275796	115200000	225700000	75116000	231590000	49773000	187470000	178010000
P21279;P30677;P21278	Gnaq;Gna14;Gna11	NaN	NaN	-0.101747	NaN	-0.140728	NaN	NaN	0	1809400	15374000	557530	540120	0	0
P62874;Q61011	Gnb1	-0.020734	0.0338659	0.0681859	0.0100878	0.171669	0.0650977	0.0432698	597720000	659460000	40484000	381530000	307110000	444700000	357140000
P62880;P29387	Gnb2	0.459604	NaN	NaN	NaN	NaN	NaN	NaN	120810000	1900000	0	2434600	0	4910800	2548100
P68040	Gnb2l1	NaN	NaN	NaN	-0.031816	0.164627	NaN	NaN	1708600	2300800	1409300	4464300	2140900	1105000	0
Q91WG8	Gne	NaN	NaN	NaN	NaN	NaN	NaN	NaN	0	0	0	0	0	0	0
Q9DAS9	Gng12	NaN	1.37898	NaN	NaN	NaN	NaN	NaN	9448100	65434000	165400	0	0	5554800	8577800
P63213	Gng2	-0.0723115	0.0434802	0.0289371	0.156973	-0.00603795	0.0280009	0.0527624	27508000	19798000	15070000	28683000	22634000	20357000	23106000
Q61016	Gng7	NaN	NaN	NaN	NaN	NaN	NaN	NaN	0	0	123650	0	0	0	0
Q6PGG6	Gnl3l	-0.0308451	0.165867	-0.0134208	-0.0554927	NaN	NaN	NaN	8072400	12470000	1437000	19104000	188460	325320	11897000
Q921M4	Golga2	NaN	0.108362	NaN	NaN	NaN	NaN	NaN	0	1129300	0	0	0	0	0
P05201	Got1	0.0840398	0.0181177	-0.161182	-0.00146604	-0.226909	-0.132035	-0.170965	5989000	37171000	22772000	13535000	12924000	9728700	7751700
P05202	Got2	0.0243214	0.0757294	0.000260499	0.170965	-0.0629203	0.0555815	-0.0178677	285690000	231800000	115090000	170630000	159110000	187460000	112340000
Q9QZF2	Gpc1	NaN	NaN	NaN	NaN	NaN	NaN	NaN	7931100	13759000	0	0	0	0	0
P13707	Gpd1	NaN	NaN	-0.0144433	NaN	-0.321018	NaN	NaN	1958200	3549700	25209000	2924900	25920000	0	2302100
Q3ULJ0	Gpd1l	NaN	0.00371896	NaN	NaN	NaN	NaN	NaN	1858500	4045500	477590	0	0	850200	810890
Q64521	Gpd2	0.125319	0.172953	-0.174957	NaN	-0.259928	-0.196425	-0.159748	10762000	3383000	16643000	15163000	7705500	10605000	16794000
Q8BUV3	Gphn	-0.0924973	-0.116327	NaN	-0.0196239	-0.0954135	-0.00603795	0.0287474	27654000	5382600	0	12897000	7224000	4645000	6029200
P06745;CON__Q3ZBD7	Gpi	0.0535394	0.174874	-0.0525467	0.0679631	-0.19318	0.000438859	-0.12395	133510000	133970000	8863000	73754000	102920000	103870000	80887000
P35802	Gpm6a	-0.134263	0.0246088	0.00264115	0.0189916	-0.208038	-0.069853	0.0500053	54254000	49703000	43237000	57609000	38032000	105040000	48722000
Q5U4C1	Gprasp1	0.0713664	-0.0115748	NaN	-0.103198	-0.133635	-0.091667	0.0797462	35477000	84867000	1367700	8406200	7358600	27064000	25436000
Q8BUY8	Gprasp2	0.139942	NaN	NaN	-0.0274223	NaN	-0.259355	NaN	62502000	27152000	0	38735000	15876000	17994000	1217800
Q3UNH4	Gprin1	-0.189042	0.189687	NaN	0.137037	NaN	NaN	NaN	25301000	22480000	6505700	21659000	8571200	9439900	9234700
Q99LD4	Gps1	NaN	NaN	NaN	NaN	NaN	NaN	NaN	1361700	0	1102500	0	0	2158900	0
O70325;Q91XR9	Gpx4	0.0337453	-0.0196739	-0.098204	-0.0356555	0.0535281	0.0913381	0.0713072	23950000	73043000	17636000	34550000	37238000	59082000	53084000
Q60631	Grb2	0.0797599	-0.228993	0.0299922	-0.0962536	0.29676	0.0638383	0.172198	90323000	21512000	29638000	77715000	49535000	85637000	50365000
O35127	Grcc10	0.032014	NaN	NaN	NaN	NaN	NaN	NaN	1511600	700200	0	933900	0	666740	0
P35438	Grin1	-0.0475611	NaN	NaN	0.102982	0.113944	0.0469172	0.145257	12861000	4687000	1129900	4993800	8147400	8976100	12000000
Q8VD04	Gripap1	NaN	NaN	NaN	NaN	NaN	NaN	NaN	3985400	0	0	0	0	0	0
Q3UVX5	Grm5	-0.127576	NaN	NaN	NaN	-0.260262	NaN	NaN	14279000	0	3913500	8349000	11291000	0	4413700
P28798	Grn	NaN	NaN	NaN	NaN	NaN	0.115012	0.179011	229390	2593700	100460	1204100	3583100	3432400	5826300
Q99LP6	Grpel1	NaN	NaN	NaN	NaN	NaN	NaN	NaN	8470000	6092300	0	0	0	0	6369700
Q8C5Q4	Grsf1	NaN	NaN	NaN	NaN	NaN	NaN	NaN	0	339450	0	0	0	0	0
Q9EST1;Q32M21;Q5Y4Y6	Gsdma;Gsdma2;Gsdma3	NaN	NaN	NaN	NaN	NaN	NaN	NaN	3758300	285860	0	0	2560200	2626500	4052300
P13020	Gsn	-0.0553792	0.187774	-0.0884482	NaN	NaN	NaN	-0.0446181	5578800	7355500	14348000	4565800	2678700	105500	10726000
Q8R050;Q149F3	Gspt1;Gspt2	-0.0553002	NaN	-0.0450728	-0.0704789	NaN	NaN	NaN	23562000	12175000	13718000	28078000	11185000	11560000	13321000
P24472;P30115;P13745	Gsta4	NaN	0.103256	-0.367654	NaN	NaN	NaN	-0.103016	533890	9200600	5539900	2720200	3284400	3637400	13233000
Q9DCM2	Gstk1	NaN	NaN	NaN	NaN	NaN	NaN	NaN	0	0	1659400	0	0	0	0
P10649;Q80W21;P19639;P15626;O35660;P48774	Gstm1	0.122412	-0.0352173	-0.233632	-0.022025	-0.0487136	0.0198739	-0.0874975	298400000	430470000	415700000	228480000	281950000	225530000	228090000
P19157;P46425	Gstp1;Gstp2	0.136118	0.0594877	NaN	NaN	-0.130559	-0.0691499	0.192424	1808600	3096200	527080	739420	3745800	1954500	1057900
Q99PM3	Gtf2a1	NaN	NaN	NaN	NaN	NaN	NaN	NaN	0	0	343550	0	0	0	0
P62915	Gtf2b	NaN	-0.0264842	NaN	-0.0131387	NaN	NaN	0.0459023	144310	26397000	1853600	2934400	875970	706000	3991600
Q9ESZ8	Gtf2i	NaN	NaN	NaN	NaN	NaN	NaN	0.0102522	4661400	1074200	0	16392000	195250	16635000	25219000
O54865	Gucy1b3	NaN	NaN	NaN	NaN	NaN	NaN	NaN	0	0	0	0	475920	0	0
P10922	H1f0	0.389751	-0.0106392	0.230449	0.0374265	-0.602396	-0.311669	-0.133762	135290000	88200000	414220000	145510000	180800000	120360000	124450000
P14426	H2-D1	NaN	NaN	NaN	NaN	NaN	NaN	NaN	865960	378160	0	698270	302130	121000	0
P01899;P01898;P14430;P14429;P01897;P14431;P14428;P01900;P03991;P01896;P01895;P06339;P01902;P14427	H2-D1;H2-Q10;H2-Q8;H2-Q7;H2-L	0.315991	0.132772	0.351796	NaN	0.064775	0.552982	0.147404	22481000	21641000	12661000	29712000	36365000	47832000	28767000
Q3THW5;P0C0S6	H2afv;H2afz	-0.0896478	-0.0486528	-0.0309151	-0.0674856	0.202968	-0.0213961	0.00593813	57328000	179370000	37283000	204320000	63238000	28771000	144310000
P84244;P84228;P68433;P02301	H3f3a;Hist1h3b;Hist1h3a;H3f3c	0.0260427	0.137164	-0.0423113	0.00290007	-0.092896	0.0421821	-0.02592	136120000	79998000	61161000	224210000	45410000	141570000	72218000
Q9JKS5	Habp4	NaN	NaN	NaN	NaN	NaN	NaN	NaN	16649000	15748000	0	19605000	9872000	11374000	6995600
Q8BMS1	Hadha	NaN	NaN	NaN	NaN	NaN	NaN	NaN	0	428340	0	1722300	0	0	5044500
Q99JY0	Hadhb	NaN	NaN	NaN	0.246252	-0.29019	NaN	NaN	0	254130	0	2624600	1368900	0	0
Q99KB8	Hagh	NaN	-0.0605756	NaN	-0.0124901	NaN	NaN	NaN	0	10863000	0	12414000	306510	13147000	11692000
O35668	Hap1	-0.0505905	NaN	NaN	NaN	0.0740127	NaN	NaN	28701000	12476000	7927500	14105000	8701000	0	0
Q9QUP5	Hapln1	NaN	NaN	NaN	NaN	NaN	NaN	-0.0880297	10338000	2062600	0	736260	0	5960300	7237000
Q9ESM3	Hapln2	NaN	NaN	NaN	NaN	NaN	-0.386766	-0.350732	2934100	252290	1163100	201750	2171700	4044600	5851800
P01942;P06467	Hba	-0.0529684	-0.0872095	NaN	0.00740635	-0.306725	NaN	-0.148325	28842000	61904000	12740000	53539000	62075000	8613000	31630000
P02088;CON__Q3SX09;CON__P02070;P02104	Hbb-b1	0.0366688	0.00440736	-0.346132	-0.208639	-0.376942	-0.000434077	-0.17234	84343000	294770000	65985000	95108000	56584000	81796000	53269000
P02089	Hbb-b2	0.172953	NaN	NaN	-0.0660928	NaN	NaN	NaN	5247100	749470	0	2389600	1773800	0	0
Q6NZM9	Hdac4	NaN	NaN	NaN	NaN	NaN	NaN	NaN	0	0	0	0	0	0	0
P51859	Hdgf	NaN	NaN	NaN	NaN	NaN	NaN	NaN	0	1458000	0	946740	0	0	0
Q8VDJ3	Hdlbp	0.0251419	-0.0805819	-0.056743	0.0503798	0.127564	0.0845421	0.136463	8245800	8658600	8363800	7948300	13881000	10037000	13529000
Q9R257	Hebp1	-0.0726604	NaN	NaN	NaN	-0.0942964	NaN	NaN	6573600	7418800	2452900	2683700	4192200	1793100	1502800
P20060	Hexb	NaN	NaN	NaN	NaN	NaN	NaN	NaN	0	0	0	0	309170	0	0
Q8R409	Hexim1	NaN	NaN	NaN	NaN	NaN	NaN	NaN	1264800	13699000	0	0	0	0	1228200
Q99LI8	Hgs	-0.164214	0.0703335	0.0853976	-0.133122	0.0559864	-0.0719188	0.000695428	41462000	44322000	22079000	4930200	33971000	35941000	24058000
Q9JLZ6	Hic2	NaN	NaN	NaN	NaN	NaN	NaN	NaN	0	0	0	0	426060	0	0
P70349	Hint1	-0.0349865	-0.12317	-0.131432	-0.157516	0.053474	0.0146903	0.0427759	13989000	27225000	1363000	14696000	7544800	12528000	7672100
P43277;P15864	Hist1h1d;Hist1h1c	NaN	NaN	NaN	NaN	NaN	NaN	NaN	0	0	0	0	0	578420	471370
P43274;Q07133;P43275;P43276	Hist1h1e	NaN	NaN	NaN	NaN	NaN	NaN	NaN	5108800	13400000	15096000	11875000	14075000	0	3044600
C0HKE9;C0HKE8;C0HKE7;C0HKE6;C0HKE5;C0HKE4;C0HKE3;C0HKE2;C0HKE1;Q8CGP6;Q8R1M2;Q64523;Q8CGP7;Q8CGP5;Q8BFU2;Q6GSS7;P27661;Q64522	Hist1h2ah;H2afj;Hist2h2ac;Hist1h2ak;Hist1h2af;Hist3h2a;Hist2h2aa1;H2afx	NaN	-0.206699	NaN	NaN	NaN	NaN	NaN	2668100	7326900	225700	3268400	4147400	0	568440
Q8CGP2;Q8CGP1;Q6ZWY9;Q64525;Q64478;Q64475;P10854;P10853;Q64524;P70696	Hist1h2bp;Hist1h2bk;Hist1h2bc;Hist2h2bb;Hist1h2bh;Hist1h2bb;Hist1h2bm;Hist1h2bf;Hist2h2be;Hist1h2ba	-0.0624069	-0.0524683	-0.0452077	-0.0807283	0.199964	0.0134253	0.100021	658320000	736960000	614530000	719970000	686490000	340870000	603770000
P62806	Hist1h4a	-0.104279	-0.0354057	-0.0787454	-0.0514843	0.215868	0.0575752	0.00407976	227880000	232450000	133390000	362300000	126840000	149790000	188660000
Q9D2U9;Q8CGP0	Hist3h2ba;Hist3h2bb	NaN	NaN	NaN	NaN	NaN	NaN	NaN	0	0	0	14504000	10616000	0	0
P17710;Q91W97;O08528	Hk1	0.0257972	0.131779	-0.0277138	0.0611885	-0.162385	0.035434	-0.0449315	105170000	88323000	72980000	105480000	91817000	101710000	72906000
P63158	Hmgb1	0.0477809	0.0118241	-0.0178057	-0.228163	-0.0820669	-0.121986	-0.016908	91153000	134810000	34372000	206770000	108910000	107990000	103800000
Q8JZK9;P54869	Hmgcs1	-0.106482	0.148572	-0.102631	0.0885613	-0.0349091	-0.024896	-0.133475	24645000	12066000	12945000	45457000	24407000	14129000	18752000
P14901	Hmox1	0.201752	-0.400903	0.0798683	-0.163195	0.383955	0.0500882	0.214535	3529800	6218800	4148000	11453000	6324400	4303000	3197400
Q9CX86	Hnrnpa0	0.0238695	-0.112737	0.00603795	-0.0447405	0.230564	0.0187887	0.0579671	87821000	139910000	76916000	137880000	33012000	55519000	78580000
P49312	Hnrnpa1	0.0741945	-0.0167527	-0.0160311	0.0264924	0.0462645	0.0405341	-0.00182022	216300000	180750000	102520000	224430000	146030000	198540000	174750000
O88569	Hnrnpa2b1	0.0256744	-0.136279	0.0604334	-0.0992015	0.169136	0.0440815	0.15435	1534100000	1516300000	1199000000	1909000000	953100000	1188400000	1591400000
Q8BG05	Hnrnpa3	0.0503798	0.0594877	-0.0187388	-0.00870302	0.0103589	0.0160266	-0.0257154	74253000	302890000	235210000	83081000	94152000	116290000	197640000
Q99020	Hnrnpab	0.0272273	-0.0569856	-0.0137121	-0.113284	0.196782	0.0664823	0.112225	95664000	4589100	4336900	52727000	5180600	43203000	46919000
Q9Z204;Q8BTF8	Hnrnpc	0.0921239	0.00117101	0.0973614	-0.0561297	0.052483	-0.0192825	0.128094	219410000	149020000	64309000	143710000	168440000	178230000	159350000
Q60668	Hnrnpd	0.0415506	0.0970837	-0.0210621	0.0987821	0.00726096	-0.00169045	-0.142702	147560000	143220000	98608000	191210000	92612000	103090000	69007000
Q9Z130	Hnrnpdl	NaN	NaN	NaN	NaN	NaN	NaN	NaN	1090700	0	0	0	1363200	2266400	1332100
Q9Z2X1	Hnrnpf	0.0373867	NaN	0.0601688	-0.202518	0.139285	0.0741673	0.0475418	16248000	8390100	17213000	32394000	7042500	18893000	26642000
O35737	Hnrnph1	0.0841471	-0.0745487	0.022923	-0.0728196	0.0605357	0.048012	0.104953	260760000	190230000	129410000	302020000	206260000	250940000	223140000
P70333	Hnrnph2	-0.0516751	-0.0105146	NaN	-0.0659664	NaN	NaN	NaN	93934000	82924000	26964000	82273000	0	265050	4112300
P61979	Hnrnpk	0.0400482	0.0352696	0.00522342	-0.00857898	-0.02686	0.00969667	0.00873404	312470000	372920000	88066000	148860000	120510000	171600000	295760000
Q8R081	Hnrnpl	-0.033239	0.137037	0.0754375	0.000173683	-0.0904344	-0.0218919	0.0118738	94177000	81313000	93015000	151780000	107880000	127970000	85172000
Q921F4	Hnrnpll	NaN	-0.0880544	NaN	NaN	NaN	-0.0495281	NaN	957890	1849700	0	20914000	0	30453000	239130
Q9D0E1	Hnrnpm	-0.00121338	0.00791839	0.0652435	-0.136874	-0.162505	-0.0390173	0.0382231	168760000	252360000	103370000	252940000	158540000	85131000	51970000
Q8VEK3	Hnrnpu	0.0626948	0.0417479	0.00212285	0.00363284	0.0376543	-0.00259798	0.0196648	116050000	191990000	139990000	153260000	114240000	195990000	167420000
Q00PI9	Hnrnpul2	-0.0591947	NaN	NaN	0.0230466	0.100163	0.0298066	0.0198329	12932000	0	3990300	6631100	11512000	8423800	9633400
Q9Z2Y3	Homer1	-0.209075	-0.152699	-0.0490075	NaN	NaN	0.0165361	0.129783	11637000	9497700	3374400	4444500	2069400	5353500	5759100
Q8BUK6	Hook3	-0.0655975	-0.0396386	NaN	-0.18303	0.0902087	-0.502127	NaN	3436900	22458000	504030	29423000	11897000	12607000	4612600
Q3TEA8	Hp1bp3	-0.111759	0.0245678	-0.0570747	0.088703	0.105175	-0.0501477	NaN	7499400	11236000	2332300	7945800	6377900	2435400	1109300
P84075;P62748	Hpca;Hpcal1	-0.0327891	0.0821748	0.0681487	0.149681	-0.0969795	-0.109511	0.0586078	162850000	319550000	185110000	254230000	155640000	181970000	241450000
Q8BGZ1	Hpcal4	-0.0869866	-0.156275	0.0351495	0.0607356	0.219049	-0.00121433	0.119753	27941000	38487000	25463000	22250000	21159000	17031000	32917000
P00493	Hprt1	0.0717348	NaN	NaN	0.065393	-0.280897	0.0938644	-0.179408	1223900	712750	294050	708580	3809500	3836700	7506700
Q9CQZ1	Hsbp1	NaN	NaN	NaN	NaN	NaN	NaN	NaN	0	19773000	0	296230	0	0	0
P51660	Hsd17b4	0.0204027	NaN	NaN	NaN	NaN	NaN	NaN	11112000	0	0	7112900	5083100	4900900	4986400
P07901	Hsp90aa1	-0.0489443	-0.322503	-0.00797697	-0.384523	0.209729	0.0962591	0.286174	525830000	456600000	172960000	642210000	375130000	523530000	400930000
P11499	Hsp90ab1	-0.0169243	-0.272247	0.0138901	-0.233007	0.187722	0.0383037	0.222124	689740000	581850000	463370000	872540000	557190000	738070000	628530000
P08113	Hsp90b1	0.0711453	-0.14462	-0.132444	-0.0691121	0.109473	0.158309	0.256177	28683000	15035000	5817000	42570000	37078000	46940000	33027000
Q8K0U4;Q9CZJ2	Hspa12a	-0.128211	-0.0660877	0.0750723	-0.00555966	0.00102615	-0.0853619	-0.0444222	35440000	49913000	37794000	56521000	32585000	15516000	62665000
Q61696	Hspa1a	-0.206126	-1.4134	0.143483	-1.12219	1.12597	0.311047	0.937606	1698600000	834100000	253500000	1602300000	651840000	1165100000	1111100000
P17879	Hspa1b	NaN	NaN	NaN	NaN	NaN	NaN	NaN	299780	1103700	0	732670	0	0	304210
P17156	Hspa2	0.0810591	0.027635	NaN	0.10394	0.0206246	-0.100922	-0.0817073	5456100	3786100	380930	5929900	2419800	4267400	848520
Q61316	Hspa4	0.0595634	-0.109411	-0.115975	-0.073637	0.0882087	0.0435674	0.114927	152510000	147470000	39545000	166510000	77714000	98113000	119060000
P48722	Hspa4l	0.0191994	-0.0949168	-0.155442	-0.0574067	0.0843311	0.0225188	0.0255436	66922000	74884000	54817000	48743000	45503000	25892000	31280000
P20029	Hspa5	0.0777675	-0.35715	0.0719924	-0.161057	0.298769	0.127628	0.384124	438240000	245460000	552530000	516570000	485240000	445580000	531620000
P63017	Hspa8	0.0626948	-0.325479	0.0790727	-0.258391	0.270746	0.0979372	0.234205	4764300000	3789700000	2946600000	4573900000	3203000000	3414500000	3929300000
P38647	Hspa9	-0.0168475	-0.0275704	-0.0513963	-0.0542262	0.0716246	0.132727	0.119735	481570000	409700000	218370000	395210000	261120000	304600000	363860000
P14602	Hspb1	NaN	0.154302	NaN	NaN	NaN	NaN	NaN	0	118370000	0	99985	0	0	0
Q9JK92	Hspb8	NaN	-0.144075	NaN	NaN	NaN	NaN	NaN	0	17775000	0	0	0	0	0
Q99P31	Hspbp1	NaN	NaN	NaN	NaN	NaN	NaN	NaN	0	0	0	196030	0	0	0
P63038	Hspd1	0.0301948	-0.188204	0.033665	-0.246103	0.172682	0.190952	0.275396	455270000	287430000	169570000	286740000	147670000	612220000	564050000
Q64433	Hspe1	-0.031069	-0.423705	0.0408791	-0.418585	0.321309	0.224324	0.383903	10409000	11102000	5731500	12478000	7429300	10380000	15324000
Q05793	Hspg2	NaN	NaN	0.353339	NaN	NaN	NaN	NaN	0	0	1582900000	0	0	0	0
Q61699	Hsph1	-0.104655	-0.635186	0.0528093	-0.540743	0.477347	0.167344	0.449613	686940000	424950000	261520000	700190000	352920000	590310000	561030000
Q9R118	Htra1	NaN	NaN	-0.000456249	NaN	-0.309098	NaN	NaN	16694000	0	60249000	3386100	20740000	0	567860
Q7TMY8	Huwe1	NaN	NaN	NaN	NaN	NaN	NaN	NaN	0	0	0	0	0	0	4750500
Q9CXX0	Hyls1	NaN	NaN	NaN	NaN	NaN	NaN	NaN	7463900	0	0	0	0	0	0
Q9JKR6	Hyou1	0.102777	NaN	0.0614148	NaN	0.13205	0.103771	0.142589	3061600	2187900	6616000	2271000	9714200	2324900	12261000
P03975	Iap	NaN	NaN	NaN	-0.355394	0.224506	0.157859	NaN	4885100	4120600	1144300	8175700	28913000	24373000	3781500
Q60625	Icam5	-0.113041	-0.128672	NaN	-0.0657036	-0.162415	NaN	0.108875	27037000	18231000	17710000	15335000	4021700	3146300	8862300
Q9JHR7	Ide	NaN	-0.013609	NaN	NaN	NaN	NaN	NaN	0	815710	0	0	0	0	0
O88844	Idh1	-0.0552312	0.275173	NaN	0.172077	-0.268648	0.0507711	-0.185542	16663000	22943000	3294600	20185000	12936000	16193000	15068000
P54071	Idh2	NaN	NaN	NaN	NaN	NaN	NaN	NaN	0	0	0	0	0	0	877660
Q9D6R2	Idh3a	0.00928088	0.1118	-0.0384128	0.0525016	-0.059033	0.029681	0.0106258	122170000	88714000	67206000	154550000	119560000	116850000	98017000
P70404	Idh3g	0.0284086	0.230142	-0.115505	0.123656	0.0194967	0.0131701	-0.0813473	12384000	27689000	3094500	10649000	1640300	5710000	6780800
Q8R5F7	Ifih1	NaN	NaN	NaN	NaN	NaN	NaN	NaN	0	0	0	0	0	1317100	0
P19182	Ifrd1	NaN	NaN	NaN	-0.173122	0.312721	NaN	0.0998077	2244200	1065600	0	17835000	10803000	13627000	13026000
Q9DAI2	Ift22	NaN	NaN	NaN	NaN	NaN	NaN	NaN	329850	0	0	0	0	0	0
P47877	Igfbp2	NaN	NaN	NaN	NaN	NaN	NaN	NaN	0	929890	0	0	0	0	0
Q07079	Igfbp5	0.0504958	0.160769	NaN	NaN	NaN	0.0437787	NaN	88482000	21799000	3438900	63495000	5854900	50122000	0
Q8R366	Igsf8	-0.0800333	-0.0581905	-0.037678	NaN	0.206119	0.159417	0.0127137	44392000	39876000	23151000	4615100	31579000	29072000	39883000
Q9Z1M8	Ik	0.00423537	0.0407605	NaN	-0.0267844	0.0114366	-0.105408	0.0255712	57210000	28638000	643940	2396500	36226000	44684000	49836000
Q9R0T8	Ikbke	NaN	NaN	NaN	NaN	NaN	NaN	NaN	0	48843000	0	0	0	0	0
P10749	Il1b	NaN	NaN	NaN	NaN	NaN	NaN	NaN	355610	215660	0	747690	393950	0	0
Q8CAQ8	Immt	0.0730582	NaN	0.113275	-0.00962118	NaN	0.0986888	0.0966549	15609000	0	10040000	17457000	12688000	17173000	11907000
Q8VHZ7	Imp4	NaN	NaN	NaN	NaN	NaN	NaN	NaN	0	9458900	0	0	0	0	0
O55023	Impa1	NaN	NaN	NaN	NaN	NaN	NaN	NaN	0	275940	0	437600	0	0	0
O55091	Impact	-0.0420098	-0.0652239	NaN	NaN	-0.186843	-0.393224	-0.0980204	9172200	5920900	0	0	8549200	11213000	5988900
P24547;P50096	Impdh2	-0.016992	NaN	NaN	0.152411	0.172159	0.11743	0.0404149	22137000	2168100	1308300	3078100	14356000	27655000	23728000
P46660	Ina	0.0136376	0.0899051	0.0565237	-0.0857468	0.0412737	0.0692394	0.103512	188990000	231780000	141770000	315430000	199390000	176740000	290750000
P49442	Inpp1	NaN	NaN	NaN	NaN	NaN	NaN	NaN	651680	4460200	2342800	1408500	367940	999910	2077100
Q8BKC5;Q8BIV3	Ipo5	NaN	-0.0944524	0.0318526	0.0868935	NaN	-0.0141844	0.0709644	0	1138200	21876000	1696400	469960	20830000	29063000
Q9EPL8	Ipo7	-0.159141	NaN	NaN	NaN	NaN	0.235152	NaN	1281500	1735600	287150	1349200	283560	1357900	1275200
A2ADZ8	Iqcc	NaN	NaN	NaN	NaN	NaN	NaN	NaN	444220	0	494060	0	378970	288490	317980
Q8R0S2	Iqsec1	-0.159994	0.0192825	0.0257563	-0.0919763	-0.138461	0.0786309	-0.0514998	44745000	21917000	4659300	54154000	81747000	24081000	13990000
Q5DU25;Q3TES0	Iqsec2	NaN	NaN	NaN	NaN	NaN	NaN	NaN	231720	0	0	168340	0	0	0
E9Q1P8	Irf2bp2	NaN	NaN	NaN	NaN	NaN	NaN	NaN	19529000	0	7032500	0	11836000	0	0
Q8K3X4	Irf2bpl	-0.0774614	-0.0980733	0.0313277	-0.154424	-0.0794707	-0.124145	0.0650069	158130000	76819000	47874000	88560000	40692000	27379000	19168000
Q60766	Irgm1	NaN	NaN	NaN	NaN	NaN	NaN	NaN	0	0	0	0	130840	367840	0
P81122	Irs2	NaN	0.017409	NaN	NaN	NaN	NaN	NaN	4997300	12740000	0	5004300	2037000	0	0
Q64339	Isg15	NaN	NaN	NaN	NaN	NaN	NaN	NaN	1041000	0	0	0	0	6127800	6377100
Q9CX00	Ist1	NaN	NaN	NaN	NaN	NaN	NaN	NaN	0	3471200	983460	0	0	1489600	1220200
P43406	Itgav	NaN	NaN	NaN	NaN	NaN	NaN	NaN	1295300	8536500	0	0	0	8555200	0
P09055	Itgb1	NaN	NaN	NaN	NaN	NaN	-0.115877	NaN	0	2813500	0	0	1458200	3128300	2728500
O89051	Itm2b	-0.147349	NaN	NaN	NaN	NaN	NaN	0.0177966	3611300	4677700	0	2162900	649280	368240	12240000
Q91VK4	Itm2c	NaN	NaN	NaN	0.213066	NaN	NaN	0.051861	0	2465700	0	1743200	2395600	1066600	1011400
P11881	Itpr1	NaN	NaN	NaN	NaN	NaN	NaN	NaN	6464400	10403000	0	0	0	0	0
Q9JHI5	Ivd	NaN	NaN	NaN	NaN	NaN	NaN	NaN	0	2984700	0	515090	0	0	409190
P52332	Jak1	NaN	NaN	NaN	NaN	NaN	NaN	NaN	295800	0	0	0	103280	0	0
P05627	Jun	-0.219085	0.294819	0.188197	-0.242164	0.222892	NaN	0.0380571	25835000	12334000	14564000	13572000	17552000	1464800	1284700
P09450	Junb	-0.150513	0.135069	0.0438337	-0.0729378	0.200522	-0.0284086	0.0669128	150270000	112340000	99685000	113930000	78641000	120800000	86937000
P15066	Jund	NaN	NaN	NaN	NaN	NaN	NaN	NaN	20979000	0	0	0	0	0	0
Q02257	Jup	-0.0585084	0.0867512	-0.12275	-0.00711525	0.124372	-0.0117396	-0.00834463	14765000	370040000	4489400	50534000	9702900	3744700	27352000
Q9D3R6;Q3UMC0	Katnal2;Spata5	NaN	NaN	NaN	NaN	NaN	NaN	NaN	3511200	13105000	1677100	1935900	1189900	1984300	1174300
Q80UY2	Kcmf1	NaN	NaN	NaN	0.0490629	NaN	NaN	NaN	0	0	0	3119000	0	0	0
P62482;P63143	Kcnab2;Kcnab1	-0.02943	0.0515384	NaN	0.0865734	NaN	-0.1329	0.0671053	36764000	16271000	2474600	61458000	10917000	20068000	61072000
Q6P1G2	Kdm2b	NaN	NaN	NaN	NaN	NaN	NaN	NaN	4013100	0	0	0	4371900	0	3098300
Q60749;Q9WU01	Khdrbs1	0.00251163	0.179724	-0.00396141	0.0187005	-0.100095	-0.198547	-0.0841114	63589000	73684000	47936000	76960000	56847000	32008000	24689000
Q9R226	Khdrbs3	-0.182792	-0.0242742	NaN	0.0538848	NaN	0.00642711	NaN	13583000	15277000	3652100	15301000	439300	2895700	7698200
Q3U0V1	Khsrp	0.0256744	-0.0575554	-0.0358771	-0.0649716	0.0146948	-0.0204856	0.0387688	107140000	135920000	43721000	76371000	67629000	30710000	56405000
Q8R0A7	Kiaa0513	NaN	NaN	NaN	NaN	NaN	NaN	-0.0672569	3066300	0	0	2417600	2806500	3992900	3854200
Q3TCX3	Kiaa0907	-0.139902	NaN	NaN	-0.403634	0.246218	NaN	0.216025	40125000	14782000	0	27389000	26653000	19072000	19400000
Q80TL4	Kiaa1045	-0.218805	NaN	NaN	NaN	NaN	NaN	-0.0697051	6962200	6383200	3458400	0	4818300	3730100	9311000
Q80TK0	Kiaa1107	-0.118421	0.0235817	NaN	-0.10418	0.0274038	-0.0931064	-0.0528478	53225000	87210000	302160	91777000	38042000	39970000	48823000
P33173;O35071	Kif1a	-0.0478132	-0.0610802	-0.10575	-0.0118872	-0.0461829	0.0440959	-0.0366289	276940000	340570000	237110000	312110000	241080000	291270000	255680000
Q60575	Kif1b	NaN	NaN	NaN	NaN	NaN	NaN	NaN	0	5216300	107850	0	0	0	471760
Q9QXL2;Q9QXL1	Kif21a;Kif21b	NaN	NaN	NaN	NaN	NaN	NaN	NaN	23228000	0	0	0	0	0	0
P28740	Kif2a	NaN	NaN	NaN	NaN	NaN	NaN	NaN	5962600	4768200	4869700	0	6038700	6014100	3720500
Q61771	Kif3b	NaN	NaN	NaN	NaN	NaN	NaN	NaN	2953400	3150100	0	0	17355000	3481100	0
O35066	Kif3c	-0.216697	NaN	NaN	NaN	NaN	NaN	NaN	1723800	3112000	921540	2017200	150050	0	0
P33175	Kif5a	NaN	NaN	NaN	NaN	NaN	NaN	NaN	0	0	485550	1496900	0	3820600	186900
Q61768	Kif5b	0.0972573	NaN	NaN	NaN	NaN	0.119181	0.0226697	13373000	1089400	2932900	0	4205000	6439400	5971800
P28738	Kif5c	-0.133193	-0.0740849	-0.145743	0.0308425	-0.00246845	0.0326065	-0.0814193	97090000	65208000	45957000	92192000	86492000	73493000	67143000
P70188	Kifap3	NaN	NaN	NaN	NaN	NaN	NaN	NaN	1244500	636840	689430	0	237710	0	398830
O88447	Klc1	-0.076326	0.00932339	-0.133908	0.0399294	NaN	0.0219839	-0.0579322	29456000	38033000	6280100	14151000	1285400	17239000	12361000
Q6PAR0	Klhdc10	NaN	NaN	NaN	NaN	NaN	NaN	NaN	0	0	4308100	0	0	533140	0
Q8CE33	Klhl11	NaN	NaN	NaN	NaN	NaN	NaN	NaN	0	0	0	0	0	0	0
Q6ZPT1;Q80TF4	Klhl9	NaN	0.0349091	NaN	NaN	NaN	NaN	NaN	450000	1802000	321700	367230	82399	0	465780
Q60960	Kpna1	NaN	-0.104981	NaN	0.0604334	NaN	NaN	NaN	97181	7131600	0	2264200	243420	1070000	0
O35344;O35343	Kpna3;Kpna4	NaN	NaN	NaN	NaN	NaN	NaN	NaN	0	0	355100	932440	1215800	0	0
P70168	Kpnb1	0.06748	NaN	NaN	-0.0404721	0.215789	0.0644625	NaN	6171200	2570100	4020600	5984800	4084400	3796100	3877500
P32883;Q61411;P08556	Kras;Hras;Nras	0.106055	NaN	NaN	NaN	NaN	NaN	-0.0121621	8420900	2439000	1255600	1552000	3521800	2027000	4996400
P04104	Krt1	NaN	NaN	NaN	NaN	NaN	NaN	NaN	0	0	0	0	0	0	1811100
CON__P05784;P05784	Krt18	NaN	NaN	NaN	NaN	NaN	NaN	1.00826	0	5414100	1139500	161630000	60354000	0	37733000
A6BLY7;A1L317	Krt28	0.152991	0.200413	-0.138812	-0.361631	-0.0421028	NaN	0.0392439	467370000	1077600000	863190000	863150000	884120000	434740000	1038600000
CON__A2A5Y0;Q61765;Q6IFX3	Krt31	NaN	NaN	NaN	-0.33181	NaN	NaN	NaN	0	3883200	0	144960000	26470000	0	50030000
CON__REFSEQ:XP_986630;Q61897	Krt33b	NaN	NaN	NaN	-0.526966	0.117106	NaN	NaN	7393200	1210900	0	114970000	83518000	460130	49226000
CON__Q9D646;Q9D646	Krt34	NaN	NaN	NaN	NaN	NaN	NaN	NaN	0	0	0	14234000	0	0	0
CON__Q497I4;Q497I4	Krt35	NaN	NaN	NaN	-0.328059	-0.201206	NaN	0.214884	4770800	1950500	0	363860000	205750000	0	42816000
CON__A2VCT4;Q6IFX4	Krt39	NaN	NaN	NaN	NaN	NaN	NaN	NaN	0	0	0	4797200	0	0	0
CON__Q6IFX2;Q6IFX2	Krt42	NaN	NaN	NaN	NaN	NaN	NaN	NaN	0	79116	0	0	0	0	0
CON__Q9R0H5;Q9R0H5;CON__Q3SY84	Krt71	NaN	NaN	NaN	NaN	NaN	NaN	NaN	0	2775000	0	0	89927	0	663300
CON__Q8BGZ7;Q8BGZ7	Krt75	NaN	NaN	NaN	NaN	NaN	NaN	NaN	0	0	0	0	680040	0	0
Q3UV17	Krt76	NaN	NaN	0.0223459	NaN	NaN	0.0901392	0.503209	593540000	1952800000	348450000	477170000	446810000	351660000	752700000
CON__Q6IFZ6;Q6IFZ6	Krt77	NaN	NaN	NaN	NaN	NaN	NaN	NaN	0	227590	0	0	0	0	0
CON__Q8VED5;Q8VED5	Krt79	NaN	NaN	NaN	NaN	NaN	NaN	NaN	0	0	0	334730000	96913000	0	0
Q6IMF0	Krt83	NaN	NaN	NaN	NaN	NaN	NaN	NaN	2163900	0	0	0	0	0	3171800
Q3V2C1	Krtap9-3	NaN	NaN	NaN	NaN	NaN	NaN	NaN	0	0	0	1638700000	717970000	0	190110000
Q61595	Ktn1	NaN	NaN	NaN	0.080049	NaN	0.00941254	NaN	1542200	0	2256400	5685900	1305700	6048800	2455500
P11627	L1cam	-0.212929	-0.0664368	-0.150968	NaN	0.157709	NaN	0.0856727	24892000	28788000	15733000	707790	9743600	1021200	7273700
Q61001	Lama5	NaN	NaN	0.0147725	NaN	NaN	NaN	NaN	0	0	1065500000	87561000	0	0	0
P02469	Lamb1	NaN	NaN	NaN	NaN	NaN	NaN	NaN	0	475370	195860	0	286600	0	818570
Q61292	Lamb2	NaN	NaN	-0.00388691	NaN	NaN	NaN	NaN	0	0	818080000	0	0	0	0
Q61087	Lamb3	NaN	NaN	NaN	NaN	NaN	NaN	NaN	1054200	1439100	1412500	1160100	2440800	616600	482480
P02468	Lamc1	NaN	NaN	0.2058	NaN	NaN	NaN	NaN	0	0	772840000	0	0	0	0
O89112	Lancl1	NaN	0.272654	NaN	-0.0308405	NaN	NaN	0.047692	2665400	16347000	2934000	3826400	3639900	288390	3156900
Q9CPY7	Lap3	NaN	NaN	NaN	0.0213134	NaN	NaN	NaN	0	7751100	0	18363000	0	4205900	999500
Q61792	Lasp1	-0.19683	0.131073	0.140854	-0.0707548	0.00198491	-0.112035	0.0117845	461070000	536920000	229740000	576060000	341640000	426650000	282120000
Q61233	Lcp1	0.429785	NaN	NaN	0.0785293	NaN	NaN	NaN	1605700	791950	1045900	2292600	637790	745800	943510
P06151;P00342	Ldha	-0.0219017	-0.114068	-0.0560111	-0.0763468	0.00723447	-0.0716611	-0.0449707	24670000	15124000	21656000	21326000	17737000	20515000	17065000
P16125	Ldhb	0.0205684	-0.07099	-0.144596	-0.0629839	-0.0613771	0.0237739	-0.150111	116410000	91579000	90381000	125030000	81537000	142260000	122500000
P16045	Lgals1	NaN	NaN	-0.19363	NaN	NaN	NaN	-0.0297895	0	0	2903500	1852800	0	883580	3165700
P16110	Lgals3	NaN	NaN	NaN	0.220317	NaN	0.600517	NaN	713300	0	14475000	23791000	0	2634100	15465000
Q07797	Lgals3bp	NaN	NaN	NaN	NaN	NaN	NaN	NaN	0	0	469720	0	0	0	0
Q9JIA1	Lgi1	NaN	NaN	NaN	NaN	NaN	NaN	NaN	0	0	0	286010	0	0	0
O89017	Lgmn	NaN	NaN	NaN	NaN	NaN	NaN	NaN	971780	0	516240	0	0	595490	538070
Q9ERG0	Lima1	0.192985	NaN	NaN	NaN	NaN	NaN	NaN	28495000	0	0	19488000	20897000	4049100	0
Q99JW4	Lims1	NaN	NaN	NaN	NaN	NaN	NaN	NaN	0	0	377010	0	0	0	0
O88952;Q8JZS0;O88951	Lin7c	-0.0098166	0.0742311	NaN	0.0201955	-0.101953	0.0198557	-0.185995	2949500	4513800	1400200	8978700	4687100	9404800	1360500
Q9D1T0	Lingo1	NaN	NaN	NaN	NaN	NaN	NaN	NaN	0	211630	0	0	285640	0	0
P48678	Lmna	-0.0337644	-0.0225874	-0.139069	-0.0306633	0.107911	0.0842784	-0.0494894	70593000	95462000	42672000	83103000	48186000	104110000	108640000
P61969	Lmo4	NaN	NaN	NaN	NaN	NaN	NaN	-0.00264115	7943200	8391400	19525000	22160000	4417000	0	25134000
Q7TME0	Lppr4	-0.197548	-0.100382	NaN	-0.0400766	-0.00804631	-0.104692	0.0144209	16281000	12068000	581730	3214500	20819000	2972900	4463800
Q91ZX7	Lrp1	NaN	-0.071891	0.0122465	0.176178	NaN	NaN	NaN	412130	3522400	1973300	1278400	213970	346060	576780
P55302	Lrpap1	-0.102571	0.0361097	-0.00218128	0.00625205	0.0955928	0.0699174	0.0913649	74726000	30109000	59265000	65626000	34718000	22843000	71728000
Q6PB66	Lrpprc	NaN	NaN	NaN	NaN	NaN	NaN	NaN	0	0	0	168650	0	0	0
Q8BLK3	Lsamp	NaN	NaN	NaN	NaN	NaN	NaN	0.520785	11172000	8023700	1211800	7831600	9139500	9025000	7028300
Q8K4G1	Ltbp4	NaN	NaN	-0.0503417	NaN	NaN	NaN	NaN	0	0	156940000	0	0	0	0
Q7TNC4;Q9CYI4	Luc7l2;Luc7l	0.00650883	-0.217549	0.055493	-0.13235	0.125443	0.00193256	0.148137	30276000	15842000	31877000	25984000	17314000	5144000	29158000
Q8BGY3	Luzp2	NaN	NaN	NaN	NaN	NaN	NaN	NaN	784970	1914500	1671600	0	393450	1398100	684550
P70202	Lxn	NaN	NaN	0.00539503	NaN	NaN	NaN	NaN	373360	1146900	1044000	0	0	0	598350
Q9WTL7	Lypla2	0.0720292	NaN	NaN	NaN	NaN	NaN	NaN	38826000	10437000	28262000	7440200	5033300	0	0
P17897	Lyz1	NaN	NaN	NaN	NaN	NaN	NaN	NaN	699230	886390	126750	544580	0	0	0
A2AHG0	Lzts3	NaN	NaN	NaN	NaN	NaN	NaN	NaN	9266900	0	0	10035000	6080900	8023400	626850
O54791;Q61827;O54790	Maff	0.00432137	-0.158303	NaN	NaN	NaN	0.0124901	0.137529	939040	2525000	1043200	1093900	385690	8503900	2569800
P20917	Mag	NaN	NaN	NaN	-0.181082	NaN	NaN	NaN	458660	0	814840	7980700	0	5616800	7156800
Q9QYH6	Maged1	NaN	0.0689276	NaN	-0.828683	-0.111464	0.100524	-0.0340667	4248600	95894000	4630800	86650000	73958000	103750000	135550000
Q6PCZ4	Magee1	NaN	NaN	NaN	NaN	NaN	NaN	NaN	3356000	0	414720	0	310680	0	0
Q9CXI5	Manf	NaN	NaN	NaN	-0.194962	NaN	NaN	NaN	0	0	0	1042100	0	0	237590
Q9QYR6	Map1a	-0.013394	-0.105191	0.0982283	-0.00563885	0.0580068	-0.0625444	0.00424638	179270000	213180000	103140000	210310000	214980000	171030000	260400000
P14873	Map1b	-0.033511	-0.0164369	0.0269416	-0.0120836	0.0601265	0.047503	-0.00719282	191610000	130190000	60422000	147240000	166590000	110640000	163050000
Q91VR7	Map1lc3a	0.0174507	NaN	NaN	NaN	NaN	NaN	NaN	727310	660060	1079500	2452700	0	0	625610
Q9CQV6	Map1lc3b	NaN	-0.0977251	NaN	-0.0986234	NaN	NaN	0.0358347	0	9038500	551190	18431000	2552600	0	4117900
P20357	Map2	-0.0936919	-0.0706322	0.0298706	-0.0923361	0.0922233	-0.148942	0.0716502	578070000	342720000	180500000	316350000	211190000	222450000	299440000
P31938	Map2k1	-0.178958	-0.109685	0.0469632	-0.0228528	-0.0531169	-0.199453	-0.02592	33588000	34646000	19197000	1527100	44245000	36708000	15919000
Q63932	Map2k2	NaN	NaN	NaN	NaN	NaN	NaN	NaN	0	0	0	0	0	274420	0
P27546	Map4	-0.0910863	0.295567	0.11401	-0.00498379	-0.0684456	-0.302915	-0.0695201	60501000	28211000	17418000	43537000	37314000	26908000	33716000
Q7TSJ2	Map6	-0.0980026	-0.0019631	0.154667	-0.069846	0.0183399	-0.118926	-0.0328604	253680000	126920000	114070000	213590000	54866000	153790000	95261000
O88735	Map7	NaN	NaN	NaN	NaN	NaN	NaN	NaN	8136300	6418900	3803600	0	0	0	0
A2AJI0	Map7d1	-0.0404483	NaN	0.118232	-0.0552558	0.0542213	0.0458347	-0.0654677	23490000	11414000	2995800	10628000	8266000	30570000	27644000
A2AG50	Map7d2	-0.223175	-0.031363	NaN	-0.103485	0.17004	-0.0565237	NaN	25475000	18652000	9744200	67451000	21185000	18478000	2673600
P63085;Q63844;Q6P5G0;Q61532	Mapk1	-0.0740282	-0.0028059	0.0255926	0.0871423	-0.0628451	-0.0849693	-0.0574379	68294000	70335000	29530000	65159000	38700000	73161000	37831000
Q80Y86	Mapk15	NaN	NaN	NaN	NaN	NaN	NaN	NaN	4788200	5516000	0	9958200	6771000	7427000	4726300
Q9ESN9;Q58A65	Mapk8ip3	NaN	NaN	NaN	NaN	NaN	-0.0302758	0.0404292	0	9815700	1460500	2042900	3422200	8765000	2241700
Q9WTU6;Q91Y86;Q61831	Mapk9;Mapk8;Mapk10	NaN	NaN	NaN	NaN	NaN	NaN	0.055695	991640	0	0	50599000	1237900	0	1253000
Q61166	Mapre1	NaN	-0.1934	NaN	NaN	NaN	NaN	NaN	0	9500800	0	0	0	0	0
Q6PER3;Q8R001	Mapre3	-0.0395911	0.0036759	-0.034234	0.00475116	0.105092	-0.0345081	0.00410168	43324000	46578000	20897000	37841000	39620000	38040000	31779000
P10637	Mapt	-0.069051	-0.0225599	0.0845763	-0.147727	-0.00466523	-0.149065	0.0300253	235210000	300270000	130570000	228480000	198820000	207050000	150620000
P26645	Marcks	NaN	NaN	NaN	NaN	NaN	-0.234441	-0.00732095	20787000	21829000	6010300	2455300	8110800	24072000	18569000
P28667	Marcksl1	NaN	NaN	NaN	NaN	NaN	NaN	NaN	7796600	3194500	0	5293000	0	6668500	4549500
Q03141;Q05512;Q8VHJ5;Q8CIP4	Mark3;Mark2;Mark1;Mark4	NaN	-0.00888473	NaN	NaN	NaN	NaN	NaN	0	5502900	0	406990	0	0	0
Q3THS6	Mat2a	0.138839	-0.207938	0.0275942	-0.179917	0.0663609	0.055774	0.0825943	68215000	37921000	38477000	140430000	27173000	18690000	46277000
Q99LB6	Mat2b	-0.236737	-0.0464964	NaN	NaN	NaN	NaN	-0.0226758	4785000	4130000	1223600	1311700	2872400	405490	4122500
Q8K310	Matr3	-0.00859227	0.0694091	0.044814	0.0284086	-0.0094084	-0.0596013	0.0256772	302310000	283890000	135150000	330010000	195210000	211360000	195370000
P56671	Maz	NaN	NaN	NaN	NaN	NaN	NaN	NaN	0	10249000	28222000	26505000	0	13710000	0
Q9Z2D8	Mbd3	NaN	NaN	NaN	NaN	NaN	NaN	NaN	0	0	0	0	0	94529	0
Q9JKP5	Mbnl1	NaN	NaN	NaN	NaN	NaN	NaN	NaN	0	0	0	219810	0	0	0
Q8C181;Q8R003	Mbnl2	-0.136552	0.0717348	0.0229642	-0.0811208	-0.0139742	-0.179954	0.00794159	58409000	105810000	31732000	59724000	34523000	48968000	32532000
P04370	Mbp	-0.0731125	0.0368683	0.0166991	-0.0925671	0.298199	0.0236225	-0.0685198	1276200000	1579500000	662670000	1488400000	1424100000	1610100000	1676000000
P14152	Mdh1	-0.00611868	-0.0350572	-0.0901392	-0.034549	-0.138871	-0.0879943	-0.133858	295460000	345000000	203210000	246500000	134490000	248060000	226130000
P08249	Mdh2	0.0400878	0.0862174	-0.0146813	0.0768588	-0.0257563	-0.0103424	-0.0232525	163900000	316120000	297810000	319350000	278480000	266790000	365950000
P12025	Mdk	NaN	NaN	NaN	NaN	NaN	0.536361	NaN	1459800	0	62962000	0	1279900	3711000	1669500
P06801	Me1	NaN	NaN	NaN	NaN	NaN	NaN	NaN	0	4677700	0	0	0	0	0
Q64327	Mea1	NaN	NaN	NaN	NaN	NaN	NaN	NaN	0	0	0	0	96914	0	0
Q9Z2D6	Mecp2	NaN	NaN	NaN	NaN	NaN	NaN	NaN	8704400	0	0	8982400	7351500	0	0
Q8CFN5;Q60929	Mef2c;Mef2a	NaN	NaN	NaN	NaN	NaN	NaN	0.112597	200970	554710	0	151250	0	0	2631000
Q63943	Mef2d	-0.254621	0.0691499	NaN	NaN	-0.0206513	-0.294246	NaN	26061000	26526000	260830	23721000	21786000	21571000	10332000
Q80V70	Megf6	NaN	NaN	NaN	NaN	NaN	NaN	NaN	0	0	0	4327700	0	0	0
Q6PCP5	Mff	NaN	NaN	0.114211	NaN	NaN	NaN	NaN	38394000	22490000	44238000	26041000	33350000	0	10682000
P21956	Mfge8	0.0991971	0.136942	-0.202186	0.0366289	-0.0168245	0.156151	-0.0284086	15514000	17488000	35314000	11397000	10947000	8817100	25044000
Q8VCX5	Micu1	NaN	NaN	NaN	NaN	NaN	NaN	NaN	490480	0	0	0	0	0	0
P34884	Mif	0.0374265	-0.087661	-0.0181225	-0.0605357	-0.058426	-0.0320544	-0.013385	132880000	82457000	45248000	63836000	226840000	118800000	64507000
Q9JM52;P97820;P83510	Mink1;Map4k4;Tnik	NaN	NaN	NaN	NaN	NaN	NaN	NaN	3893500	0	843120	0	294400	0	0
P59759;Q8VIM5;Q8K4J6	Mkl2	-0.0519344	NaN	NaN	-0.0475272	-0.0387791	-0.202924	-0.0386996	13638000	26578000	10103000	60280000	13814000	19823000	35082000
O89050	Mkln1	NaN	NaN	NaN	NaN	NaN	NaN	NaN	1260700	0	0	273460	0	0	0
Q99KX1	Mlf2	-0.17562	-0.0276907	-0.12001	-0.0825207	0.0708417	0.0332108	-0.0122887	23268000	18719000	6928200	23302000	22439000	24246000	35223000
P97783	Mllt11	NaN	NaN	NaN	NaN	NaN	NaN	NaN	324920	0	0	0	0	0	0
P53690	Mmp14	NaN	NaN	NaN	NaN	NaN	NaN	NaN	0	329250	0	182450	0	0	211860
Q921Y0;Q8BPB0	Mob1a;Mob1b	NaN	NaN	NaN	NaN	NaN	NaN	NaN	2293800	0	0	0	0	1983600	0
A2BDX3	Mocs3	NaN	NaN	NaN	NaN	NaN	NaN	NaN	3760000	0	0	9786200	6765500	9483800	5274900
Q61885	Mog	0.493723	-0.0233933	NaN	NaN	NaN	NaN	-0.0127529	1690200	4065100	0	2117200	1145500	2047900	2057700
F7BJB9	Morc3	NaN	NaN	NaN	NaN	NaN	NaN	NaN	0	26918000	0	0	0	19251000	0
P60762	Morf4l1	NaN	NaN	NaN	NaN	NaN	NaN	NaN	4697800	6189800	0	0	3945200	0	1183900
Q9R0Q4	Morf4l2	-0.0246142	NaN	NaN	NaN	-0.234289	NaN	-0.0094084	49704000	16950000	7787200	14645000	26734000	21697000	22277000
P70290	Mpp1	NaN	NaN	NaN	NaN	NaN	NaN	NaN	0	423960	0	0	407490	0	0
Q9WV34	Mpp2	NaN	NaN	-0.0531107	NaN	NaN	0.115023	NaN	6416100	0	3012700	547400	0	9914300	0
Q9CQL7	Mrfap1	NaN	NaN	NaN	NaN	NaN	NaN	-0.100439	5265200	8527200	299210	0	275810	0	3727900
Q9CQ40	Mrpl49	NaN	NaN	NaN	NaN	NaN	NaN	NaN	0	0	0	312640	0	0	0
Q920Q6	Msi2	NaN	NaN	NaN	NaN	NaN	NaN	NaN	0	0	0	307670	0	0	0
P26041	Msn	0.107888	0.0437159	-0.0105324	-0.0202969	0.188552	0.15106	0.0982094	61864000	62796000	29792000	55291000	40450000	86961000	60474000
P02802	Mt1	NaN	NaN	NaN	NaN	NaN	NaN	NaN	61184000	25239000	24450000	70730000	58641000	44405000	89865000
P02798;CON__P67983	Mt2	0.176439	0.0119086	-0.254839	NaN	NaN	NaN	NaN	44076000	34011000	51609000	27030000	33790000	32303000	43190000
P28184	Mt3	NaN	NaN	NaN	NaN	NaN	NaN	NaN	198170000	101310000	0	142090000	0	93075000	100540000
Q9R190	Mta2	0.0293432	NaN	NaN	-0.107099	NaN	NaN	NaN	5233500	3763900	0	8170100	2803000	2506100	3281100
P03930	Mtatp8	NaN	NaN	NaN	NaN	NaN	NaN	NaN	0	0	0	0	0	0	0
P00405	Mtco2	-0.168373	NaN	NaN	-0.0335204	NaN	-0.146376	0.0712611	10388000	0	3156600	10253000	10662000	49367000	8764700
P62774	Mtpn	NaN	NaN	NaN	NaN	NaN	-0.2403	NaN	558840	11651000	0	7532500	381790	1019800	0
Q6P9S0	Mtss1l	NaN	NaN	NaN	NaN	NaN	NaN	NaN	0	0	0	5776900	0	3124500	0
P09922	Mx1	NaN	NaN	NaN	NaN	NaN	NaN	NaN	28539000	58143000	22477000	39780000	39246000	70122000	0
Q8C854	Myef2	NaN	NaN	NaN	NaN	NaN	0.00589411	NaN	27422000	0	14194000	9225200	7782300	7628800	837700
Q61879	Myh10	NaN	NaN	NaN	NaN	NaN	NaN	NaN	0	218220	0	0	0	0	0
Q5SX39;Q5SX40	Myh4;Myh1	NaN	NaN	NaN	NaN	NaN	NaN	NaN	0	0	0	0	0	0	0
Q91Z83	Myh7	NaN	NaN	NaN	NaN	NaN	0.0483954	NaN	0	0	0	0	0	41447000	0
Q8VDD5;O08638;Q6URW6	Myh9	NaN	0.121067	NaN	0.110926	0.045174	0.04114	NaN	0	3975100	0	5472400	3856400	4639500	2949300
P05977;P09542	Myl1;Myl3	NaN	NaN	NaN	NaN	NaN	-0.493751	NaN	0	3126200	0	0	0	2869300	0
Q3THE2;Q9CQ19	Myl12b;Myl9	0.000173683	0.00311572	-0.016843	-0.0342105	0.110951	0.0380761	0.117072	9819700	23606000	7051900	9863900	3570400	5702100	7310400
Q60605;Q8CI43	Myl6	0.00693645	0.042851	0.098159	-0.0241318	-0.0457141	0.0125348	0.0444373	15693000	25826000	21693000	19348000	14755000	18161000	14628000
Q99104;P21271	Myo5a	0.0636711	-0.14958	0.0266558	0.0239517	0.110441	-0.737415	0.151829	87714000	606860000	74753000	10255000	77501000	70497000	5679300
Q64331	Myo6	NaN	NaN	NaN	NaN	NaN	NaN	NaN	0	2557900	0	0	0	2931500	2364400
Q69ZN7	Myof	NaN	NaN	NaN	NaN	NaN	NaN	NaN	0	0	0	17134000	0	0	0
Q6PGB6	Naa50	NaN	NaN	NaN	NaN	NaN	NaN	NaN	30094000	48901000	23342000	28117000	0	8784500	0
P70670;Q60817	Naca	0.00259798	0.114344	0.100026	NaN	NaN	0.214976	NaN	978280	65611000	62650000	1270400	75465000	3056200	1203500
Q7TSZ8;Q9DCM7	Nacc1;Nacc2	NaN	NaN	NaN	NaN	NaN	NaN	-0.102982	0	0	0	0	0	0	13763000
P28656;Q78ZA7	Nap1l1	0.00492295	-0.165484	NaN	-0.065234	0.0994909	-0.061867	0.119049	4683400	6378400	328100	4627400	1045200	3049000	2260000
Q9DB05	Napa	-0.0442161	-0.021053	0.0665868	0.0175342	0.0534004	0.12524	-0.00749173	25045000	31037000	16989000	36530000	10751000	12286000	31455000
P28663	Napb	-0.00655495	0.0247729	-0.0294625	0.10161	0.0165045	-0.0119931	0.0470623	87310000	130880000	28379000	86921000	50657000	85794000	69268000
Q9CWZ7	Napg	-0.0164369	-0.0149689	0.0430477	0.0500316	0.00611868	-0.0194902	0.0107816	52121000	65331000	30389000	46961000	56724000	36343000	32811000
Q8BP47	Nars	0.0288558	-0.18356	0.0404441	-0.263803	0.028038	0.0274223	0.0347748	6635700	19135000	3612500	8710600	1757200	1782800	5474900
Q8CH77	Nav1	NaN	NaN	NaN	NaN	NaN	NaN	NaN	747500	0	0	0	237960	0	0
P97432	Nbr1	NaN	NaN	NaN	-0.0539852	NaN	NaN	NaN	0	558180	0	1720500	0	170470	0
Q91X97	Ncald	-0.00237775	0.063896	0.0681116	0.0295055	0.0783447	-0.0985399	0.0414648	3108100	11371000	2735000	3931500	1908700	2582300	1881300
P13595	Ncam1	0.00732095	0.171024	-0.0112627	0.0227994	NaN	0.117424	-0.0159881	28682000	13460000	18426000	10741000	744920	18135000	14281000
P55066;Q61282	Ncan	-0.130264	0.160918	NaN	0.0921239	NaN	0.0679222	0.0659057	8948300	12808000	0	9026300	0	5542400	6733500
G3X9C2	Nccrp1	NaN	-0.066199	NaN	NaN	NaN	NaN	NaN	0	41163000	0	0	0	0	0
Q9Z0E0	Ncdn	-0.0416081	-0.100502	-0.0763778	-0.0503514	0.00742439	-0.0893752	-0.00488001	161030000	165180000	140300000	193400000	113430000	141960000	136900000
P28660	Nckap1	NaN	-0.0139542	NaN	-0.129239	-0.195152	NaN	NaN	27251000	34930000	4152300	53297000	11637000	9634900	5953500
P09405	Ncl	0.0988513	-0.102747	-0.0840886	-0.0549107	0.165179	0.0424502	0.0637829	27027000	37053000	1427700	47853000	14024000	32558000	47127000
P70365	Ncoa1	-0.0895357	NaN	NaN	NaN	NaN	NaN	NaN	14238000	0	0	0	0	0	0
Q9ERR1	Ndel1	NaN	NaN	NaN	NaN	NaN	NaN	NaN	181370	0	0	0	0	0	0
Q62433	Ndrg1	0.068223	-0.114707	-0.127418	-0.107883	0.0414409	0.123401	-0.0420239	11077000	6190100	4233400	7491100	1449900	6400500	5106900
Q9QYG0	Ndrg2	0.0889861	0.0255107	-0.208492	0.0199467	0.0803624	0.139476	-0.158513	5030100	6892600	14936000	19267000	1418600	10223000	9531900
Q9QYF9	Ndrg3	-0.0140708	0.101438	-0.133831	0.0941915	-0.163489	0.0993544	0.10343	3554100	5231300	3302500	5371800	1540400	2313000	2733600
Q8BTG7	Ndrg4	0.00440736	0.037546	-0.00590291	0.0516155	-0.0889507	-0.056981	-0.0519624	17476000	34991000	15210000	17777000	27216000	15201000	30534000
Q7TMF3	Ndufa12	0.00974826	0.0949949	-0.0986398	-0.00500136	0.158716	NaN	NaN	27435000	36660000	12638000	37097000	5912400	4089600	3782200
Q9CQ75	Ndufa2	NaN	NaN	NaN	NaN	NaN	NaN	NaN	0	0	0	0	230550	0	196760
Q62425	Ndufa4	0.0213547	-0.032761	-0.0426897	0.0213547	0.0594736	0.0606655	0.0370343	106220000	97597000	78368000	125580000	95467000	84551000	62744000
Q9CPP6	Ndufa5	NaN	NaN	NaN	NaN	NaN	NaN	NaN	3926800	0	4472000	4253000	4379600	3591500	0
Q9Z1P6	Ndufa7	0.0368284	0.0719924	0.0374663	0.0474306	-0.00186346	0.0474546	0.0883631	42494000	11068000	44073000	50443000	57436000	39264000	50250000
Q9DCJ5	Ndufa8	-0.0107905	0.206232	-0.00801236	-0.0519491	-0.0304378	NaN	NaN	2978700	14615000	9781300	15703000	16783000	16867000	14052000
Q9DC69	Ndufa9	NaN	NaN	NaN	0.515874	NaN	NaN	NaN	18083000	21654000	179070	24353000	0	818970	791230
Q9DCS9	Ndufb10	-0.00541892	-0.0530518	NaN	NaN	NaN	NaN	NaN	13166000	16268000	2832200	3974700	157840	0	0
Q9CQZ6	Ndufb3	NaN	NaN	NaN	NaN	NaN	NaN	NaN	2358100	3818700	2851100	2216400	3701600	1859800	1521500
Q9CR61	Ndufb7	NaN	NaN	NaN	NaN	0.105872	NaN	NaN	464030	1245000	0	0	1093900	0	118760
Q9CQJ8	Ndufb9	NaN	NaN	NaN	-0.454693	NaN	NaN	NaN	0	2269500	1134200	3117700	0	0	2450000
Q91VD9	Ndufs1	0.193069	0.31921	-0.138101	0.0418662	-0.486445	-0.163519	-0.0690388	43946000	43136000	15814000	17352000	26157000	12239000	5022200
Q9DCT2	Ndufs3	NaN	NaN	NaN	NaN	NaN	NaN	NaN	0	0	0	151040	0	0	0
Q9CXZ1	Ndufs4	NaN	NaN	NaN	NaN	NaN	NaN	NaN	460850	1578700	0	0	464270	499220	371230
Q99LY9	Ndufs5	0.0466122	0.362124	-0.0660979	0.0323367	-0.14289	0.000286729	-0.119882	27869000	30090000	37994000	34459000	32310000	15538000	32776000
P52503	Ndufs6	0.642514	-0.264034	0.668852	0.277907	-0.681711	-0.100612	-0.158121	184830000	120610000	64634000	187330000	130410000	140330000	145010000
Q9DC70	Ndufs7	0.026615	0.26689	NaN	0.0757294	-0.0385009	0.00237775	NaN	10881000	8530300	13447000	10537000	15749000	13760000	13129000
Q8K3J1	Ndufs8	0.319626	0.141732	0.101163	NaN	-0.313445	-0.303714	NaN	31166000	68360000	45620000	49088000	33790000	53420000	45439000
Q91YT0	Ndufv1	0.172486	0.570403	-0.122807	0.307924	-0.350694	-0.0308425	-0.42951	24383000	40659000	8493700	39630000	13375000	25091000	22813000
Q9D6J6	Ndufv2	0.0169498	0.235957	-0.114362	0.110489	-0.157033	0.0169784	-0.0675915	7978400	20205000	5935800	8648300	4230800	6206200	3805200
Q8BK30	Ndufv3	NaN	NaN	NaN	NaN	NaN	NaN	NaN	21676000	0	0	0	16395000	7562600	1195200
Q9DC07	Nebl	-0.265216	0.125026	0.0691499	-0.0363963	-0.0163229	-0.281215	-0.0854333	112030000	77536000	50978000	68554000	40222000	91452000	48650000
Q8BG18	Necab1	NaN	NaN	NaN	NaN	NaN	NaN	NaN	0	0	0	0	0	0	1509400
P46935	Nedd4	0.0898698	-0.157797	-0.167894	0.0144785	-0.0402066	0.139518	-0.0300732	41358000	42920000	18496000	22826000	25345000	26975000	31679000
Q8CFI0	Nedd4l	0.0938768	-0.136921	0.0204027	0.043205	0.00272723	NaN	0.0450873	31432000	30611000	24477000	30659000	20497000	1342500	5587000
P29595	Nedd8	NaN	NaN	NaN	NaN	NaN	NaN	NaN	321790	988990	0	0	0	0	0
P19246	Nefh	NaN	NaN	NaN	NaN	NaN	NaN	NaN	10306000	0	0	5936600	9155800	2561700	9377100
P08551	Nefl	0.0628827	0.0883842	0.0909631	0.0523476	-0.0812753	0.124273	0.100229	201740000	69591000	45264000	137760000	128880000	110360000	153900000
P08553;REV__Q8R344	Nefm	0.039057	-0.0921803	0.121527	0.017826	0.134878	0.163309	0.114741	146930000	138580000	114540000	135070000	70771000	88892000	104420000
Q61220	Nell2	-0.0471398	0.0398502	-0.0266273	0.164264	-0.0400482	-0.119487	0.0259122	92417000	50076000	26388000	8339100	33470000	87096000	75802000
Q810U3	Nfasc	0.462188	-0.0327751	NaN	0.0932816	-0.00466523	-0.125384	NaN	3122200	7763500	0	56484000	911720	11806000	3153300
Q9WV30	Nfat5	NaN	NaN	NaN	NaN	NaN	NaN	NaN	0	0	0	0	9609300	456990	0
Q02780;P70255;P70257;P97863	Nfia;Nfic;Nfix;Nfib	NaN	NaN	NaN	NaN	NaN	NaN	NaN	633930	0	0	1472800	0	0	0
P25799	Nfkb1	NaN	NaN	NaN	NaN	NaN	NaN	NaN	2326400	0	0	0	2657400	1809800	0
Q9QZ23	Nfu1	NaN	NaN	NaN	NaN	NaN	NaN	NaN	0	1437100	0	0	0	0	0
Q9D0T1	Nhp2l1	NaN	NaN	NaN	NaN	NaN	NaN	NaN	314150	823590	0	0	513380	228400	0
P10493	Nid1	NaN	NaN	0.0165737	NaN	NaN	NaN	NaN	0	0	37867000	0	0	0	0
O88322	Nid2	NaN	NaN	NaN	NaN	NaN	NaN	NaN	0	0	2340100	0	0	0	0
Q9D0F4;Q5SZT7	Nkap;Nkapl	NaN	NaN	NaN	NaN	NaN	NaN	NaN	4478200	126450	0	2307300	651190	0	326490
P15532	Nme1	-0.0126824	-0.0109909	-0.0694738	-0.0200921	-0.00548081	0.0122399	0.0378723	120140000	105320000	64409000	44346000	30464000	94632000	78229000
Q01768	Nme2	0.201097	0.228426	0.0436766	0.00475116	-0.130173	-0.0710347	NaN	24060000	37279000	12893000	30600000	16495000	12780000	28951000
O70310	Nmt1	NaN	NaN	NaN	NaN	NaN	NaN	NaN	0	0	0	0	0	929970	0
Q99K48	Nono	0.0681859	0.0654303	0.0200296	-0.0280519	-0.0586158	-0.00238207	0.0237739	93045000	73280000	41795000	86611000	65336000	86766000	82991000
Q9D6T0	Nosip	-0.194159	NaN	NaN	NaN	NaN	NaN	NaN	5214800	0	0	0	0	0	0
Q01705;O35516	Notch1;Notch2	NaN	NaN	NaN	NaN	NaN	NaN	NaN	0	5725300	0	0	0	0	0
Q9JKN6	Nova1	NaN	NaN	NaN	NaN	NaN	NaN	NaN	0	0	0	0	317940	0	0
Q11011	Npepps	NaN	-0.270544	NaN	NaN	NaN	NaN	NaN	679610	2141000	678950	610150	695270	1039000	919610
Q61937	Npm1	0.150204	-0.147691	0.0454403	-0.0559765	0.148993	0.00611428	0.107004	167470000	133700000	70291000	154130000	79617000	145270000	148710000
Q91V88	Npnt	NaN	NaN	NaN	NaN	NaN	NaN	NaN	0	0	16412000	0	0	0	0
P97300	Nptn	-0.0196784	NaN	-0.0770152	0.00864275	NaN	0.0230955	0.0314377	30820000	4099100	17534000	30575000	0	27619000	25110000
Q62443	Nptx1	0.0273088	NaN	NaN	NaN	NaN	NaN	0.150833	4850600	3373500	0	5301400	15570000	1229500	4652100
Q99J85	Nptxr	-0.0316992	-0.0910755	0.0512683	0.0910335	0.119078	-0.0149403	0.14643	76011000	52388000	15270000	103090000	59955000	62272000	81626000
Q06219;P12813	Nr4a2;Nr4a1	NaN	NaN	NaN	NaN	NaN	-0.308756	NaN	6490100	0	0	0	0	13205000	0
Q810U4	Nrcam	-0.0164008	0.050225	0.0297895	0.00156065	-0.0130059	0.0531156	-0.0019067	25298000	21531000	3462400	18099000	10252000	18239000	18519000
P60761	Nrgn	-0.307885	0.374345	0.32164	-0.0655268	-0.134974	-0.633842	-0.119454	1141900000	400970000	361620000	855390000	451340000	610760000	328080000
Q6P9K9;Q9CS84	Nrxn3;Nrxn1	NaN	0.0805543	NaN	NaN	NaN	NaN	NaN	1965200	1877600	0	516630	1105700	443490	496700
P46460;O54941	Nsf	-0.0335626	0.0412347	-0.00248693	0.0719188	-0.0167827	-0.0920887	0.0206019	656150000	574440000	278840000	483420000	371180000	557680000	472690000
Q9CZ44	Nsfl1c	NaN	NaN	NaN	NaN	NaN	NaN	NaN	0	0	0	10341000	0	281310	0
Q62092	Nsg1	NaN	NaN	NaN	NaN	NaN	NaN	NaN	7650300	11808000	2742300	0	12662000	9482300	0
Q9R1A3;O09118	Ntn3;Ntn1	NaN	NaN	NaN	NaN	NaN	NaN	NaN	0	0	14113000	0	0	0	0
P15209;Q6VNS1	Ntrk2	NaN	NaN	NaN	NaN	NaN	NaN	NaN	522160	0	0	304290	418420	0	0
Q02819	Nucb1	-0.0593939	0.0583121	NaN	0.195651	0.0922394	0.0924919	0.128445	10488000	920020	167160	1229900	6555700	15799000	20971000
O35685	Nudc	-0.142535	-0.073637	-0.179155	-0.228038	0.205756	-0.0489853	0.0556901	54059000	28158000	28515000	14362000	12125000	25212000	30330000
Q8R1N4	Nudcd3	NaN	NaN	NaN	NaN	NaN	NaN	NaN	0	4824100	2851800	0	0	0	0
Q9JI46;P0C028;P0C027;Q8R2U6	Nudt3	-0.284774	-0.320636	NaN	NaN	0.00140068	NaN	-0.0497993	15120000	28430000	0	1053900	11155000	9853300	13023000
Q5F2E7	Nufip2	-0.126029	-0.0244395	0.291813	0.00264115	0.307497	-0.261952	0.0717681	25888000	25475000	21424000	23989000	40359000	13519000	9578700
Q9QZS3	Numb	NaN	NaN	NaN	NaN	NaN	NaN	NaN	0	10639000	0	18284000	0	4197000	0
O08919	Numbl	-0.179332	0.011359	0.0170751	-0.0695451	0.308264	-0.202434	0.105108	11321000	4391000	1330100	10289000	3187700	7486200	3646000
Q8R4R6	Nup35	NaN	NaN	NaN	NaN	NaN	NaN	NaN	217560	265070	0	0	1085800	0	1825700
Q9JIH2	Nup50	0.00783309	NaN	NaN	NaN	NaN	NaN	NaN	25440000	0	0	0	981880	0	0
Q8R480	Nup85	NaN	NaN	NaN	NaN	NaN	NaN	NaN	187690000	164630000	0	0	0	0	0
Q6PFD9	Nup98	NaN	NaN	NaN	NaN	NaN	NaN	NaN	0	0	0	0	6318200	193630	419700
P29758	Oat	0.103838	-0.01108	-0.0876557	0.0815273	0.161598	0.0329156	0.000156374	6373900	6059300	6135100	5746200	2994700	20740000	18940000
Q9CRD0	Ociad1	0.00813156	0.0939467	0.0477809	-0.0119586	-0.0472359	0.0386881	0.0177197	215070000	116950000	2491700	186840000	35340000	81821000	97963000
Q9D8W7	Ociad2	NaN	NaN	NaN	NaN	NaN	NaN	NaN	0	37187000	0	0	0	0	0
Q60597	Ogdh	0.0235405	0.343802	-0.199998	0.141575	-0.150357	0.0858473	-0.139659	29291000	30626000	45075000	52000000	21310000	52963000	6635300
Q8CGY8	Ogt	0.120278	0.203251	-0.10523	0.0739382	-0.341929	-0.0896579	-0.119817	15769000	26092000	6902400	6170100	8345300	18810000	49528000
Q9CZ30	Ola1	NaN	-0.0664419	NaN	NaN	NaN	NaN	NaN	9973200	12664000	0	0	7123700	11954000	8395800
O88998	Olfm1	NaN	0.0625068	NaN	0.0761305	-0.0172421	NaN	0.0482498	7386800	22609000	0	24496000	24248000	2145300	3018100
P58281	Opa1	0.00680821	NaN	NaN	NaN	0.00508045	NaN	NaN	4273800	0	3498300	3799600	5421000	2955700	3978000
Q8K2C7	Os9	NaN	NaN	NaN	NaN	NaN	NaN	NaN	0	0	0	2094800	1179000	2465500	2003000
Q9D0K2	Oxct1	NaN	NaN	NaN	NaN	NaN	NaN	NaN	0	9244700	222940	0	0	626510	0
Q4KMM3	Oxr1	-0.150722	-0.0194694	0.0985745	-0.0246601	0.312748	0.00105227	0.130352	22410000	26093000	11114000	26871000	6209400	21263000	26673000
Q9DBN4	P33monox	NaN	NaN	NaN	NaN	NaN	NaN	NaN	0	0	0	0	0	0	0
Q60715	P4ha1	NaN	NaN	NaN	NaN	NaN	NaN	NaN	0	256570	0	0	278240	434710	365720
P09103	P4hb	NaN	NaN	NaN	0.0179927	NaN	NaN	NaN	0	0	0	2365000	396630	0	0
P50580	Pa2g4	-0.0445143	-0.0025874	-0.196973	-0.0861438	0.232725	0.153218	0.153255	18968000	24077000	4510600	12361000	17369000	27854000	18120000
P29341	Pabpc1	0.192121	-0.0775081	0.0266558	0.0213134	0.114933	0.0562385	0.0550685	92363000	99396000	56078000	110960000	61450000	41330000	74467000
Q8CCS6	Pabpn1	NaN	NaN	NaN	-0.277341	NaN	NaN	NaN	0	624840	0	2245700	0	0	343950
Q61644	Pacsin1	-0.0970023	-0.128322	0.0406814	-0.0557493	0.106066	0.0276629	0.0429389	537140000	397710000	333200000	250690000	221970000	486340000	245760000
Q9WVE8	Pacsin2	-0.154127	-0.204085	NaN	NaN	0.311571	NaN	NaN	7143900	4652600	3520300	4481900	4248400	0	648830
P63005	Pafah1b1	-0.0409491	0.0135955	0.0134271	-0.0400909	-0.010978	-0.030883	0.00402715	38811000	36488000	33437000	144520000	81400000	50386000	19839000
Q61206	Pafah1b2	-0.0669533	-0.0405245	0.0346686	-0.209258	0.0629739	NaN	-0.0264515	63647000	188160000	13538000	18267000	25583000	581630	39801000
O88643	Pak1	-0.044168	-0.173647	0.0206099	-0.0637678	0.102873	-0.0458704	-0.0377849	25214000	10441000	6505400	10341000	22803000	10902000	6231300
Q61036	Pak3	NaN	NaN	NaN	NaN	NaN	NaN	NaN	14292000	0	0	0	0	10888000	0
Q9ET54;Q5DTJ9	Palld;Mypn	NaN	NaN	NaN	NaN	NaN	NaN	NaN	0	0	1919000	0	0	0	0
P97467	Pam	NaN	NaN	NaN	NaN	NaN	-0.0881006	NaN	0	4814100	0	0	0	6214300	0
Q8BGF7	Pan2	NaN	NaN	NaN	NaN	NaN	NaN	NaN	0	250670000	0	0	0	0	0
Q60967	Papss1	NaN	NaN	NaN	NaN	NaN	-0.169498	-0.28346	0	0	0	0	0	8281000	5352500
Q99LX0	Park7	-0.000430165	0.00294321	-0.159336	-0.00284524	-0.133443	-0.159958	-0.0284086	37119000	58394000	34419000	16551000	44764000	29847000	26790000
Q05920	Pc	NaN	NaN	NaN	NaN	NaN	NaN	NaN	0	461050	0	0	0	0	0
P60335;P57724	Pcbp1	-0.0148476	0.0194486	-0.00153141	-0.10651	-0.016908	-0.0519239	0.0132014	183940000	216150000	144670000	243540000	85907000	141630000	121030000
Q61990	Pcbp2	-0.00811855	-0.0257186	-0.0706168	-0.0521058	0.0818123	-0.0224284	-0.0417084	31253000	18503000	18323000	19825000	13017000	9169100	19001000
P57722	Pcbp3	NaN	NaN	NaN	NaN	NaN	NaN	NaN	0	272290	0	0	0	0	0
Q7TSK3	Pcdh8	0.087533	-0.198205	NaN	0.00979072	NaN	-0.0728011	0.156325	33851000	12126000	6204800	99959000	14759000	13362000	40665000
Q9QYX7	Pclo	NaN	-0.039929	NaN	-0.0295973	NaN	NaN	NaN	4033900	30686000	0	11502000	0	0	0
P23506	Pcmt1	-0.0236317	-0.0591052	-0.0556802	-0.0890716	-0.0496056	-0.0784206	-0.0711822	43702000	35562000	55125000	41398000	24100000	27192000	24980000
P17918	Pcna	0.104726	NaN	NaN	NaN	NaN	-0.0866089	NaN	17845000	4312700	2707900	16132000	3793700	5090600	7658700
Q6P8I4	Pcnp	NaN	NaN	NaN	NaN	NaN	NaN	NaN	0	7249900	5712900	8116300	0	0	0
P21661	Pcsk2	NaN	0.127979	NaN	NaN	NaN	NaN	-0.189153	5208000	1521300	371630	0	0	518330	12147000
Q3UHX2	Pdap1	NaN	NaN	NaN	NaN	NaN	NaN	NaN	0	0	0	0	0	0	0
Q8VE70	Pdcd10	NaN	NaN	NaN	NaN	NaN	NaN	NaN	0	12267000	0	0	0	0	0
Q61823	Pdcd4	NaN	NaN	NaN	NaN	NaN	NaN	NaN	1542200	1494000	0	0	656320	1313600	0
P56812	Pdcd5	NaN	-0.184449	NaN	-0.145724	NaN	NaN	NaN	12730000	44080000	0	24926000	0	0	0
Q9WU78	Pdcd6ip	NaN	NaN	NaN	NaN	NaN	NaN	NaN	498070	525560	0	0	0	0	0
Q922S4	Pde2a	NaN	NaN	NaN	NaN	NaN	NaN	-0.126748	1342700	0	0	0	1074700	2083400	3798500
Q80YT7	Pde4dip	NaN	NaN	NaN	NaN	NaN	NaN	NaN	5445500	8380200	0	0	0	0	0
P35486	Pdha1	0.030883	0.160048	-0.100169	0.163042	-0.0716979	0.0652895	-0.06989	90011000	359210000	80704000	83351000	99484000	81814000	85057000
Q9D051	Pdhb	0.203332	0.462263	0.0941915	0.212481	-0.18047	0.0180003	-0.240549	12416000	10262000	4835500	7081500	12869000	2345400	3331600
Q8BKZ9	Pdhx	0.0908574	0.0491017	0.0933516	0.0479754	-0.248782	0.0582899	0.046192	5806500	24261000	3184000	14318000	9431200	16412000	16449000
P27773	Pdia3	0.0459876	-0.122456	-0.000291075	-0.0724397	0.14598	0.0868646	0.15774	114500000	168410000	66639000	97335000	89839000	110970000	70588000
P08003	Pdia4	NaN	NaN	NaN	NaN	NaN	NaN	0.102384	5580100	2760600	461090	0	2203300	2657100	4414500
Q922R8	Pdia6	0.00104106	0.24959	NaN	0.0207755	NaN	0.182693	0.297104	3303000	2659500	2113400	4941200	4150800	4514300	4330800
Q8CI51	Pdlim5	NaN	NaN	NaN	NaN	NaN	NaN	NaN	0	2325800	719860	0	0	559060	0
Q8K183	Pdxk	-0.0379386	-0.112186	-0.126319	-0.158103	0.0827729	-0.00991808	-0.0251829	6320700	12029000	2819300	6958900	5404300	8124300	8961800
Q62048	Pea15	NaN	NaN	NaN	NaN	0.119461	NaN	NaN	7058400	3933600	3938300	8529600	15924000	10595000	4397300
P70296	Pebp1	-0.10897	-0.162449	-0.114956	-0.118324	-0.0828571	-0.0735351	-0.0978817	34667000	39183000	3943200	33555000	23538000	32622000	30733000
Q8BFY6	Pef1	NaN	NaN	NaN	NaN	NaN	NaN	NaN	4040100	905010	3445500	0	4035900	2494800	0
Q3URU2	Peg3	NaN	NaN	NaN	NaN	NaN	NaN	NaN	0	3054700	0	1816700	0	0	0
Q8C669;Q8BXR6	Peli1	NaN	NaN	NaN	NaN	NaN	NaN	NaN	0	1768700	0	0	0	620250	1226100
Q80X73	Pelo	NaN	NaN	NaN	NaN	NaN	NaN	NaN	2788400	0	0	0	0	4702800	0
Q8VCI5	Pex19	NaN	NaN	NaN	NaN	NaN	NaN	NaN	343930	0	0	0	0	0	0
O09012	Pex5	NaN	NaN	NaN	NaN	NaN	NaN	NaN	0	0	0	0	0	207110	0
Q8C437	Pex5l	NaN	NaN	NaN	NaN	NaN	NaN	NaN	0	0	0	0	0	0	0
Q9CWM4	Pfdn1	NaN	-0.0509273	NaN	NaN	NaN	NaN	NaN	267160	4583500	676430	331320	564470	0	0
O70591	Pfdn2	NaN	NaN	NaN	NaN	NaN	NaN	NaN	306130	241140	0	618830	394140	0	0
Q9WU28	Pfdn5	NaN	0.219585	NaN	NaN	NaN	NaN	NaN	248680	10211000	287910	6804800	534330	0	0
P12382	Pfkl	NaN	NaN	NaN	NaN	NaN	NaN	NaN	259550	0	722700	9375500	11039000	0	5376800
P47857	Pfkm	0.0303973	0.0758388	-0.00607464	0.0762398	-0.109241	0.00566085	-0.0863242	40552000	53884000	14245000	60630000	30930000	64103000	64388000
Q9WUA3	Pfkp	0.0355898	0.0161974	-0.190689	0.0110204	-0.0937718	0.0187569	-0.115976	22561000	46161000	8765500	10995000	9300900	15817000	10360000
P62962;CON__P02584	Pfn1	0.0738649	-0.044168	0.031166	-0.00772491	0.0219245	-0.00419236	0.0417563	57718000	67567000	19848000	118030000	42646000	67030000	107170000
Q9JJV2	Pfn2	NaN	-0.0237968	0.00483706	-0.0475466	-0.0260427	-0.034869	-0.0180344	5657500	9222300	25770000	5770800	10110000	9062300	7469600
Q9DBJ1;O70250	Pgam1	0.010512	-0.1061	-0.0423113	-0.096026	-0.0418662	-0.116309	-0.0777675	150950000	117950000	75015000	169310000	103730000	124160000	73575000
Q9DCD0	Pgd	NaN	NaN	NaN	NaN	NaN	NaN	NaN	0	716720	0	0	0	0	246060
P09411;P09041	Pgk1	0.0260427	-0.0739098	-0.0574414	-0.0469752	-0.0446181	-0.0932816	-0.0435587	568410000	486090000	244070000	541630000	303150000	530900000	469390000
O55022	Pgrmc1	NaN	0.0262063	NaN	NaN	NaN	NaN	NaN	4482300	5703100	0	3348000	0	0	4841600
Q2M3X8;Q501J7	Phactr1	-0.371325	0.145414	NaN	-0.207139	NaN	-0.203033	-0.124439	18148000	12290000	0	21208000	608800	4730000	3489900
O35129	Phb2	NaN	NaN	NaN	NaN	NaN	NaN	NaN	1393800	0	0	0	0	0	0
Q61753	Phgdh	0.109477	0.125579	-0.146174	0.107481	-0.11886	0.238726	-0.195595	1770300	12456000	4712100	8348500	5208500	10848000	4612900
Q62392	Phlda1	NaN	NaN	NaN	NaN	NaN	NaN	NaN	0	595550	0	796150	0	0	265080
O35386	Phyh	NaN	NaN	NaN	NaN	NaN	NaN	NaN	0	22640000	168100	0	432700	0	504780
Q8K0S0	Phyhip	-0.237869	-0.0613702	-0.035467	-0.0474449	-0.0303973	-0.058464	0.000795487	132980000	76787000	74535000	103040000	85087000	72122000	47545000
Q8BGT8	Phyhipl	NaN	-0.0845368	0.0335846	NaN	NaN	NaN	NaN	0	13207000	16766000	18509000	0	0	0
Q7M6Y3	Picalm	-0.163233	0.254983	0.204961	NaN	0.104804	-0.22334	NaN	19717000	11111000	9916900	4816100	24520000	11394000	4894400
P70182;O70161	Pip5k1a;Pip5k1c	NaN	NaN	NaN	NaN	NaN	NaN	NaN	0	0	0	2981200	0	0	0
P53810;P53811	Pitpna;Pitpnb	NaN	NaN	NaN	NaN	NaN	NaN	NaN	0	760860	0	369080	0	0	0
Q80U04	Pja2	-0.0434714	0.198272	0.0733517	0.0155274	NaN	NaN	-0.0359098	41339000	62928000	26978000	31980000	5339200	0	10636000
P52480;P53657	Pkm	0.0287745	-0.0328359	-0.011178	-0.00620238	-0.0651314	-0.0349892	-0.0161555	635690000	585450000	435910000	655080000	491220000	465570000	639510000
P97350	Pkp1	NaN	0.64435	NaN	NaN	NaN	NaN	NaN	0	68017000	0	4410100	0	0	0
Q9QY23	Pkp3	NaN	NaN	NaN	0.0853263	NaN	NaN	NaN	0	4778800	0	16421000	0	4145400	0
Q60963	Pla2g7	NaN	NaN	NaN	NaN	NaN	NaN	NaN	0	615230	0	2132200	0	0	0
P11214	Plat	0.088455	0.180671	-0.0941879	0.0553401	0.0699429	0.170619	0.156225	83806000	53265000	18952000	16139000	20429000	28545000	78300000
P06869	Plau	NaN	NaN	NaN	NaN	NaN	NaN	0.230903	0	4337000	464860	2166000	1235400	4094700	12545000
O35405	Pld3	-0.0520617	0.0326188	0.0376257	0.0872844	0.0840622	-0.0477031	-0.00659439	13528000	12207000	15601000	12461000	6358600	4667400	5628800
Q9QXS1	Plec	-0.130059	0.214075	-0.0510299	-0.143634	0.26552	0.152742	0.117686	26753000	42279000	2665500	30730000	32156000	37782000	5893300
Q9JHK5	Plek	0.238096	NaN	NaN	0.109241	NaN	0.079011	0.153014	32905000	35551000	0	5433500	1106000	3019700	23167000
P43883	Plin2	NaN	NaN	NaN	NaN	NaN	0.515657	NaN	10901000	0	0	19324000	7975600	26342000	11118000
P53351;Q60806	Plk2	NaN	NaN	NaN	NaN	NaN	NaN	NaN	0	0	0	1298100	0	0	0
P60202	Plp1	0.00552369	-0.152045	-0.0566588	-0.201384	0.453766	0.338632	-0.0299922	314900000	419810000	86999000	224670000	164710000	203660000	216700000
Q99K51;Q3V0K9	Pls3	-0.011499	-0.0273945	-0.0205746	0.00783309	-0.0252649	-0.0539999	0.00566525	34581000	54443000	36269000	54616000	30599000	28853000	29314000
Q80UG2	Plxna4	NaN	NaN	NaN	NaN	NaN	NaN	NaN	0	0	0	0	0	0	1625800
O35621	Pmm1	NaN	NaN	NaN	NaN	NaN	NaN	NaN	400320	0	0	0	0	0	0
Q80VM8	Pnmal1	NaN	NaN	NaN	NaN	NaN	NaN	NaN	0	0	0	0	0	0	0
O35691	Pnn	NaN	NaN	NaN	NaN	NaN	NaN	NaN	0	0	0	0	0	2520500	0
P23492	Pnp	NaN	NaN	NaN	NaN	NaN	NaN	NaN	0	381720	0	0	381720	0	0
Q8K4L4	Pof1b	NaN	NaN	NaN	NaN	NaN	NaN	NaN	0	1494800	0	0	0	0	0
Q8BG81	Poldip3	-0.281316	NaN	NaN	-0.257762	NaN	0.0333374	NaN	25642000	2666200	514690	8892900	23253000	7939800	153250
P37040	Por	0.0580082	-0.0887412	0.0159044	0.043205	0.167446	0.110715	0.0512888	24110000	18805000	18208000	15953000	14259000	19201000	29431000
Q9D819	Ppa1	-0.0398861	-0.254145	NaN	NaN	NaN	-0.0157369	NaN	1758700	3671800	0	0	996760	2128900	0
Q99JY8	Ppap2b	NaN	0.071477	NaN	NaN	NaN	NaN	NaN	0	6652400	6436900	3534300	3434800	6746900	6690300
Q8BSS9	Ppfia2	NaN	NaN	NaN	-0.0700551	NaN	-0.0807347	NaN	1312600	6429800	0	12539000	0	2519100	7772100
P60469	Ppfia3	NaN	NaN	NaN	NaN	NaN	NaN	NaN	6629900	6481500	0	0	5017700	3052700	0
O35711;Q8C8U0	Ppfibp2;Ppfibp1	NaN	NaN	NaN	NaN	NaN	NaN	NaN	0	0	0	0	0	0	4150200
P17742	Ppia	0.0407605	0.0120776	-0.0343797	0.0118664	-0.0252649	-0.0223871	-0.0126685	142020000	265990000	126030000	240250000	106350000	200270000	183530000
Q9CR16	Ppid	0.0593362	-0.0817966	-0.0838409	-0.138836	0.0163061	-0.0361496	0.0893116	44235000	46317000	19915000	10474000	26889000	33146000	30581000
A2AR02	Ppig	NaN	NaN	NaN	NaN	NaN	NaN	NaN	5935600	0	0	473330	780560	958290	1160800
Q80TL0	Ppm1e	NaN	NaN	NaN	NaN	NaN	NaN	NaN	285640	477710	0	0	276050	0	227940
Q8BVQ5	Ppme1	-0.0127852	-0.168073	-0.0218103	-0.113284	0.0707548	-0.0834668	-0.00949339	6013100	5850500	3453300	8726500	2713400	9855800	7890200
P62137	Ppp1ca	NaN	-0.090027	NaN	NaN	NaN	NaN	NaN	0	6460400	0	0	0	0	296580
P62141	Ppp1cb	-0.0139901	-0.0324099	-0.0595483	0.0277572	0.0796053	0.0236087	-0.0290183	218850000	381160000	169910000	270120000	135050000	76467000	141010000
P63087	Ppp1cc	NaN	NaN	NaN	NaN	NaN	NaN	0.150175	1852500	1234900	0	1673300	1973900	2247800	3577200
Q80W00	Ppp1r10	-0.175744	-0.149942	NaN	NaN	0.00392196	NaN	-0.022923	10552000	5001800	329400	156120	8241300	4798600	8403700
Q9DBR7	Ppp1r12a	NaN	NaN	NaN	NaN	NaN	NaN	NaN	0	0	0	0	0	4548400	2541300
Q9ERT9	Ppp1r1a	NaN	NaN	NaN	NaN	NaN	NaN	NaN	9940400	0	8664400	8468500	5177700	6973600	7089500
Q9DCL8	Ppp1r2	-0.17538	-0.0174484	0.0870712	NaN	0.168501	NaN	0.0181678	56777000	11676000	44709000	15734000	46417000	36948000	53561000
Q3UM45	Ppp1r7	NaN	NaN	NaN	-0.138824	NaN	NaN	NaN	0	0	0	4318900	0	0	0
Q6R891	Ppp1r9b	NaN	0.0553401	NaN	NaN	NaN	NaN	NaN	0	16030000	26686000	0	0	0	0
P63330;P62715	Ppp2ca;Ppp2cb	-0.0932449	-0.024775	-0.133299	0.0217267	0.100054	NaN	0.037768	84587000	148910000	31559000	48532000	78361000	15945000	17652000
Q76MZ3;Q7TNP2	Ppp2r1a	0.0251829	-0.0319142	-0.0241318	-0.0487256	-0.0419451	-0.0238695	-0.0252649	160060000	177910000	80536000	222210000	166900000	126090000	146250000
Q8BG02;Q6P1F6	Ppp2r2c;Ppp2r2a	NaN	NaN	NaN	NaN	NaN	NaN	NaN	0	0	0	0	0	0	0
P63328	Ppp3ca	-0.0845527	0.00104106	0.0100454	0.0552636	0.0150139	-0.120278	-0.00496589	380510000	567870000	316490000	591180000	311920000	442110000	469430000
P48453;P48455	Ppp3cb	-0.124308	0.184237	-0.0894343	0.137955	-0.153418	0.0337503	-0.0419451	53309000	43666000	16608000	34938000	44829000	49679000	37469000
Q63810	Ppp3r1	0.0508049	-0.138054	NaN	0.0125842	NaN	NaN	NaN	1570700	1842500	768810	1636800	757680	0	899040
Q60676	Ppp5c	-0.0717937	0.0985399	NaN	NaN	NaN	NaN	NaN	7253700	1926500	0	0	0	325110	0
Q922D4	Ppp6r3	NaN	NaN	NaN	NaN	NaN	NaN	NaN	0	1363700000	0	0	0	0	0
P35700	Prdx1	0.280965	-0.165103	-0.0351466	-0.060316	0.0547235	-0.00225248	-0.00281378	60353000	50428000	42247000	57383000	43370000	64890000	31756000
Q61171	Prdx2	NaN	0.374308	NaN	NaN	-0.246228	0.353655	0.600119	8877500	34233000	2384200	2638500	8166900	12532000	12254000
P20108	Prdx3	NaN	NaN	NaN	NaN	NaN	NaN	-0.917516	805820	310350	0	442240	366190	744140	13805000
O08807	Prdx4	NaN	NaN	NaN	NaN	NaN	NaN	NaN	805430	1423800	845410	1988300	1355100	1189000	812430
P99029	Prdx5	-0.0134253	0.0156112	-0.0878364	-0.141048	-0.124928	-0.0746702	-0.0609621	11521000	4857800	8633000	11064000	903560	6916300	10802000
O08709	Prdx6	0.201097	-0.0346525	-0.0803676	0.105101	-0.0652061	0.064523	-0.0925452	27014000	24891000	16674000	18614000	13469000	18404000	25970000
Q9JK53	Prelp	NaN	NaN	NaN	NaN	NaN	NaN	NaN	0	0	149800	0	0	0	0
Q8C167	Prepl	NaN	-0.0160942	-0.0102922	NaN	-0.0135955	NaN	-0.211227	11481000	18896000	9421900	13493000	27553000	4618500	23057000
Q3U5C7;Q80VL3	Prickle1	-0.0541524	NaN	NaN	NaN	NaN	NaN	0.0148521	23021000	1635200	0	1989900	0	12143000	13783000
Q80Y24	Prickle2	-0.14788	NaN	NaN	0.0854333	NaN	NaN	NaN	7235300	0	0	24314000	221630	1928500	0
Q9DBC7	Prkar1a	-0.0162339	-0.00923062	0.000911062	-0.0165993	0.0262166	-0.00732095	0.0133447	202260000	298390000	113700000	191770000	183200000	192780000	219290000
P12849	Prkar1b	-0.0170914	-0.0639489	0.0293838	-0.0525271	0.0752556	0.084368	-0.0180761	18416000	71438000	2875800	3405500	20911000	8390700	4994800
P68404	Prkcb	-0.126064	0.0608111	NaN	-0.285779	NaN	0.0628182	0.0870238	45036000	31275000	29692000	6567400	0	76009000	61046000
P28867;Q02111	Prkcd;Prkcq	NaN	NaN	NaN	NaN	NaN	NaN	NaN	0	0	0	0	0	0	1741000
P16054;P23298	Prkce	-0.0211578	NaN	0.136816	0.0740481	0.0549206	-0.0261245	-0.0524631	7144100	1128300	2851400	7525000	7850700	5422200	3246600
P63318	Prkcg	-0.106144	0.152105	-0.0154907	0.277219	-0.142358	-0.13456	-0.069335	14753000	32010000	8699100	12811000	20615000	22830000	17460000
O08795	Prkcsh	NaN	NaN	NaN	NaN	NaN	NaN	NaN	2499200	0	0	578180	1532100	3520600	0
P04925	Prnp	-0.077176	0.0612262	-0.072214	0.0356698	-0.02592	-0.0260018	-0.00595229	183140000	197550000	122160000	146860000	223080000	148490000	74197000
Q9Z2Y8	Prosc	NaN	-0.208478	NaN	NaN	NaN	NaN	NaN	2045700	4828700	0	2570500	0	1259500	0
P48437	Prox1	NaN	NaN	NaN	NaN	NaN	NaN	NaN	0	0	0	0	1227300	0	0
Q8BM39	Prpf18	NaN	NaN	NaN	NaN	NaN	NaN	NaN	0	0	0	0	0	13717000	0
Q9R1C7	Prpf40a	NaN	NaN	NaN	-0.283563	NaN	NaN	NaN	14593000	3302100	0	21798000	0	278290	269650
Q61136	Prpf4b	NaN	NaN	NaN	NaN	NaN	NaN	NaN	338210	2996200	491040	1082400	5638100	205810	739680
Q91YR7	Prpf6	-0.0414887	0.0817073	NaN	NaN	NaN	NaN	NaN	11554000	16004000	2971900	9363800	5210100	6446900	8337600
Q9D7G0;Q9CS42	Prps1	NaN	0.00220927	NaN	NaN	NaN	NaN	0.0420337	12371000	5325000	5503700	0	8959400	0	7349900
Q7TSC1	Prrc2a	NaN	NaN	NaN	NaN	NaN	NaN	NaN	0	0	0	1691700	0	0	2515500
Q7TPM1	Prrc2b	-0.0703461	NaN	NaN	0.0324576	NaN	NaN	NaN	40905000	16206000	16457000	42432000	295060	5913600	0
Q3TLH4	Prrc2c	-0.152872	0.139218	0.298307	-0.00900443	0.0408823	-0.364138	0.0991033	77924000	58845000	730980000	72878000	8947500	58499000	39383000
O35449	Prrt1	NaN	NaN	NaN	NaN	NaN	NaN	NaN	1380600	0	645720	1037200	2371800	1173500	793100
E9PUL5	Prrt2	NaN	NaN	NaN	NaN	-0.0500316	NaN	NaN	13300000	0	1790600	0	18760000	14597000	12290000
Q61207	Psap	0.0446573	0.175657	0.000477461	0.0694831	-0.123558	0.0399147	-0.0448532	556430000	726740000	232480000	561570000	382440000	570880000	458960000
Q99K85	Psat1	NaN	NaN	NaN	NaN	NaN	NaN	NaN	0	400340	1088300	0	0	0	1507500
Q2PFD7	Psd3	-0.25448	0.099508	-0.0670192	-0.0593192	NaN	-0.195318	NaN	14363000	31027000	19853000	35519000	563540	34959000	686780
Q99JF8;Q9JMG7;Q3UMU9	Psip1	0.000607587	0.00727825	-0.0146858	0.0383022	-0.00855759	0.0418089	0.0133581	34515000	35447000	18517000	22887000	36541000	22487000	63325000
Q9R1P4	Psma1	-0.0968992	-0.0479344	0.0565237	-0.0381567	NaN	0.0775912	0.174502	16396000	12470000	5532500	14780000	0	25036000	17837000
O70435	Psma3	NaN	0.0120354	NaN	-0.0621563	NaN	NaN	NaN	1708900	2109100	1061500	1755400	0	427810	945380
Q9R1P0	Psma4	NaN	0.0528093	0.0148984	-0.011236	NaN	NaN	NaN	0	4641700	2603300	3711800	4118000	0	3294800
Q9QUM9	Psma6	NaN	0.0918779	NaN	NaN	NaN	-0.202652	NaN	4661600	2348000	334750	5537700	3979300	3759300	364950
Q9Z2U0;Q9CWH6	Psma7;Psma8	NaN	-0.0829148	NaN	NaN	NaN	NaN	NaN	0	3354600	0	0	0	0	0
O09061	Psmb1	0.0406023	0.364814	-0.141012	0.136942	NaN	0.0244533	NaN	3659900	7016900	1780100	37053000	306100	4664200	1702800
Q60692	Psmb6	-0.0813721	0.348052	NaN	NaN	-0.294135	0.102703	-0.304964	7654100	1822700	2867800	0	7994900	7275300	6852700
P70195	Psmb7	NaN	NaN	NaN	NaN	NaN	-0.0141003	NaN	9117000	8000000	4870900	6556400	7414800	10512000	7037200
P62192	Psmc1	-0.0093371	NaN	NaN	NaN	0.101708	0.0541377	0.0450535	4196900	0	0	0	6152300	1212200	6599600
P46471	Psmc2	0.00974826	0.00676545	-0.0258016	-0.0492215	0.0841413	0.0457382	0.0357734	20875000	7812400	12855000	19489000	14278000	13712000	4471100
O88685	Psmc3	-0.0719628	0.0464952	0.011655	-0.022981	0.026355	0.0118024	-0.0484418	6257100	7063500	4151700	6117300	5509400	11553000	9396000
P54775	Psmc4	NaN	NaN	NaN	0.142921	NaN	NaN	NaN	898400	0	0	12237000	0	0	0
P62196	Psmc5	-0.0265165	0.113542	-0.125228	0.0529247	NaN	0.000451901	-0.0371475	27399000	9995200	5513100	18399000	12996000	19710000	18172000
P62334	Psmc6	0.0865022	0.0272273	0.0233759	0.0736084	-0.0111474	0.0557839	NaN	13891000	5036900	730720	14382000	614950	8140600	603760
O35593	Psmd14	NaN	0.117536	NaN	-0.00951907	NaN	NaN	NaN	199800	1191200	0	684210	188480	0	0
Q8VDM4	Psmd2	0.00932339	0.0343878	NaN	NaN	0.0132238	NaN	-0.0581602	11351000	9662500	6577600	7233800	10568000	9971600	8497300
O35226	Psmd4	0.161697	NaN	NaN	0.0435587	NaN	0.0329437	NaN	3037200	2157100	0	834250	488770	1875500	975170
Q9CX56	Psmd8	NaN	NaN	NaN	NaN	NaN	NaN	NaN	2773400	0	0	3203700	4278300	0	0
Q9CR00	Psmd9	NaN	NaN	NaN	NaN	NaN	NaN	NaN	0	10442000	776690	0	0	0	0
Q8R326	Pspc1	-0.0717629	0.0367885	NaN	-0.00507166	-0.0715506	NaN	0.0782927	9472400	10582000	374490	668690	6641100	756260	3309300
Q91Z31	Ptbp2	0.0141003	0.119619	-0.0475466	-0.0152072	NaN	0.0275981	0.120939	16365000	6783500	7288300	23303000	0	12297000	18055000
Q8BHD7;P17225;B2RU80	Ptbp3;Ptbp1;Ptprb	0.149681	NaN	NaN	NaN	NaN	NaN	NaN	30550000	10591000	0	0	22386000	16552000	13446000
O09114	Ptgds	-0.0247796	-0.392041	-0.358456	-0.100114	0.376503	0.0923253	-0.342225	20558000	97128000	32001000	190760000	197650000	356120000	296300000
Q9R0Q7	Ptges3	0.0236228	-0.190393	-0.106188	-0.0923092	0.0612302	0.0127674	0.0939075	59460000	21808000	17424000	52222000	34140000	50743000	41752000
Q05769	Ptgs2	NaN	NaN	NaN	NaN	NaN	NaN	NaN	0	0	442340	0	375240	186190	0
P34152	Ptk2	NaN	NaN	NaN	NaN	NaN	NaN	NaN	0	338460	108830	137930	0	0	0
Q9QVP9	Ptk2b	-0.0768907	0.109511	0.0461048	0.0848264	-0.117371	-0.195429	-0.0207341	61939000	71958000	35250000	16229000	36978000	9223900	43639000
P63089	Ptn	0.0375062	-0.063436	-0.037181	0.0424574	-0.0263698	-0.0366688	-0.0639335	94125000	79794000	121310000	63973000	25611000	76100000	76728000
O70274;Q63739	Ptp4a2;Ptp4a1	NaN	NaN	NaN	NaN	NaN	NaN	NaN	0	0	0	821980	0	0	421160
P80560	Ptprn2	NaN	NaN	NaN	NaN	NaN	NaN	NaN	339100	0	0	11235000	0	371190	0
B0V2N1	Ptprs	NaN	NaN	NaN	NaN	NaN	NaN	NaN	0	0	0	0	0	0	0
B9EKR1	Ptprz1	NaN	NaN	NaN	NaN	NaN	NaN	NaN	1636000	0	3143600	3319100	0	1651500	875570
Q3UEB3	Puf60	-0.10868	0.0576281	NaN	-0.0236271	0.0376354	-0.0003039	0.0814298	28601000	16532000	7047600	6116300	16190000	15871000	14767000
P42669	Pura	NaN	-0.109071	NaN	-0.0480993	NaN	NaN	NaN	8940100	8141400	6359500	10673000	6513500	8915300	6232100
Q8CI94;Q9WUB3;Q9ET01	Pygb	0.0796515	0.203713	-0.140988	0.107786	-0.206151	0.0889543	-0.134878	16449000	82020000	26239000	32583000	3473700	21723000	4839300
Q8BVI4	Qdpr	NaN	NaN	-0.368637	-0.0197602	NaN	0.0898026	NaN	816060	962570	3256800	13200000	1466700	6860300	1399400
Q9QYS9	Qki	-0.0203151	-0.00794159	-0.0767819	0.0185757	0.086679	0.0693667	-0.158724	7258900	35392000	4949500	41906000	10437000	11309000	12123000
P46638;P62492	Rab11b;Rab11a	-0.0213357	-0.0345302	-0.024366	-0.0342434	0.0623066	0.0204107	0.0451306	57401000	62940000	20170000	78281000	34280000	16908000	16783000
G3XA57;Q9D620	Rab11fip2;Rab11fip1	NaN	NaN	NaN	NaN	NaN	NaN	NaN	0	537760	0	0	0	0	0
Q91V41	Rab14	NaN	NaN	NaN	NaN	0.234756	NaN	NaN	14363000	0	8335900	70182000	62592000	0	0
P62821;Q9D1G1;Q8K386	Rab1A;Rab1b	0.0450099	-0.0662192	0.0377053	-0.0630693	0.144893	0.0578927	0.107466	148360000	44238000	80946000	152390000	58124000	51913000	86117000
P35282	Rab21	NaN	NaN	NaN	NaN	NaN	NaN	NaN	5313700	2705500	1337200	0	0	2879000	0
Q6PHN9	Rab35	NaN	NaN	NaN	NaN	NaN	NaN	NaN	0	0	0	3356700	0	0	0
P63011	Rab3a	NaN	NaN	NaN	NaN	NaN	NaN	0.00872961	5417900	6127200	3235100	540700	4786900	174170	5762500
Q9CQD1	Rab5a	-0.0169333	-0.0980842	-0.00393073	-0.0829621	0.057982	0.0736112	0.104705	26842000	44186000	11477000	16737000	43736000	17703000	13621000
P61021	Rab5b	NaN	NaN	NaN	NaN	NaN	NaN	NaN	0	0	0	0	1200700	0	0
P35278	Rab5c	NaN	NaN	0.0911744	NaN	NaN	0.15995	NaN	830970	0	62004000	0	2046300	2234000	1504800
P35279;Q8BHD0	Rab6a	-0.0988524	-0.132044	-0.0356084	-0.0954738	0.166534	0.043006	0.0455693	29869000	11570000	18059000	22217000	28611000	17812000	45689000
P61294	Rab6b	NaN	NaN	NaN	NaN	NaN	NaN	NaN	0	0	0	0	0	1962500	1084600
P51150	Rab7a	0.0570572	-0.195683	-0.0214224	-0.0665684	0.124192	0.0172585	0.0590952	12877000	23540000	2537200	10552000	4469100	5996300	6385500
P63001;P60764;Q05144	Rac1;Rac3;Rac2	0.0623939	-0.0766161	0.0296678	-0.00719473	0.110878	-0.00277063	0.0296764	27640000	68707000	22276000	46967000	16678000	18923000	15857000
P54728;P54726	Rad23b	-0.0515137	-0.0501467	-0.0269137	-0.0115882	0.108474	0.00110887	0.0390158	51705000	54824000	8317400	59243000	38947000	59914000	63896000
P62827;Q61820	Ran;Rasl2-9	0.0409187	-0.398646	-0.0448272	-0.229612	0.0917939	0.065128	0.0232925	43141000	25472000	20118000	17086000	40820000	28431000	23918000
P34022	Ranbp1	NaN	NaN	NaN	-0.127896	0.230512	0.0646187	NaN	12431000	765130	0	915240	9314200	9107900	9802200
Q9ERU9	Ranbp2	NaN	NaN	-0.10019	NaN	NaN	-0.129561	NaN	2118800	0	6566700	0	0	7039700	0
Q9CT10	Ranbp3	-0.0331686	NaN	NaN	NaN	NaN	-0.293539	NaN	24450000	0	0	28880000	0	19010000	0
P69566	Ranbp9	NaN	NaN	NaN	NaN	NaN	NaN	NaN	815180	0	357460	0	246850	1457400	0
P46061	Rangap1	-0.0226926	-0.0762743	-0.0957119	-0.0900965	0.0964	0.0373797	0.0558679	4066300	6129800	3619600	24117000	2511300	2805800	2887300
Q99JI6;P62835	Rap1b;Rap1a	NaN	NaN	NaN	-0.0828412	0.207615	0.0157068	0.140447	1772500	1343700	736940	3641700	9692300	4756300	5294900
A2ALS5	Rap1gap	NaN	NaN	NaN	0.0763127	0.122825	NaN	NaN	2286300	19753000	0	16832000	13807000	9092300	8843200
Q8CHG7	Rapgef2	NaN	NaN	NaN	0.0637086	NaN	NaN	NaN	9668200	0	4694200	9307600	6741300	6002700	0
Q60972	Rbbp4	NaN	NaN	NaN	NaN	NaN	-0.0269008	0.0757879	0	0	0	0	2666800	8809400	7131200
P97868	Rbbp6	0.416224	NaN	NaN	NaN	NaN	NaN	0.300076	31722000	42991000	20779000	12793000	70187000	10166000	55152000
Q60973	Rbbp7	0.0394538	-0.103215	NaN	0.0381829	-0.032014	-0.0436373	0.00268353	47080000	53847000	52677000	45045000	42688000	18791000	33696000
Q9JJ43;Q8BP71	Rbfox1;Rbfox2	-0.0699021	-0.000338882	0.0109357	-0.00887586	-0.0165319	-0.0948204	0.00551128	530530000	2130600000	242220000	154190000	74213000	418270000	138990000
Q8BIF2	Rbfox3	-0.14242	NaN	NaN	NaN	NaN	NaN	NaN	8418200	7237900	2755600	0	3280700	3153300	0
Q8R4X3	Rbm12	NaN	NaN	NaN	NaN	NaN	NaN	NaN	0	100770	0	0	0	0	0
Q8C2Q3	Rbm14	0.125384	NaN	NaN	NaN	0.283955	NaN	NaN	4126100	0	0	0	1832800	1843200	1044200
Q8BHS3	Rbm22	NaN	NaN	NaN	NaN	NaN	NaN	NaN	833630	0	0	0	0	0	4006800
Q6NZN0;Q5SFM8	Rbm26;Rbm27	NaN	NaN	NaN	NaN	NaN	NaN	NaN	0	0	0	0	0	0	340790
O89086	Rbm3	0.222456	0.398929	NaN	0.291635	NaN	NaN	-0.335558	10297000	7826300	7984000	6497400	0	3497700	8394200
Q8VH51	Rbm39	0.00902574	-0.142366	0.0591467	-0.111371	0.215811	0.000343228	0.164658	56196000	20881000	20259000	19700000	23136000	38324000	33297000
Q91V81	Rbm42	-0.0835355	-0.00163167	0.0841829	NaN	NaN	-0.061867	0.0254054	23579000	69091000	49540000	21941000	16148000	42176000	32910000
Q8VE92;Q8C7Q4	Rbm4b;Rbm4	NaN	NaN	NaN	NaN	NaN	NaN	NaN	11218000	6335400	0	0	0	7527800	0
Q91VM5;Q8C796	Rbmxl1	0.0423786	-0.00940366	0.0585778	-0.0117042	0.0750078	-0.0480532	0.0614453	174710000	85327000	79838000	136630000	102050000	130770000	73223000
Q00915	Rbp1	NaN	NaN	NaN	NaN	NaN	NaN	NaN	0	0	0	0	0	0	0
P62878	Rbx1	NaN	-0.0424023	NaN	NaN	NaN	NaN	NaN	0	31658000	0	11556000	0	0	0
Q9JHG6	Rcan1	0.0251419	NaN	0.0176176	NaN	NaN	NaN	NaN	1300700	559830	1274900	0	341640	379110	1139400
Q8BP92	Rcn2	NaN	NaN	NaN	NaN	NaN	NaN	NaN	68650	0	0	0	0	0	0
P26043	Rdx	NaN	NaN	NaN	NaN	NaN	NaN	NaN	403910	537780	0	0	0	356150	0
Q60870	Reep5	NaN	NaN	NaN	NaN	NaN	NaN	NaN	12460000	11070000	8978200	0	0	0	0
O54916	Reps1	NaN	NaN	NaN	NaN	NaN	NaN	NaN	0	0	0	36967000	0	56018000	0
Q80XA6	Reps2	NaN	-0.0683845	NaN	NaN	NaN	NaN	NaN	854820	9029700	0	7852000	4907600	0	5165600
Q9CQE5	Rgs10	NaN	NaN	NaN	NaN	NaN	NaN	0.235279	6124600	2989900	0	4436600	0	0	8805000
P97492	Rgs14	NaN	NaN	NaN	NaN	NaN	NaN	NaN	4146700	623550	0	0	0	0	0
O54829;Q9Z2H2	Rgs7;Rgs6	NaN	NaN	NaN	NaN	NaN	NaN	NaN	0	0	0	0	0	464840	0
Q9QUI0;Q62159	Rhoa;Rhoc	0.170965	-0.109825	-0.0162024	-0.0509908	0.066452	0.0892689	0.0617205	58891000	61991000	38445000	17586000	32813000	48049000	39516000
P62746	Rhob	0.0909631	-0.187006	NaN	-0.104136	NaN	NaN	0.283713	16116000	34582000	0	25858000	610060	484260	19075000
Q9JJC6	Rilpl1	NaN	-0.189116	NaN	NaN	NaN	NaN	NaN	5537900	5940800	0	4598900	0	0	0
P70425	Rit2	NaN	NaN	NaN	NaN	NaN	NaN	NaN	315270	1001200	228550	652720	13120000	0	631800
Q96DY5	Rnf112	NaN	NaN	NaN	NaN	NaN	NaN	NaN	1986100	479170	188960	0	197650	533450	1207900
Q9JI90	Rnf14	NaN	0.0270641	NaN	NaN	-0.015234	-0.0752549	-0.0980897	1696500	3899700	0	2386600	2348100	4065800	4655600
Q9CY62	Rnf181	-0.104771	NaN	NaN	-0.00737138	NaN	NaN	-0.0326188	9972800	4028100	5217100	11912000	5349300	7053300	7019700
Q8BFX1	Rnf187	NaN	-0.0595732	NaN	NaN	NaN	NaN	NaN	231180	981660	0	712910	0	0	0
Q9CQJ4	Rnf2	NaN	NaN	NaN	NaN	NaN	NaN	NaN	0	1086900	0	1050000	0	0	0
Q8BFU3	Rnf214	-0.191303	NaN	NaN	NaN	NaN	NaN	-0.545258	4133000	0	389490	0	28001000	1082500	24034000
Q9WTZ1	Rnf7	NaN	NaN	NaN	NaN	NaN	NaN	NaN	1108200	1848200	0	0	0	1509400	721150
Q91VI7	Rnh1	0.0499154	NaN	NaN	-0.253195	NaN	NaN	0.0323959	1427900	2905600	444460	4400800	441850	0	3390100
Q99M28	Rnps1	NaN	NaN	NaN	NaN	NaN	NaN	NaN	2019900	0	0	2886500	0	0	0
P70335	Rock1	NaN	NaN	NaN	NaN	NaN	NaN	NaN	7221800	7928000	2751800	8509200	5025100	10207000	3613600
P70336	Rock2	-0.0496595	NaN	NaN	NaN	NaN	NaN	NaN	1551100	0	0	1555900	0	523540	0
Q3TDK6	Rogdi	NaN	0.172807	NaN	NaN	NaN	NaN	NaN	0	6440900	0	0	0	0	0
P47708;P70169	Rph3a	-0.136065	0.0296678	-0.0101499	-0.274031	NaN	0.0305608	-0.130366	20841000	6261900	8934000	11788000	5936900	14376000	16579000
Q6ZWV3;P86048	Rpl10;Rpl10l	NaN	NaN	NaN	-0.00738022	NaN	NaN	NaN	3416200	1940200	1741600	3336600	3582400	3641300	3146200
Q9CXW4	Rpl11	NaN	NaN	NaN	NaN	NaN	NaN	NaN	0	1083600	7134200	393200	8562600	0	0
P47963	Rpl13	0.140068	NaN	-0.0904172	-0.0158013	NaN	-0.01603	-0.0734984	22417000	2280300	4048500	12917000	3635600	5955500	13146000
P19253	Rpl13a	NaN	NaN	NaN	NaN	NaN	NaN	NaN	569330	420260	0	4869100	0	7684100	0
Q9CR57	Rpl14	NaN	NaN	NaN	NaN	NaN	NaN	NaN	0	0	6788500	0	0	0	60465000
Q9CZM2	Rpl15	NaN	NaN	NaN	NaN	NaN	NaN	NaN	0	0	0	4246200	0	7944500	0
Q9CPR4	Rpl17	NaN	NaN	NaN	NaN	NaN	NaN	NaN	36815000	2968100	0	0	0	2602900	1373900
P35980	Rpl18	0.695657	0.731065	-0.144457	0.201779	-0.153327	NaN	NaN	43089000	27135000	5839200	45621000	23156000	18342000	5291500
P62717	Rpl18a	NaN	NaN	NaN	NaN	NaN	NaN	NaN	0	0	0	0	0	0	0
P84099	Rpl19	NaN	NaN	NaN	NaN	NaN	0.249114	NaN	10949000	0	8261300	0	9791600	16560000	10352000
P62751	Rpl23a	0.160948	NaN	NaN	NaN	-0.0832876	0.198	0.0252949	1695100	456050	581570	2067300	1496700	2198800	7071100
Q8BP67	Rpl24	NaN	NaN	NaN	NaN	NaN	NaN	NaN	831990	0	3728800	0	6632700	0	0
P61255	Rpl26	NaN	NaN	NaN	-0.154989	-0.0459095	NaN	NaN	13318000	21546000	8826400	27289000	9211200	10222000	0
P61358	Rpl27	0.0933516	NaN	0.0226345	NaN	NaN	0.11512	0.0852709	1968900	565400	1251700	1013000	0	2166300	1197300
P14115	Rpl27a	0.089163	NaN	0.265384	NaN	NaN	NaN	NaN	918380	3472300	2589000	1023500	2473700	799290	398260
P41105	Rpl28	NaN	NaN	-0.21509	0.0299516	NaN	NaN	0.0390015	10800000	0	18327000	44541000	0	0	9427200
P47915	Rpl29	NaN	0.0226758	NaN	NaN	NaN	0.166789	0.170471	0	29014000	24451000	0	42943000	27967000	29647000
P27659	Rpl3	NaN	NaN	NaN	NaN	NaN	NaN	NaN	417470	0	0	1437700	420100	404500	767330
P62889	Rpl30	NaN	NaN	NaN	0.0357098	0.285301	NaN	NaN	0	15649000	6279200	14721000	14659000	11442000	0
P62911;P17932	Rpl32	NaN	NaN	NaN	0.00427837	NaN	NaN	NaN	5869600	0	6406900	14422000	0	5723100	0
Q9D1R9	Rpl34	-0.014596	NaN	NaN	-0.398168	0.0266273	NaN	0.0854506	18767000	0	17282000	70002000	25334000	8866200	22117000
Q6ZWV7	Rpl35	NaN	NaN	NaN	0.157396	NaN	NaN	0.214542	1578000	2058200	2841800	24506000	0	0	2765600
P47964	Rpl36	0.000694316	NaN	0.00855759	-0.095079	0.02098	NaN	0.0566193	78330000	871300	27204000	44561000	38966000	32533000	22741000
P83882	Rpl36a	0.231673	NaN	0.112739	NaN	0.194492	NaN	NaN	17502000	7732600	9183700	7326900	12601000	10492000	5849000
P61514	Rpl37a	0.17528	0.0480532	0.0354297	0.0369082	0.0389493	0.17183	0.0572778	26695000	25956000	29460000	39358000	32896000	19960000	39933000
Q9D8E6	Rpl4	NaN	0.172048	-0.135988	-0.0718962	NaN	0.148381	0.0158734	243700	808770	95509000	11565000	420430	4116900	3698200
P47962	Rpl5	NaN	NaN	NaN	-0.152014	NaN	NaN	NaN	315430	0	0	1493600	0	0	2763700
P47911	Rpl6	NaN	NaN	NaN	0.173274	NaN	NaN	NaN	0	1270900	15929000	8472000	1013100	0	1207600
P14148	Rpl7	-0.154121	0.176583	NaN	-0.103711	NaN	NaN	NaN	34499000	3868800	222100	21003000	159220	15321000	1659800
P12970	Rpl7a	NaN	NaN	NaN	NaN	NaN	NaN	NaN	0	0	0	5736500	0	202750	3075600
P62918	Rpl8	0.449417	0.227887	0.349433	0.0482475	NaN	NaN	-0.265219	9352900	16113000	7190100	16482000	3012000	1015600	10627000
P14869	Rplp0	NaN	NaN	NaN	NaN	NaN	NaN	NaN	0	2358800	1263200	4832200	0	4933900	4555800
P99027	Rplp2	-0.0181089	-0.164284	0.019241	-0.0493431	0.185246	0.065744	0.179976	34418000	30964000	7847600	27561000	19399000	27076000	35198000
Q8VDS4	Rprd1a	NaN	NaN	NaN	NaN	NaN	NaN	NaN	0	0	0	112610	0	0	0
P63325	Rps10	NaN	NaN	NaN	NaN	NaN	NaN	NaN	364140	1146100	0	383860	1020300	555540	0
P62301	Rps13	NaN	0.168085	-0.0476144	NaN	-0.0112743	0.142161	-0.104692	34176000	44031000	36907000	39260000	29034000	16154000	18913000
P62264	Rps14	NaN	NaN	NaN	NaN	NaN	NaN	NaN	6390200	4754800	0	5628700	0	5733600	4133500
P62843	Rps15	NaN	0.333226	-0.0398576	NaN	NaN	NaN	NaN	35591000	40980000	61652000	36587000	31218000	16616000	44978000
P63276	Rps17	NaN	NaN	NaN	NaN	NaN	-0.17234	NaN	34817000	34256000	29336000	36937000	24916000	27577000	22186000
P62270	Rps18	NaN	NaN	NaN	NaN	NaN	NaN	NaN	0	0	0	3902400	0	0	0
Q9CZX8	Rps19	0.0128794	0.288562	-0.00898669	-0.0198648	-0.0749992	0.0393865	-0.121067	29211000	29027000	26843000	23522000	31612000	26027000	22211000
P25444	Rps2	0.161608	NaN	NaN	NaN	NaN	0.0544034	NaN	23357000	2818200	7188200	2645600	11409000	14791000	1218000
P60867	Rps20	NaN	NaN	NaN	NaN	NaN	NaN	NaN	2667500	0	1378700	0	0	0	0
Q9CQR2	Rps21	NaN	0.409899	NaN	NaN	NaN	NaN	NaN	0	15468000	1236200	1618000	0	0	0
P62267	Rps23	NaN	NaN	NaN	NaN	NaN	NaN	NaN	7271900	0	0	0	160230	0	5392800
P62855	Rps26	NaN	NaN	NaN	-0.079501	NaN	NaN	NaN	1941200	2853700	1156200	14019000	2406800	2048400	1143200
P62983;P62984;P0CG49;P0CG50	Rps27a;Uba52;Ubb;Ubc	-0.0248532	-0.222276	-0.0718859	-0.177028	0.136511	0.110754	0.102395	428240000	828560000	445790000	763230000	679670000	1162200000	657440000
P62858	Rps28	-0.0649918	0.159808	0.0379839	NaN	0.0123561	NaN	NaN	53306000	29769000	1011700	1717200	1095900	587180	540350
P62908	Rps3	NaN	NaN	-0.0335907	0.041669	NaN	NaN	NaN	6518500	7033600	4417200	9029000	433110	0	4823000
P97351	Rps3a	0.0082168	0.071882	-0.0362263	-0.0755036	0.0334078	0.157116	0.0783603	78686000	97151000	57087000	76670000	68224000	70733000	75296000
P62702	Rps4x	0.131939	0.196204	0.0322157	0.0493343	NaN	NaN	0.0238335	14071000	10940000	7035900	44311000	7356500	11185000	12385000
P97461	Rps5	NaN	NaN	NaN	-0.183182	NaN	NaN	NaN	18170000	4114700	13264000	26048000	13832000	13860000	0
P62754	Rps6	NaN	NaN	0.0342273	-0.098204	NaN	0.0112449	NaN	6251800	0	20647000	31902000	298240	11966000	7400900
P62082	Rps7	0.0592983	0.0161974	NaN	0.0615279	-0.0527324	0.0819172	-0.0686311	11635000	8930600	1647500	9259200	9535000	17525000	8112800
P62242	Rps8	NaN	NaN	NaN	NaN	NaN	NaN	NaN	0	183700	622530	8250200	10258000	5452800	6863800
Q6ZWN5	Rps9	NaN	NaN	NaN	NaN	NaN	NaN	NaN	0	1550700	0	448100	0	0	0
P14206	Rpsa	0.0572856	-0.0513279	NaN	0.000434077	0.00643592	0.0390015	NaN	3344700	5934300	904120	4419300	3189100	4078400	1309200
Q80X95;Q6NTA4	Rraga;Rragb	NaN	NaN	NaN	NaN	NaN	NaN	NaN	0	0	0	0	643420	0	0
Q99PL5	Rrbp1	NaN	NaN	NaN	NaN	NaN	NaN	NaN	334020	0	0	0	0	2378700	2867400
P56183	Rrp1	-0.0382895	NaN	NaN	-0.200673	NaN	NaN	NaN	29414000	19579000	7845300	60297000	1370600	22050000	28724000
Q3UC65	Rsrp1	-0.19452	NaN	NaN	-0.595337	0.981133	0.0248394	0.848661	22584000	1057100	1214600	45973000	12481000	14875000	15935000
Q99LF4	Rtcb	NaN	0.139438	NaN	NaN	NaN	NaN	-0.0612639	0	26191000	14992000	14875000	222830	89931	11272000
A2AQ19	Rtf1	NaN	NaN	NaN	NaN	NaN	NaN	NaN	969780	2426400	0	0	0	0	0
Q99K95	Rtfdc1	NaN	NaN	NaN	NaN	NaN	NaN	NaN	0	951670	0	0	0	0	0
Q8K0T0	Rtn1	-0.062016	0.0473528	0.0597527	-0.0105235	0.0553792	-0.0646451	0.00388252	143070000	102720000	38583000	156260000	81611000	94669000	75482000
Q9ES97	Rtn3	0.0165319	0.236537	0.0599419	NaN	0.0298671	-0.123362	-0.0668103	23590000	32883000	18109000	2722600	4648800	22694000	17468000
Q99P72	Rtn4	-0.0641805	0.0179511	0.0273904	0.0611508	0.0773628	0.12711	0.0565747	62116000	31490000	11981000	30512000	38493000	65502000	45499000
Q9D394;Q8R4C2;Q8BIJ7	Rufy3	-0.00417621	0.0137639	0.00565232	-0.0360847	-0.0780942	0.000160719	-0.0299516	33535000	32598000	13283000	40221000	18199000	32173000	33357000
P60122	Ruvbl1	NaN	NaN	NaN	NaN	NaN	NaN	NaN	509450	485300	0	0	0	856870	419750
P08207	S100a10	NaN	NaN	NaN	0.0523861	NaN	NaN	NaN	0	566180	37215000	60448000	36901000	40135000	36465000
P50543	S100a11	0.0927206	NaN	NaN	NaN	NaN	NaN	NaN	15910000	194700	5455100	8458900	0	0	14175000
P97352	S100a13	NaN	NaN	NaN	NaN	NaN	NaN	NaN	0	0	0	0	558150	562100	832000
Q9D708	S100a16	NaN	NaN	NaN	NaN	NaN	NaN	NaN	0	0	0	0	4820200	0	4640300
D3YXK2;Q80YR5	Safb	0.0716979	-0.0799654	0.235276	0.0562567	0.170163	-0.0542682	0.106432	176160000	159530000	17253000	112010000	100270000	107120000	69817000
O55128	Sap18	-0.0567628	-0.0367696	0.00177697	-0.0855035	0.0910863	0.0506051	0.0624169	74366000	60434000	77577000	47357000	93825000	30249000	89824000
Q9CQC9;P36536	Sar1b;Sar1a	NaN	NaN	NaN	0.0624316	-0.0316104	NaN	NaN	0	368430	0	5991100	8035000	0	2661700
Q9D1J3	Sarnp	0.629002	-0.047566	NaN	NaN	-0.327706	NaN	-0.0132587	8028400	9648100	3898300	5874300	11754000	2578600	3692300
P59808	Sash1	NaN	NaN	NaN	-0.164252	NaN	NaN	NaN	12433000	0	0	24821000	7815100	0	0
P70122	Sbds	0.0213547	-0.071256	NaN	-0.059927	NaN	-0.0405232	-0.0221808	3855800	10080000	2270500	7206200	1870500	5751400	7571900
Q6DID3	Scaf8	NaN	NaN	NaN	NaN	NaN	NaN	NaN	0	902220	0	111860	0	0	0
Q03517	Scg2	0.080987	-0.137749	-0.0346054	-0.029681	0.0321152	-0.0685198	0.0851546	170440000	129740000	99649000	186200000	125010000	240120000	194510000
P47867	Scg3	NaN	NaN	NaN	NaN	NaN	NaN	-0.13969	0	533510	0	0	0	0	2353200
P12961	Scg5	NaN	NaN	NaN	NaN	NaN	NaN	NaN	68417000	43501000	35388000	48674000	41159000	35507000	45565000
P32020	Scp2	0.0620929	0.078638	-0.131179	-0.0298578	0.00568725	0.174873	-0.0566381	37985000	13625000	15078000	33465000	17742000	16435000	24878000
O88745	Scrg1	NaN	NaN	NaN	0.126651	0.091515	NaN	NaN	20101000	24022000	17498000	43263000	22463000	17685000	0
Q9CZC8	Scrn1	-0.0699633	-0.079501	NaN	NaN	NaN	NaN	NaN	12129000	7538400	0	7392900	6022900	14029000	9607100
O08992	Sdcbp	-0.0925671	0.0378248	0.278936	-0.0083	NaN	NaN	-0.0348289	1562100	1148200	2507100	6905400	1544400	0	1848600
Q8K1J5	Sde2	NaN	NaN	NaN	NaN	NaN	NaN	NaN	3858400	2033900	0	1939500	0	0	8582900
Q9ESP1	Sdf2l1	NaN	NaN	NaN	NaN	NaN	NaN	NaN	0	0	0	0	0	1273000	789590
Q61112	Sdf4	0.0466122	NaN	NaN	NaN	NaN	NaN	NaN	27057000	33298000	15241000	737330	0	0	9844800
Q8K2B3	Sdha	-0.063959	0.473633	-0.148112	0.292234	-0.280077	-0.0438337	-0.228015	37865000	23497000	6497000	19137000	16265000	21824000	11425000
Q9CQA3	Sdhb	-0.0136224	0.349608	0.0853619	0.0324979	-0.201424	-0.118165	0.0633204	120290000	46322000	25596000	116320000	37997000	75329000	34853000
O08547	Sec22b	NaN	NaN	NaN	NaN	NaN	NaN	NaN	0	0	0	0	369880	0	0
Q9D662	Sec23b	NaN	NaN	NaN	NaN	NaN	NaN	NaN	0	0	7946000	0	0	115110	0
Q3UPL0	Sec31a	0.0051376	-0.12697	NaN	0.307068	0.0411591	NaN	0.0763416	8386400	13271000	387680	15598000	14522000	3541000	6329100
P61620;Q9JLR1	Sec61a1;Sec61a2	NaN	NaN	NaN	0.0219745	NaN	NaN	NaN	1589600	2406700	2022400	4006300	0	1040700	869090
Q6A098	Secisbp2l	NaN	NaN	NaN	NaN	NaN	NaN	NaN	4162100	0	0	0	0	0	0
Q63836;P17563	Selenbp2;Selenbp1	NaN	NaN	NaN	-0.0447164	NaN	NaN	NaN	0	0	0	13755000	0	0	0
Q8VHC3	Selm	NaN	NaN	NaN	NaN	NaN	NaN	NaN	0	0	0	0	0	0	371320
Q9QUR8	Sema7a	0.0215614	-0.277292	NaN	-0.218072	0.236969	0.17499	0.210462	32390000	12846000	203560	7017300	27432000	21118000	40171000
Q8C1B7	Sept11	-0.0304024	-0.16462	0.0176593	0.0368683	NaN	0.121203	0.01748	10320000	14170000	3180200	27136000	0	14055000	12880000
Q9ERR7	Sept15	NaN	NaN	NaN	NaN	NaN	NaN	NaN	0	0	0	0	0	308210	0
P42208	Sept2	NaN	NaN	NaN	NaN	NaN	NaN	NaN	1147800	339850	3451700	6255100	0	7547200	491180
Q9Z1S5	Sept3	-0.091397	0.00612361	0.0361896	NaN	NaN	0.0119184	NaN	10367000	4885600	2451500	28851000	0	6770700	0
P28661	Sept4	NaN	NaN	NaN	NaN	NaN	NaN	NaN	14116000	11679000	11429000	16785000	10372000	9305700	9196700
Q9Z2Q6;Q8BYR1	Sept5	-0.086732	0.0867512	0.0189084	0.0604712	-0.0519624	-0.0469632	-0.0707027	215100000	191250000	185900000	260100000	216340000	182110000	133320000
O55131;Q9DA97;Q8C650	Sept7	-0.0886186	-0.0524536	-0.0498884	-0.0212581	0.110469	0.104843	0.014156	118070000	147430000	74713000	119920000	152500000	115600000	100940000
Q8CHH9	Sept8	NaN	NaN	NaN	NaN	NaN	NaN	NaN	1990700	802140	828810	0	24447000	618930	0
Q80UG5	Sept9	-0.0263965	0.104692	-0.222696	NaN	0.119449	0.0896638	-0.268625	17666000	16871000	11608000	0	761850000	2375000	812310000
Q9CY58	Serbp1	-0.0261105	0.0199882	0.00251163	-0.0316291	0.10887	-0.036988	0.0546496	137610000	124910000	42749000	92195000	49164000	81700000	74049000
Q9QZI8	Serinc1	NaN	NaN	NaN	NaN	NaN	0.0833618	NaN	7585100	0	4744000	6589700	4636000	10620000	4904400
Q91WP6	Serpina3n	NaN	NaN	NaN	NaN	NaN	NaN	NaN	304660	368140	129800	730930	111230	92313	0
P22777	Serpine1	NaN	NaN	NaN	NaN	NaN	NaN	NaN	0	150990	0	0	0	2538000	0
Q07235	Serpine2	NaN	NaN	NaN	NaN	0.0945495	NaN	NaN	0	0	10161000	0	10587000	0	597350
P19324	Serpinh1	NaN	NaN	NaN	NaN	NaN	NaN	NaN	1028300	513410	0	0	831100	143730	999530
O35684	Serpini1	-0.0810109	0.0132165	-0.142921	0.118992	-0.011359	0.0549994	-0.0747433	1678900	45301000	1836100	8900700	1238700	6021400	2925300
Q8VHL1	Setd7	NaN	NaN	NaN	NaN	NaN	NaN	NaN	0	14138000	0	0	0	0	0
Q6P1D5	Sez6l	NaN	NaN	NaN	NaN	NaN	NaN	NaN	34640000	0	22843000	0	16885000	19333000	19472000
Q4V9Z5	Sez6l2	NaN	NaN	NaN	NaN	0.056936	NaN	NaN	0	23408000	0	18474000	14723000	3589700	25812000
Q64213	Sf1	-0.00206345	0.0363094	0.0269824	-0.138561	-0.0243214	-0.111934	0.00281901	95191000	159760000	31899000	112220000	93042000	53644000	53304000
Q8K4Z5	Sf3a1	NaN	NaN	NaN	NaN	NaN	NaN	NaN	1537600	0	0	0	0	1749600	0
Q62203	Sf3a2	NaN	0.0137218	NaN	NaN	NaN	-0.00255481	NaN	0	16777000	3733700	9767800	0	21271000	3992300
Q9D554	Sf3a3	NaN	NaN	NaN	NaN	NaN	NaN	NaN	532280	106130	0	0	0	0	0
Q99NB9	Sf3b1	0.0535778	0.0140162	0.0818152	-0.102192	0.0122891	0.00372918	0.00281901	186760000	131670000	79058000	126880000	82390000	67291000	48452000
Q8QZY9	Sf3b4	NaN	NaN	NaN	NaN	NaN	NaN	NaN	0	0	0	0	0	391600	0
P59708	Sf3b6	NaN	NaN	NaN	NaN	NaN	NaN	NaN	0	0	0	330360	0	0	0
O70456	Sfn	NaN	-0.0870768	NaN	-0.291809	NaN	NaN	NaN	340660000	367260000	265610000	339470000	240210000	275750000	321720000
Q8VIJ6	Sfpq	0.052001	-0.0528801	-0.00490911	-0.0737605	-0.00358977	0.0194013	0.107527	153860000	205990000	115740000	210800000	128510000	127950000	150300000
Q8BP27	Sfr1	NaN	NaN	NaN	NaN	NaN	NaN	NaN	8538700	0	0	6044700	0	0	7275200
Q91V61	Sfxn3	NaN	NaN	NaN	NaN	NaN	NaN	NaN	557560	563820	351830	700430	276880	1339800	1238500
Q8BJU0	Sgta	0.016908	-0.13791	-0.0698153	-0.0864722	-0.00957836	0.000143341	0.000795487	47528000	64335000	32487000	64774000	21942000	29634000	59350000
Q8VD33	Sgtb	NaN	NaN	NaN	NaN	NaN	NaN	-0.250127	734540	1443500	0	0	1234200	422580	2240700
Q9JJU8	Sh3bgrl	NaN	-0.0529782	NaN	NaN	NaN	NaN	NaN	298120	1899000	0	0	0	0	0
Q91VW3	Sh3bgrl3	NaN	NaN	NaN	NaN	NaN	NaN	NaN	35398000	23389000	0	15109000	7737800	0	24252000
Q9Z131	Sh3bp5	-0.174496	NaN	-0.148699	NaN	NaN	NaN	NaN	59977000	0	38294000	0	13813000	11883000	19989000
Q62420;Q62419	Sh3gl2	-0.0311763	-0.0239528	0.0127529	0.0451273	0.026983	-0.0855046	0.0451354	57453000	56168000	32778000	41976000	47012000	44393000	50627000
D3YZU1	Shank1	0.359779	NaN	NaN	NaN	NaN	-0.474245	NaN	2744800	235850	0	794210	1926700	3401600	3180500
Q80Z38	Shank2	NaN	NaN	NaN	NaN	NaN	NaN	NaN	0	533680	0	1879600	0	0	0
Q8C3Q5	Shisa7	NaN	0.152472	NaN	NaN	NaN	NaN	NaN	0	82199000	0	0	0	0	0
A2ALU4	Shroom2	-0.273999	NaN	NaN	NaN	NaN	NaN	NaN	39358000	0	11948000	14576000	0	0	0
Q6P4S6	Sik3	-0.0958581	-0.079861	0.0101303	0.0270233	NaN	-0.0905755	-0.0426936	12492000	7157800	21435000	20104000	624070	23798000	25278000
P97797	Sirpa	NaN	NaN	NaN	NaN	NaN	NaN	NaN	0	14637000	0	20226000	0	0	0
Q8VDQ8	Sirt2	0.0817432	0.0468462	-0.000321497	0.0479754	0.123355	0.28672	0.115329	24307000	3559900	28647000	40887000	45193000	46381000	37059000
Q9WTX5	Skp1	-0.0119497	-0.00347082	-0.0382515	-0.044067	0.0802318	0.0123918	0.0198102	30549000	39505000	12252000	28385000	23656000	21491000	25659000
Q91V14;Q924N4;Q9JIS8	Slc12a5	0.0355898	0.00953588	0.161518	0.0546896	0.0947115	0.0489443	-0.0466902	10227000	44929000	12697000	30713000	5933100	17500000	22739000
Q3TXX4	Slc17a7	0.0774042	NaN	NaN	0.176265	NaN	NaN	NaN	24308000	0	17500000	20737000	18474000	21277000	0
P43006	Slc1a2	-0.0417898	0.270981	-0.0421438	0.0773316	-0.00526633	0.124175	-0.0199052	77604000	226260000	233170000	198170000	136590000	72809000	61079000
P56564	Slc1a3	0.0941216	NaN	NaN	-0.0194603	NaN	0.160704	-0.26162	9280400	1367900	3588000	19181000	5978400	10761000	9814400
Q9D9E0	Slc22a17	NaN	NaN	NaN	NaN	NaN	NaN	NaN	0	0	0	0	0	0	0
Q9CR62	Slc25a11	NaN	NaN	NaN	-0.54171	NaN	0.648842	NaN	0	6072300	0	40863000	277840	99267000	214170
Q8BH59	Slc25a12	NaN	0.431605	NaN	-0.192134	-0.0329007	0.268427	NaN	624850	3818700	0	6727000	1435900	2143400	605030
Q9QXX4	Slc25a13	NaN	NaN	NaN	NaN	NaN	NaN	NaN	242980	334200	0	770810	151850	273400	201950
Q9DB41	Slc25a18	NaN	NaN	NaN	NaN	NaN	NaN	NaN	0	0	409310	0	0	0	0
Q9D6M3	Slc25a22	0.0287339	0.0731316	-0.119552	0.205475	0.104964	0.0439373	0.0138735	27172000	32029000	22930000	29313000	18571000	32364000	7135200
Q8VEM8	Slc25a3	NaN	-0.0520078	NaN	-0.00520789	NaN	0.206636	0.0652239	1234800	16322000	3437200	4431600	1643000	32965000	21237000
P48962;Q3V132	Slc25a4	0.0609244	0.0318526	0.00526633	0.0749626	-0.0117818	0.0141067	0.0041806	261050000	3207700000	156740000	1013500000	790770000	468920000	592920000
P51881	Slc25a5	0.254959	0.0813473	0.076968	-0.0166534	-0.011655	0.0392344	0.0174574	3596700	18615000	9161600	27440000	2223000	13435000	12969000
P17809	Slc2a1	NaN	NaN	NaN	NaN	NaN	NaN	0.0296531	554640	1118700	568810	309980	0	691050	2430600
P32037	Slc2a3	NaN	NaN	NaN	NaN	NaN	NaN	NaN	0	0	198510	0	0	1475900	0
Q9JKN1	Slc30a7	NaN	NaN	NaN	NaN	NaN	NaN	NaN	1878200	2534400	2722200	3894800	1466700	1687800	4153100
Q8CFE6	Slc38a2	NaN	NaN	NaN	NaN	NaN	-0.015192	NaN	652010	0	275320	903460	505160	3453300	1970900
Q6P5F6	Slc39a10	NaN	NaN	NaN	NaN	NaN	NaN	-0.130527	352590	1050000	394760	2211000	3212900	3721800	2590800
Q8C145	Slc39a6	NaN	NaN	NaN	0.327686	NaN	NaN	NaN	4466800	2287000	2404900	8853400	5869500	176700	4257900
Q31125	Slc39a7	-0.391378	-0.203759	-0.699578	NaN	0.0239161	-0.149927	-0.064458	371240000	162670000	675020000	19703000	283950000	392270000	813660000
P10852	Slc3a2	0.102434	-0.0526447	0.0678888	-0.00404907	0.284983	0.0963024	0.114305	59225000	8171400	40254000	15098000	44320000	42187000	37299000
Q5DTL9;Q8JZR6;Q8BTY2;O88343	Slc4a10	-0.0610252	NaN	NaN	-0.111326	NaN	NaN	-0.0778401	5055400	1441100	0	5922700	2387300	2370300	1635900
P31650	Slc6a11	NaN	0.183697	NaN	NaN	NaN	NaN	NaN	0	7751500	11001000	5507400	0	0	0
Q8K596	Slc8a2	-0.311874	NaN	NaN	-0.305781	NaN	NaN	0.338443	11427000	4280300	0	10341000	225660	443010	9237700
P70441	Slc9a3r1	0.291924	NaN	NaN	0.14367	NaN	-0.352973	-0.135769	16208000	8938200	5530800	10656000	10832000	12877000	8329900
Q9D8T7	Slirp	NaN	-0.143876	NaN	NaN	NaN	NaN	NaN	0	42355000	0	0	0	0	0
Q80TR4;Q9R1B9	Slit1	-0.130727	NaN	NaN	0.0343075	NaN	NaN	NaN	5088900	5817700	235980	2120800	10715000	1841400	3745700
O54988	Slk	NaN	NaN	NaN	NaN	NaN	NaN	0.0819172	6473700	0	5645000	9020000	4369500	0	11663000
Q8BUN5;Q9JIW5;Q62432	Smad3;Smad9;Smad2	NaN	NaN	NaN	NaN	NaN	NaN	NaN	0	0	0	1351200	0	0	0
Q91VZ6	Smap1	NaN	NaN	NaN	NaN	0.199283	NaN	NaN	0	1195200	0	584210	22116000	0	1795500
Q7TN29	Smap2	-0.241762	0.24182	NaN	NaN	0.12347	NaN	NaN	27156000	11219000	13906000	1081800	14119000	1017100	0
Q6PGB8	Smarca1	NaN	NaN	NaN	NaN	NaN	NaN	NaN	0	0	0	7240800	0	0	0
Q3TKT4;Q6DIC0	Smarca4;Smarca2	-0.108162	NaN	0.0562186	NaN	0.0517142	NaN	NaN	22656000	0	1126300	1294800	2122500	0	1158300
Q6PDG5	Smarcc2	NaN	NaN	NaN	NaN	NaN	NaN	NaN	6952200	0	8914400	10623000	0	0	0
Q8BGT7	Smndc1	NaN	NaN	NaN	NaN	NaN	NaN	NaN	498870	1713700	0	0	0	0	0
O09044	Snap23	NaN	NaN	NaN	NaN	NaN	NaN	NaN	0	292730	0	0	0	0	0
P60879	Snap25	-0.056743	0.08257	0.0596391	-0.00633456	-0.0278794	-0.00736365	0.0451017	381120000	425660000	307200000	437070000	252430000	345300000	344250000
Q8R570	Snap47	-0.111416	-0.0676226	0.084612	-0.0623868	0.0716451	-0.0528862	0.0852022	29835000	25445000	35238000	22586000	21436000	3289800	3630900
Q61548	Snap91	-0.133648	0.147212	0.0209824	0.0114436	0.126046	-0.128108	0.0176202	136710000	64474000	45397000	89610000	73019000	85321000	72249000
O55042	Snca	-0.112484	-0.0127584	0.0578562	0.0255516	-0.106259	-0.229195	-0.0427723	514090000	558710000	328920000	526200000	408180000	473970000	328260000
Q91ZZ3;Q9Z0F7	Sncb	-0.191938	-0.13441	-0.0718808	-0.14236	-0.0115282	-0.12785	-0.0923346	104990000	143630000	163940000	36651000	96217000	87295000	120040000
Q78PY7	Snd1	-0.0272049	NaN	NaN	NaN	NaN	NaN	0.0705811	20773000	9612200	3669200	8285300	8751100	4811900	3214900
Q6P4T2	Snrnp200	NaN	NaN	NaN	NaN	NaN	NaN	NaN	0	244830	197730	0	0	0	0
Q62376	Snrnp70	-0.00974108	-0.185027	NaN	-0.0763675	0.26653	-0.0442261	0.230231	24935000	3539000	0	17544000	88222000	4159800	2888800
Q62189	Snrpa	0.0030726	0.0161974	-0.0356649	NaN	0.0102833	0.0672676	0.21092	61279000	20267000	31785000	4593000	8623700	19502000	21697000
P27048	Snrpb	NaN	NaN	NaN	NaN	NaN	NaN	-0.0383419	6971900	6981700	1571900	3554300	4583700	4892000	5653200
Q9CQI7	Snrpb2	NaN	NaN	NaN	NaN	NaN	NaN	NaN	6522700	6182500	0	3899300	0	0	0
Q62241	Snrpc	NaN	NaN	NaN	-0.0949817	NaN	NaN	NaN	0	0	0	1516600	18737000	17236000	0
P62317	Snrpd2	NaN	NaN	NaN	NaN	NaN	NaN	NaN	0	918980	0	0	0	0	0
P62320	Snrpd3	-0.0508931	NaN	0.0384214	-0.100207	-0.00595229	0.072332	-0.278776	2282800	0	2074100	2335600	2293300	3594600	2896300
P63163	Snrpn	-0.0546299	0.151584	0.00251163	0.0569049	-0.133667	-0.084755	-0.0479754	126690000	69328000	25514000	65669000	74171000	32544000	80747000
Q9CSN1	Snw1	-0.112653	0.0608489	NaN	-0.0626476	0.0645683	0.0148431	NaN	8979900	6971100	0	12097000	11098000	14163000	1419500
Q9WV80;Q9CWK8	Snx1	0.00294321	-0.182395	-0.188063	-0.177107	0.069489	0.0616204	0.141842	5167300	4346200	4306300	2311700	4303400	4291700	4616100
O70493	Snx12	NaN	-0.156033	NaN	NaN	NaN	NaN	NaN	23587000	31592000	14916000	31089000	0	14155000	15258000
O70492	Snx3	NaN	-0.208443	NaN	NaN	NaN	NaN	-0.00173371	585290	52420000	30987000	0	24919000	702360	41924000
Q9D8U8	Snx5	NaN	-0.239698	NaN	NaN	NaN	NaN	NaN	9490100	22404000	0	11242000	0	0	0
P08228	Sod1	0.168586	NaN	NaN	-0.164963	NaN	-0.131875	NaN	10481000	2665100	3903800	12432000	1187700	7961800	689930
P09671	Sod2	NaN	NaN	NaN	NaN	NaN	-0.107515	0.0369019	754130	2844000	6210900	20491000	1091100	7588000	31071000
Q6NZL0	Soga3	-0.128643	-0.129175	NaN	0.0354698	NaN	NaN	NaN	14538000	19398000	5448900	11038000	0	1570400	11638000
Q9QX47	Son	-0.0701113	0.0871067	NaN	-0.137392	0.0727734	NaN	0.153997	47619000	753040	1302000	32659000	11118000	31109000	32782000
Q62417	Sorbs1	0.00272747	NaN	NaN	NaN	NaN	NaN	NaN	1833100	956090	926940	0	0	1033300	1318600
Q3UTJ2	Sorbs2	NaN	NaN	0.190388	NaN	NaN	-0.160799	-0.0370279	3874700	2048400	1068400	4813900	0	3068800	4539400
Q6PHU5	Sort1	-0.075607	NaN	NaN	0.101128	0.0202104	-0.00569518	0.0513475	890230	0	0	2857300	11669000	1736500	1018200
Q04887	Sox9	NaN	NaN	NaN	NaN	NaN	NaN	NaN	0	0	4185400	0	0	0	0
P07214	Sparc	0.110623	0.127914	-0.00316448	0.0674057	-0.0731683	0.150495	-0.098055	9188900	38971000	6484800	15125000	17218000	9735600	14130000
P70663	Sparcl1	0.0293838	0.0602444	-0.266089	0.0517697	0.0407153	0.211803	-0.155306	154290000	189390000	119060000	102350000	128880000	167300000	132590000
Q5SXY1	Specc1	-0.117897	NaN	NaN	NaN	NaN	0.0508003	0.140195	13374000	0	3866800	4692400	2663300	9898600	8663200
Q6NSW3	Sphkap	-0.0612052	-0.0384508	NaN	NaN	0.0424502	NaN	NaN	7260000	58100000	345220	20617000	4641100	0	889340
Q61142	Spin1	0.0177844	NaN	NaN	0.0455186	0.0124052	-0.123231	NaN	2531900	1336100	0	13187000	1898100	2759500	488790
Q62288;Q8BKV0	Spock1	NaN	NaN	NaN	NaN	NaN	NaN	NaN	0	94898	0	0	0	3559100	5745400
Q9ER58	Spock2	-0.0703257	0.0517312	0.0269008	-0.0779028	NaN	NaN	-0.0475864	40523000	57951000	48931000	43203000	14608000	22466000	70147000
Q8VCC9	Spon1	-0.0537984	NaN	NaN	-0.000325843	NaN	-0.0163647	0.0988197	1960500	326960	0	14941000	489520	15191000	12734000
P16546;P08032	Sptan1	-0.0814455	-0.0264473	-0.0581558	-0.0250832	0.0502881	0.0457044	0.0252627	1211000000	1375300000	590240000	1135900000	843870000	1000000000	886030000
Q62261	Sptbn1	-0.0357074	-0.00984325	-0.0676785	-0.0132193	0.0418855	0.0567974	0.00522547	2204400000	2013500000	1167200000	2742500000	1426200000	1461500000	1344200000
Q68FG3	Spty2d1	-0.19685	NaN	NaN	NaN	NaN	NaN	NaN	10397000	13669000	0	13452000	7939000	428910	0
Q64337	Sqstm1	0.1478	-0.146868	0.172982	-0.159254	0.226696	0.0408536	0.230445	341370000	263400000	185770000	444270000	205520000	529540000	267380000
Q9QWI6	Srcin1	-0.417051	-0.0130716	NaN	-0.0699378	0.0948034	-0.0571714	0.00685045	20939000	16914000	1545000	20943000	17221000	24727000	23787000
Q812A2	Srgap3	NaN	0.0389379	NaN	NaN	NaN	0.0265858	NaN	683040	16305000	0	0	0	2491600	0
Q6P069	Sri	-0.116946	0.151094	NaN	-0.0380666	-0.00535214	0.145664	0.0928682	6810400	5196500	1685500	5527900	5424200	12868000	9491000
Q64674	Srm	NaN	-0.0577835	0.091913	-0.018503	NaN	NaN	NaN	1130400	570030	774110	1563100	1375700	2038400	1378300
P16254	Srp14	NaN	NaN	NaN	NaN	NaN	NaN	NaN	11501000	0	0	12425000	0	0	10230000
P14576	Srp54	0.00813156	0.15048	0.0337453	0.00676545	0.0103411	0.0925349	-0.0219332	59514000	30491000	15244000	18766000	35651000	13818000	31448000
P49962	Srp9	-0.0645381	NaN	NaN	-0.0340978	0.217105	NaN	0.0353869	10010000	1096000	433720	19628000	6103500	8779700	5262500
Q9QZX7	Srr	NaN	NaN	NaN	NaN	NaN	NaN	NaN	0	0	0	0	0	0	0
Q52KI8	Srrm1	0.0166573	0.673887	0.0858612	-0.0188658	-0.169086	-0.0905755	-0.0637461	63520000	37979000	25183000	27845000	60517000	40927000	67128000
Q8BTI8	Srrm2	0.0270641	0.0409582	0.146624	-0.146241	0.106033	-0.00817418	0.0486916	29808000	15413000	5556100	30040000	14233000	33690000	6243300
Q99MR6	Srrt	NaN	NaN	NaN	NaN	NaN	NaN	NaN	12161000	0	5369800	0	6449400	0	0
Q6PDM2	Srsf1	0.114077	-0.0267059	NaN	0.146841	NaN	NaN	0.170298	22146000	7750900	2837200	5791100	0	7778100	10648000
Q62093	Srsf2	0.219715	-0.210025	0.166015	-0.0553841	0.165573	-0.00830202	0.089573	55311000	66714000	26253000	26716000	11285000	29457000	50741000
P84104	Srsf3	0.0153598	-0.233097	-0.0571688	-0.14909	NaN	0.0846899	0.190238	63022000	72591000	6931900	42614000	1434500	10223000	10833000
Q8VE97	Srsf4	0.222872	NaN	0.0922292	0.0216027	0.197233	-0.00932339	NaN	40688000	4774900	5401200	28534000	15773000	15669000	2049500
O35326	Srsf5	NaN	NaN	NaN	NaN	NaN	NaN	NaN	0	203370	155770	117280	0	0	0
Q8BL97	Srsf7	0.078203	-0.263763	0.192623	-0.0453041	0.265945	-0.0331422	0.11104	55081000	80430000	31445000	81550000	34114000	25205000	31592000
P32067	Ssb	NaN	-0.185839	NaN	NaN	NaN	NaN	0.0548762	2672300	2246400	2232400	3441100	0	4032600	6375100
Q9CYZ8;Q9D032	Ssbp2;Ssbp3	-0.0799289	NaN	NaN	-0.0349865	-0.0361896	NaN	NaN	12578000	0	2653200	14438000	5396200	4468800	0
Q9CY50	Ssr1	-0.103331	-0.0326252	NaN	NaN	NaN	NaN	NaN	674130	970290	0	158230	0	0	0
Q08943	Ssrp1	NaN	NaN	NaN	NaN	NaN	NaN	NaN	114860	0	0	0	0	490790	0
P60041	Sst	NaN	NaN	NaN	NaN	NaN	NaN	NaN	0	10611000	0	0	0	18532000	11432000
Q9CY97	Ssu72	NaN	NaN	NaN	-0.00418937	NaN	NaN	NaN	0	0	0	15467000	363170	0	9808800
Q99L47	St13	0.0495281	-0.0524144	0.0145625	-0.114831	0.072132	0.056278	0.0532727	110460000	120480000	48887000	178750000	51050000	95141000	56126000
O88829	St3gal5	NaN	NaN	NaN	NaN	NaN	NaN	NaN	0	0	0	0	0	0	0
P70297;O88811	Stam	NaN	NaN	NaN	NaN	0.199998	NaN	NaN	731760	10694000	296110	3695100	1302000	816660	0
P42227	Stat3	NaN	NaN	NaN	NaN	NaN	NaN	NaN	0	0	10079000	195000	12576000	191890	3205500
Q9Z108	Stau1	-0.0409252	-0.0607404	0.0312064	-0.0742909	0.167344	0.109551	0.0697032	41056000	16271000	2494000	54228000	34832000	24113000	31359000
Q8CJ67	Stau2	-0.101247	-0.0842309	-0.0482109	NaN	NaN	NaN	NaN	11214000	7332100	10868000	0	0	5198700	4128700
Q60864	Stip1	-0.0309384	-0.23083	0.00199317	-0.305351	0.15427	0.0896158	0.217148	198750000	186530000	45934000	143510000	89634000	134720000	98469000
P54227	Stmn1	-0.0631195	0.0281644	0.110388	-0.074755	0.0383464	0.0297368	-0.108903	159690000	158330000	203150000	331180000	104030000	24699000	107840000
P55821	Stmn2	-0.0914614	0.105204	-0.0261013	0.0137639	0.0953277	-0.0262472	0.0351372	104640000	88594000	31425000	53391000	57235000	38040000	70504000
O70166	Stmn3	-0.00785756	0.107312	0.00410632	0.0757294	-0.110994	-0.0254697	-0.0402858	144030000	292890000	67189000	46250000	90106000	79568000	58433000
P63042	Stmn4	-0.177577	0.275357	NaN	NaN	NaN	NaN	0.0298112	7648700	24466000	1074600	8555500	6279200	5884800	17617000
Q9Z1Z2	Strap	NaN	NaN	NaN	-0.0391203	NaN	NaN	NaN	533880	2045700	5781500	469550	9869800	0	0
Q91WM1;Q9Z1X4	Strbp;Ilf3	NaN	NaN	NaN	NaN	NaN	NaN	NaN	3450900	0	0	2411200	0	2153100	0
P58404;Q9ERG2	Strn4;Strn3	NaN	NaN	NaN	NaN	NaN	NaN	NaN	438580	2674300	0	5463800	3259300	0	3147700
Q9WUD1	Stub1	NaN	NaN	NaN	NaN	0.167331	0.247852	0.0913434	8759600	234000	0	0	11103000	12221000	12185000
Q9ER00	Stx12	0.0115282	-0.0671611	-0.134801	-0.103171	NaN	0.115726	0.0681863	39148000	23425000	21912000	47043000	20049000	33948000	29837000
P61264;O35526;Q00262	Stx1b	-0.0190109	-0.135287	0.042851	-0.039534	0.197288	0.0694585	0.0533022	29372000	55585000	21219000	26940000	22574000	58784000	48146000
O08599;Q64324	Stxbp1	-0.0286035	-0.0902729	0.0318526	-0.0344361	0.142963	0.0391584	0.0443748	247210000	309250000	163220000	333080000	174720000	204640000	201280000
P11031	Sub1	-0.073169	-0.100415	-0.0633104	-0.131162	0.0789017	0.0298112	0.00569605	138310000	147220000	58368000	123760000	110770000	86685000	38959000
Q9Z2I9	Sucla2	-0.0624269	0.00393421	-0.114594	-0.154437	-0.0627324	0.139926	0.0846054	41391000	21532000	21401000	54942000	14826000	34232000	27990000
Q9WUM5	Suclg1	0.188281	0.219532	0.0439907	0.174292	-0.00838723	-0.0457141	-0.149373	17904000	25813000	6342200	9431800	32731000	94112000	81961000
Q8CH02	Sugp1	NaN	NaN	NaN	NaN	NaN	NaN	NaN	0	0	0	0	0	0	0
Q9CX34	Sugt1	NaN	0.243831	NaN	-0.0792299	NaN	-0.356294	NaN	15080000	15612000	0	6475500	0	29574000	13714000
P63046	Sult4a1	NaN	NaN	NaN	NaN	NaN	NaN	NaN	0	0	382220	0	151720	0	213590
P63166	Sumo1	NaN	-0.0429437	NaN	NaN	NaN	NaN	NaN	0	78583000	0	0	0	0	0
P61957	Sumo2	-0.0271263	-0.10217	NaN	-0.142541	NaN	-0.0548811	NaN	20110000	39823000	7452000	55171000	3614500	10780000	3326000
Q8BJS4	Sun2	NaN	NaN	NaN	NaN	NaN	NaN	NaN	3406400	0	0	8349400	0	0	0
O55201	Supt5h	NaN	NaN	NaN	NaN	NaN	NaN	NaN	0	14680000	0	0	0	0	0
Q62383	Supt6h	NaN	NaN	NaN	NaN	NaN	NaN	NaN	0	0	0	546660	0	0	0
Q9JIS5	Sv2a	0.037546	0.0743409	0.00560945	0.0658037	-0.15238	0.0477017	0.0214954	17873000	16785000	4122300	24001000	12955000	21964000	13951000
Q8BG39;Q69ZS6	Sv2b	0.042418	0.0779853	0.071219	0.17307	-0.0295867	0.0423257	0.0164504	28579000	23393000	6030100	17531000	22544000	11669000	20275000
Q3UZP4	Svip	NaN	-0.148393	NaN	NaN	NaN	NaN	NaN	1934300	41487000	11744000	1511700	3084500	4365400	2380900
Q8K3D3	Swi5	NaN	NaN	NaN	NaN	NaN	NaN	NaN	0	0	0	0	0	0	0
O88935	Syn1	-0.131955	0.00932339	0.0538081	-0.00056495	0.0146948	-0.113843	-0.0531937	350470000	327770000	178560000	276270000	213500000	297970000	244660000
Q64332;Q8JZP2	Syn2	-0.107972	0.0484418	-0.0335813	0.0536929	-0.0591088	-0.14712	0.0350289	42021000	84397000	39919000	62821000	21063000	27997000	44100000
Q7TMK9	Syncrip	0.115744	-0.00210709	-0.0529978	-0.0374555	0.0188521	0.139039	0.114605	13172000	4950400	5549300	1705800	8784400	2439700	5933700
Q6ZWR6	Syne1	NaN	NaN	NaN	NaN	NaN	NaN	NaN	113930	0	0	7823500	0	0	0
F6SEU4	Syngap1	-0.101149	0.323912	-0.0478908	0.0370279	-0.199618	-0.131747	-0.0996116	28913000	34713000	28289000	28333000	34436000	41017000	28996000
O55100	Syngr1	NaN	NaN	NaN	-0.0924973	-0.372175	NaN	NaN	1122900	649310	396510	2060600	1401800	1464200	0
Q8R191	Syngr3	0.216483	NaN	NaN	0.173885	-0.342719	-0.0552254	NaN	5708200	7163500	4832000	7107800	5677400	7488000	9194900
Q8CHC4	Synj1	-0.238674	0.0036759	-0.0998405	-0.0102566	0.100469	-0.0989896	0.0885814	31572000	13763000	5214500	12659000	7239600	5200100	9752500
Q70IV5	Synm	NaN	NaN	NaN	NaN	NaN	NaN	NaN	0	36537000	0	0	0	0	3583200
Q8CC35	Synpo	-0.0767871	0.0311256	0.120804	0.000173683	0.364999	-0.0666241	0.137529	151560000	186130000	202350000	237020000	168950000	190120000	80532000
Q62277	Syp	0.00830202	0.0931064	0.0640085	0.102571	-0.0195317	-0.0465342	-0.0115704	98867000	105080000	106470000	96401000	77347000	46454000	84605000
P46096;P46097	Syt1	0.0201955	-0.0729789	0.013385	0.0657291	0.140922	0.0181814	0.0528605	260950000	101290000	145100000	296060000	215860000	189270000	151050000
Q9R0N3	Syt11	0.179753	0.0739016	0.0803378	-0.0425555	-0.237669	NaN	0.109076	40628000	22332000	22905000	937630	22682000	16732000	1183700
Q9EQT6	Syt13	NaN	NaN	NaN	NaN	NaN	NaN	0.0477938	0	4186400	0	0	0	0	5200700
P40749	Syt4	NaN	NaN	NaN	NaN	NaN	NaN	NaN	0	0	0	0	3976800	0	0
Q9R0N5	Syt5	0.386249	NaN	NaN	NaN	NaN	NaN	NaN	21195000	6208400	0	1383900	0	0	230060
Q6Y685	Tacc1	-0.0396196	NaN	NaN	NaN	NaN	0.0226194	NaN	11071000	0	0	4504700	3553300	3635600	2432900
P37804	Tagln	NaN	0.0606223	NaN	NaN	NaN	NaN	NaN	5271100	7037400	6926500	3206200	656710	5287400	0
Q9WVA4	Tagln2	0.0590709	-0.0774925	0.08888	-0.238681	0.191803	-0.0644205	0.102235	199560000	53254000	34291000	84143000	131370000	129520000	93637000
Q9R1Q8	Tagln3	-0.0640647	0.110354	0.0245267	-0.0518365	-0.0347888	-0.12785	-0.0496831	283110000	297050000	136050000	286840000	178360000	202340000	174120000
Q93092	Taldo1	0.114244	-0.147087	0.0104272	0.0583501	-0.094541	-0.00099773	0.0225782	53541000	50051000	33046000	28749000	38911000	61394000	43743000
Q0VGY8	Tanc1	NaN	NaN	NaN	-0.13632	NaN	-0.167967	NaN	8065600	4038600	0	9179400	5198600	9485500	6112600
Q5F2E8;Q8BYC6;Q6ZQ29	Taok1;Taok3	-0.0648556	NaN	NaN	NaN	NaN	NaN	NaN	5326600	216040	3130700	6798200	224460	4727300	5644500
Q921F2	Tardbp	-0.0382942	-0.0302766	0.0550341	-0.109015	0.0632752	0.0627179	0.0794749	58104000	60748000	24413000	54431000	46537000	53753000	39343000
Q3UKC1	Tax1bp1	NaN	-0.29226	NaN	-0.262481	NaN	NaN	0.184469	14029000	17579000	4974000	10735000	3414900	0	5033400
P48428	Tbca	0.0285306	NaN	NaN	NaN	-0.0343477	-0.0906107	NaN	26003000	16617000	0	11904000	12470000	15072000	9988600
Q9D1E6	Tbcb	-0.107772	-0.210039	NaN	NaN	NaN	NaN	0.104782	23103000	13920000	7268700	17667000	16278000	14793000	38548000
Q64336	Tbr1	NaN	NaN	NaN	NaN	NaN	NaN	NaN	0	4217400	4125400	0	0	0	0
Q8BNE1	Tcaf1	NaN	NaN	NaN	NaN	NaN	NaN	NaN	0	104460	0	1710100	0	0	0
P10711;Q9QVN7	Tcea1	-0.0499322	NaN	NaN	-0.233825	0.0332483	-0.0133429	-0.0140162	15039000	4781900	3140400	14866000	7346800	12059000	9482100
Q8CCT4;Q8R0A5	Tceal5;Tceal3	-0.200501	-0.00142247	-0.0436394	-0.113143	0.00870746	-0.0897992	-0.0593741	95356000	122620000	43191000	42757000	48030000	33184000	36640000
P83940	Tceb1	NaN	NaN	-0.0294579	NaN	0.0142907	0.02332	0.0615804	11742000	0	17861000	0	13479000	14188000	10640000
P62869	Tceb2	NaN	0.0269008	NaN	NaN	0.069591	NaN	-0.101231	7793800	12610000	4195100	5091800	4426200	4540000	5718000
Q8CGF7	Tcerg1	NaN	NaN	NaN	NaN	NaN	NaN	NaN	451880	0	0	651020	0	0	0
Q60722	Tcf4	-0.295361	0.187013	NaN	-0.125739	0.0350995	-0.270772	0.0614753	25186000	17102000	6499900	23471000	17974000	20938000	21411000
P11983	Tcp1	NaN	NaN	NaN	NaN	NaN	0.044019	NaN	5266000	14167000	647340	0	4842200	5675900	562370
Q9CY27	Tecr	NaN	NaN	NaN	NaN	NaN	NaN	0.0770826	0	0	0	6519100	0	0	9351600
Q921I1;CON__Q2HJF0	Tf	NaN	NaN	NaN	0.0460657	NaN	NaN	NaN	0	9705600	2936800	25242000	0	505060	0
P82198	Tgfbi	NaN	NaN	NaN	NaN	NaN	NaN	NaN	0	0	1695200	0	0	0	0
P21981	Tgm2	NaN	NaN	0.277747	NaN	NaN	NaN	NaN	0	0	37664000	0	0	0	0
Q08189	Tgm3	NaN	NaN	NaN	NaN	NaN	NaN	NaN	3626000	4909000	0	0	0	2622800	3077500
P63058	Thra	NaN	NaN	NaN	NaN	NaN	NaN	NaN	169320	0	0	0	0	0	0
P01831	Thy1	-0.101434	-0.126732	-0.290484	NaN	NaN	NaN	NaN	6675000	9057400	1639800	965400	1007300	1724100	786820
P52912;P70318	Tia1;Tial1	NaN	NaN	NaN	NaN	NaN	NaN	0.00985658	0	0	0	0	505180	0	5537700
P62073	Timm10	NaN	0.0552254	0.123165	0.01603	NaN	NaN	0.0861967	3708300	25080000	6279600	17240000	2160800	3164000	9853500
P62075	Timm13	0.0254288	-0.0409729	-0.057372	-0.0954359	0.118924	0.0811888	-0.0186589	36804000	17039000	12708000	16100000	2726000	15410000	12551000
P62077	Timm8b	NaN	NaN	NaN	NaN	NaN	NaN	NaN	0	0	0	442950	0	6034300	0
Q9WV98	Timm9	NaN	NaN	NaN	NaN	NaN	NaN	NaN	0	0	0	0	0	450170	0
P25785	Timp2	NaN	0.0741213	NaN	0.0317315	NaN	0.0581508	NaN	956410	11656000	0	9243800	392570	2631600	0
P39876	Timp3	NaN	0.232335	-0.00277968	NaN	NaN	NaN	-0.120738	9081400	16874000	47738000	0	216830	0	11186000
Q99JR5	Tinagl1	NaN	NaN	NaN	NaN	NaN	NaN	NaN	74850000	0	1464300	58328000	98514000	83547000	119720000
P39447	Tjp1	NaN	NaN	-0.0111112	NaN	NaN	NaN	NaN	218110	965490	2819000	0	597600	1643700	0
Q9Z0U1	Tjp2	0.0906812	-0.0650877	NaN	NaN	NaN	0.141986	NaN	1131200	1619700	411220	1168800	760000	548410	439110
P40142	Tkt	0.0835385	0.143109	-0.0486188	0.129077	NaN	0.0672321	-0.216113	55887000	58989000	38176000	54576000	3695900	94635000	16283000
P26039	Tln1	0.10394	-0.0609452	-0.0429437	0.0733517	0.158503	0.109724	0.159041	17068000	27830000	73400000	20465000	4563400	22541000	35225000
Q71LX4	Tln2	-0.0844946	-0.168572	-0.188941	NaN	NaN	0.0492847	NaN	9675800	11379000	4300000	1956300	5226900	10204000	3000400
Q99KF1	Tmed9	NaN	NaN	NaN	NaN	NaN	NaN	NaN	0	0	0	0	0	0	0
Q8VEK0;Q8BHG3	Tmem30a;Tmem30b	NaN	NaN	NaN	-0.0879694	NaN	NaN	NaN	0	0	0	26650000	0	0	565230
Q9JKK7;P49813	Tmod2	-0.0590753	0.106938	0.0412347	0.106395	0.0237188	0.0246647	-0.0218093	21109000	21101000	26722000	66000000	22212000	43948000	30348000
Q9JHJ0	Tmod3	NaN	NaN	NaN	NaN	NaN	0.0319048	NaN	4387400	0	0	0	10302000	21738000	0
Q61333	Tnfaip2	NaN	NaN	NaN	NaN	NaN	NaN	NaN	0	0	0	0	0	0	0
Q60769	Tnfaip3	NaN	NaN	NaN	NaN	NaN	NaN	NaN	0	0	0	456840	0	1063000	0
Q99LG2;Q8BFY9	Tnpo2;Tnpo1	0.00281378	NaN	NaN	NaN	NaN	NaN	NaN	681980	13678000	693640	237940	225090	597590	373270
Q8BYI9	Tnr	-0.11163	0.113943	0.0546514	-0.00887586	-0.22781	-0.0225933	-0.0779853	38241000	27537000	20281000	5652900	10546000	29918000	14118000
Q9QZ06	Tollip	-0.0561248	-0.109719	-0.0356366	-0.0594985	0.135602	-0.00518051	0.0284134	71688000	66865000	34414000	66045000	40127000	50082000	42392000
Q5SRX1	Tom1l2	-0.0613302	0.0945061	0.0791812	NaN	0.0929543	NaN	0.0531942	3001100	967740	636450	2296400	22561000	213310	831640
Q9DCC8	Tomm20	NaN	NaN	NaN	NaN	NaN	NaN	NaN	0	0	0	0	0	0	0
Q04750	Top1	NaN	NaN	NaN	NaN	NaN	NaN	0.153347	2479600	3817000	0	342810	378190	1313900	10649000
Q8BU11;Q80W03;Q66JW3	Tox4;Tox3	0.0145205	NaN	NaN	NaN	NaN	-0.261334	NaN	3778400	3202600	0	0	2594000	2367800	375270
Q62393	Tpd52	NaN	NaN	NaN	NaN	NaN	NaN	NaN	8363300	0	0	7291300	0	0	0
Q9CYZ2	Tpd52l2	NaN	-0.0783395	-0.0129821	-0.0527918	0.105562	NaN	0.0154007	2385600	5566000	6575100	6802100	6355200	2482400	6282800
P17751	Tpi1	-0.0637527	-0.0776327	-0.0746312	-0.0778872	-0.055875	-0.0244036	-0.02592	506720000	789250000	1306400000	670060000	551900000	989590000	733220000
P58771;CON__Q3SX28;P58774	Tpm1	0.099508	-0.159386	NaN	0.0329007	NaN	NaN	0.152156	2685400	2569400	1230800	851930	642090	1581200	16015000
P21107	Tpm3	0.0143945	-0.00167526	-0.00659904	-0.0516115	0.0743425	0.108061	0.0246325	65972000	96287000	73854000	129320000	71293000	67174000	114300000
Q6IRU2	Tpm4	NaN	NaN	NaN	NaN	NaN	NaN	NaN	9106700	7786600	53278000	7843900	5004500	8129300	7833800
Q7TQD2	Tppp	-0.0595034	-0.134328	0.151891	-0.0236408	-0.208011	0.0330187	-0.0361097	322510000	210670000	62723000	238850000	284980000	116200000	149940000
Q9CRB6	Tppp3	NaN	NaN	NaN	NaN	NaN	NaN	NaN	0	244980	0	137510	0	0	0
F6ZDS4	Tpr	NaN	NaN	NaN	-0.112371	NaN	NaN	NaN	115990	2829800	0	8364100	129840	0	2975100
P63028	Tpt1	0.0826059	0.00475116	-0.123378	-0.0284922	-0.0867868	0.0392724	-0.0484418	433000000	424480000	292730000	297130000	520850000	189180000	383320000
P62996;Q6PFR5	Tra2b;Tra2a	0.0552636	NaN	NaN	-0.0897385	NaN	0.106455	NaN	6089000	0	288540	4543800	6477000	7427900	6938000
Q3UDK1	Trafd1	NaN	NaN	NaN	NaN	NaN	NaN	NaN	1946200	0	0	0	0	0	0
Q62318	Trim28	-0.0341307	-0.218015	NaN	-0.171811	NaN	NaN	0.104307	22595000	15918000	13837000	22633000	12346000	18863000	19911000
Q9R1R2	Trim3	NaN	NaN	NaN	NaN	NaN	NaN	NaN	300130	3122300	0	0	546020	456430	0
Q8CH72	Trim32	-0.187	-0.0695859	NaN	NaN	0.0152162	NaN	NaN	5564700	4085500	2211900	7420600	3583800	1745100	0
Q8C006	Trim35	NaN	NaN	NaN	NaN	NaN	NaN	NaN	3339000	6338600	0	6713100	0	0	0
Q8C7M3	Trim9	-0.0561693	-0.126674	-0.0579076	-0.0266828	0.1564	-0.0367885	0.0431787	99174000	90908000	74634000	79653000	52242000	95408000	95988000
Q9DCG9	Trmt112	NaN	NaN	NaN	NaN	NaN	NaN	NaN	0	133460	0	0	0	0	0
P62500;Q9Z2S7;Q9EQN3	Tsc22d1	-0.103931	0.079543	0.0328604	-0.0463949	0.0248394	-0.0614525	NaN	18519000	16566000	7964000	9398000	21082000	5214600	321990
Q922J6	Tspan2	NaN	NaN	NaN	NaN	NaN	NaN	NaN	666490	0	0	0	0	0	0
Q8VD63	Tspyl4	-0.114108	0.129497	0.0430477	-0.178513	-0.0786018	0.0202696	0.0804199	83534000	104000000	47282000	79361000	59352000	38144000	29301000
O88196	Ttc3	NaN	NaN	NaN	NaN	NaN	NaN	NaN	0	0	0	0	0	0	0
P07309	Ttr	NaN	0.759819	-1.05017	NaN	NaN	NaN	-0.192484	4191600	17658000	9589600	0	2233700	510300	5178700
Q6P5F7	Ttyh3	NaN	NaN	NaN	NaN	NaN	NaN	NaN	0	144390	0	0	0	0	0
P68369;P68373;P05214;Q9JJZ2	Tuba1a;Tuba1c;Tuba3a;Tuba8	0.121034	0.222404	-0.0242053	0.101506	-0.253943	-0.0999912	-0.135101	240090000	706830000	294350000	379250000	470730000	429730000	372420000
P05213;Q3UX10	Tuba1b	NaN	0.186956	NaN	NaN	NaN	NaN	NaN	1249200	1673500	641710	10424000	1521300	521720	961490
P68368	Tuba4a	0.100715	0.132228	0.018201	0.0911392	-0.218378	-0.104999	-0.0489465	12230000	18908000	13971000	5953200	8704200	16782000	8769600
Q7TMM9	Tubb2a	0.105715	0.354934	0.0542682	0.161068	-0.383779	-0.214685	-0.132228	36747000	37326000	41838000	41244000	43810000	51833000	50772000
Q9CWF2	Tubb2b	NaN	NaN	NaN	NaN	NaN	NaN	NaN	2277400	1142300	474770	1557300	1751600	1219900	0
Q9ERD7	Tubb3	0.0704442	0.275588	NaN	0.0747799	-0.415641	-0.0813833	-0.192317	61772000	39844000	35074000	47779000	42655000	68970000	48296000
Q9D6F9	Tubb4a	0.232691	0.332681	-0.0235354	0.0285713	-0.397697	-0.168998	-0.219218	44042000	14202000	20256000	69463000	39030000	24938000	23722000
P68372;CON__ENSEMBL:ENSBTAP00000025008;A2AQ07	Tubb4b	0.0935267	0.326745	0.024937	0.148726	-0.281828	-0.110724	-0.109848	1175000000	516030000	471510000	667130000	502200000	809340000	516420000
P99024	Tubb5	NaN	NaN	0.131009	-0.0158419	-0.293517	0.00684604	0.0705351	4435200	6363200	4615300	6798500	4403600	4057000	4274800
Q922F4	Tubb6	NaN	NaN	NaN	NaN	NaN	NaN	NaN	0	0	491860	0	0	0	0
Q8BFR5	Tufm	0.0356698	0.0051376	NaN	NaN	-0.100095	-0.121297	0.0161934	23836000	3400400	364800	1228700	6502900	4393400	3758900
P10639	Txn	0.0397709	-0.133394	-0.0799184	-0.174535	0.112281	0.0311763	0.0309477	99034000	155500000	59848000	113430000	59229000	56462000	1825700
Q8CDN6	Txnl1	0.050109	-0.0807179	0.0216027	-0.00104356	0.0415269	-0.045323	-0.0124576	36414000	33997000	25348000	37677000	29300000	30768000	24290000
Q9JMH6	Txnrd1	0.328196	-0.269403	-0.223466	-0.11555	0.23542	NaN	0.0913006	3946000	3283700	755960	5462200	2551700	1334100	1849600
Q9D883;Q8BGJ9	U2af1	0.0550341	0.0482475	-0.0141471	-0.0422204	-0.0208997	0.0141202	0.00431655	11396000	4653100	5812200	5660700	8611700	7711600	5455800
P26369	U2af2	NaN	NaN	NaN	-0.0871193	0.0559469	-0.0165737	0.0773057	16238000	179760	359240	13927000	13692000	22826000	16247000
Q91YN5;Q3TW96	Uap1	NaN	NaN	NaN	NaN	NaN	0.662142	NaN	0	1016600	0	0	0	5392900	898320
Q02053;P31254	Uba1	0.0994389	0.032014	-0.173608	0.142859	-0.199371	0.0490513	-0.20723	163940000	102140000	81927000	222070000	107740000	103130000	107190000
Q6P3B2	Ubald1	NaN	NaN	0.068594	-0.0645683	NaN	NaN	NaN	13270000	14306000	22242000	15478000	9447300	5423700	6723600
Q80X50	Ubap2l	NaN	NaN	NaN	NaN	NaN	NaN	NaN	14589000	0	0	9592900	0	8955900	10339000
P61079;Q6ZWY6;P62838	Ube2d3;Ube2d2b;Ube2d2	NaN	-0.305114	-0.0550241	NaN	NaN	0.0155447	0.0579225	1656500	18786000	3993500	1418600	709200	8372500	6726400
P68037	Ube2l3	NaN	NaN	NaN	NaN	NaN	NaN	NaN	8963100	7002500	0	0	0	5589900	9903800
P61082	Ube2m	NaN	NaN	NaN	NaN	NaN	NaN	NaN	2647700	0	0	0	0	2567100	3426900
P61089	Ube2n	-0.0147847	-0.128363	-0.0354293	-0.12938	-0.0337052	-0.0752914	-0.0258382	25310000	74665000	28405000	59266000	35865000	45144000	8233500
Q6ZWZ2	Ube2r2	NaN	NaN	NaN	NaN	NaN	NaN	NaN	203340	0	117850	0	0	165150	0
Q9CZY3	Ube2v1	-0.0277046	0.00156065	0.032014	-0.109914	-0.142076	-0.0902581	-0.036589	21950000	28156000	23765000	24222000	29390000	38116000	13375000
Q3UE37	Ube2z	NaN	NaN	NaN	NaN	NaN	NaN	NaN	0	2514900	0	5631500	0	0	0
Q9ES00	Ube4b	NaN	NaN	NaN	NaN	NaN	NaN	NaN	0	0	0	0	0	0	12512000
Q9EPV8	Ubl5	NaN	-0.0849591	NaN	NaN	NaN	NaN	NaN	29929000	103560000	13330000	0	19389000	32148000	24387000
Q8R317	Ubqln1	-0.0979862	0.0247729	-0.0302953	-0.0931534	-0.0193656	-0.0265741	0.0070358	58432000	87151000	44938000	73935000	45169000	48687000	36057000
Q9QZM0;Q99NB8	Ubqln2	-0.0449524	0.17406	0.0410767	-0.0285989	-0.111229	-0.122052	-0.0602822	25549000	39534000	19146000	21880000	19474000	37317000	52231000
P25976	Ubtf	NaN	NaN	NaN	NaN	NaN	NaN	NaN	0	7804100	157860	0	0	0	1543300
Q9R0P9	Uchl1	-0.0102566	-0.0731022	0.00706466	-0.102802	-0.0528093	-0.0482475	-0.0729847	97989000	145880000	59915000	127350000	90286000	151010000	138200000
P70362	Ufd1l	NaN	NaN	NaN	NaN	-0.0414322	NaN	NaN	4865800	298080	287720	0	1041900	0	0
P61961	Ufm1	NaN	NaN	NaN	NaN	NaN	NaN	NaN	148420	0	0	140010	0	0	137560
Q9EPU0	Upf1	-0.0644373	-0.152248	-0.031195	0.0623563	NaN	0.0485896	0.0827519	13166000	4534700	4315200	5009900	2823300	3900900	8034600
Q8CGR7	Upp2	NaN	NaN	NaN	NaN	NaN	NaN	NaN	0	603520	0	0	0	0	0
Q9D855	Uqcrb	0.0441869	0.420665	-0.163214	0.160559	-0.240225	0.0429341	-0.260071	14159000	28981000	4215900	8192100	11156000	21137000	9933200
Q9CZ13	Uqcrc1	0.0834668	0.598845	-0.136945	0.304275	-0.252027	0.0908828	-0.190107	70258000	21976000	10620000	47003000	65428000	32236000	32986000
Q9DB77	Uqcrc2	NaN	NaN	0.0559132	NaN	-0.204337	0.0411973	-0.189041	1236900	405030	1708400	6521200	8143400	11621000	938170
Q9CR68	Uqcrfs1	0.00104106	0.070924	-0.0630893	0.0788192	-0.0273904	0.0288634	0.092422	46625000	95540000	45065000	83189000	35180000	62056000	60874000
P99028	Uqcrh	-0.126755	NaN	NaN	NaN	NaN	-0.301247	NaN	18244000	19397000	2322800	0	19296000	18305000	20169000
Q99K46	Usp11	NaN	NaN	NaN	NaN	NaN	NaN	NaN	0	0	0	0	0	0	0
Q9JMA1	Usp14	-0.119793	NaN	NaN	NaN	-0.206097	-0.026615	NaN	13790000	4631700	3048200	3381500	19255000	20984000	6200200
[truncated: 140 more rows]

## Sheet: Figure 3b and 3c
Upregulated >20% in 12 month + APP/PS1
[truncated: 116 more rows]

## Sheet: Figure 4a
Protein of Interest
	WT	APP
APP	1	1.21022
[truncated: 25 more rows]

## Sheet: Figure 4b
Protein of Interest
[truncated: 39 more rows]

[truncated: 4 more sheets: Figure 4d, Figure 5, Figure 5 Hierarchical clusters, Figure 6b]
