# Supplementary material for: Age-dependent shift in the de novo proteome accompanies pathogenesis in an Alzheimer’s disease mouse model
Source: Commun Biol. 2021 Jun 30;4:823. doi: 10.1038/s42003-021-02324-6 (PMC8245541; doi:10.1038/s42003-021-02324-6)
Supplement: Supplementary file 4 — Supplementary Data 2 [file 42003_2021_2324_MOESM4_ESM.xls]

## Sheet: SignificanceB_rawratios Young
Protein IDs	Protein names	Gene names	Intensity 193_194	Intensity 195_196	Intensity 561_562	Intensity 736_737	Intensity 809_811	Ratio H/M normalized 193_194	Ratio H/M normalized 195_196	Ratio H/M normalized 561_562	Ratio H/M normalized 736_737	Ratio H/M normalized 809_811	Ratio H/M normalized 193_194 B significant	Ratio H/M normalized 195_196 B significant	Ratio H/M normalized 561_562 B significant	Ratio H/M normalized 736_737 B significant	Ratio H/M normalized 809_811 B significant	Peptides	Razor + unique peptides	Unique peptides	Sequence coverage [%]	Unique + razor sequence coverage [%]	Unique sequence coverage [%]	Mol. weight [kDa]	Q-value	Score	Intensity	Intensity L	Intensity M	Intensity H	Ratio H/M normalized 193_194 Significance B	Ratio H/M normalized 195_196 Significance B	Ratio H/M normalized 561_562 Significance B	Ratio H/M normalized 736_737 Significance B	Ratio H/M normalized 809_811 Significance B
P20029	78 kDa glucose-regulated protein	Hspa5	32.9567	31.8917	32.6718	32.9459	33.428	1.5745	2.1872	0.79796	1.3157	0.96505	+	+				38	35	35	52.7	49.9	49.9	72.421	0	278.87	44562000000	5120300000	16892000000	22549000000	0.000513191	3.33662e-06	0.0271995	0.0230774	0.707311
P63017	Heat shock cognate 71 kDa protein	Hspa8	35.2035	34.5288	34.9166	35.1253	35.3036	1.734	2.2015	0.92528	1.4513	0.81953	+	+				42	42	26	65.3	65.3	45.2	70.87	0	323.31	195700000000	23936000000	74609000000	97156000000	9.43038e-06	2.55323e-06	0.389679	0.00134066	0.117688
P63037	DnaJ homolog subfamily A member 1	Dnaja1	31.3567	29.9285	30.9967	30.7564	31.5828	1.5966	2.5842	0.93387	1.45	0.7727	+	+				21	21	21	60.5	60.5	60.5	44.868	0	139.79	11925000000	1016100000	4999700000	5909000000	0.000310659	6.69402e-10	0.441761	0.00138304	0.0515091
Q61696	Heat shock 70 kDa protein 1A	Hspa1a	33.2217	33.5917	30.9074	32.4491	33.631	4.1151	19.291	1.2302	7.2924	0.64454	+	+		+		38	32	1	64.4	54.4	4.2	70.078	0	250.74	50888000000	2856400000	14358000000	33674000000	4.72811e-78	0	0.0507353	0	0.00274946
Q61699	Heat shock protein 105 kDa	Hsph1	32.7033	32.0065	31.6771	32.0331	32.8937	2.2286	4.5442	0.86037	1.886	0.75584	+	+		+		50	50	47	62.4	62.4	58.7	96.406	0	323.31	30054000000	3137200000	10589000000	16328000000	1.41906e-13	1.03922e-42	0.121704	5.48912e-10	0.037071
Q64339	Ubiquitin-like protein ISG15	Isg15	26.437	27.1523	NaN	26.9461	26.1052	2.0781	2.1896	NaN	2.0464	NaN	+	+		+		3	3	3	17.4	17.4	17.4	17.897	0	18.833	491440000	154820000	120500000	216120000	1.26071e-06	9.28323e-06	1	1.28726e-06	1
Q64433	10 kDa heat shock protein, mitochondrial	Hspe1	29.4202	28.768	28.8526	28.9622	29.5942	1.7137	2.8936	0.98328	1.5184	0.86355	+	+				8	8	8	66.7	66.7	66.7	10.963	0	20.088	3437100000	1485100000	871050000	1081000000	1.6462e-05	1.82463e-13	0.809377	0.00382553	0.22826
Q8VH51	RNA-binding protein 39	Rbm39	29.3412	28.2206	29.0971	29.0831	28.7256	1.6292	2.2092	1.0246	1.3088	0.84375	+	+				12	12	12	27.2	27.2	27.2	59.406	0	74.029	2941500000	637320000	969950000	1334200000	0.000143733	2.20795e-06	0.874395	0.0805338	0.175921
Q9JMC3	DnaJ homolog subfamily A member 4	Dnaja4	27.8835	26.9705	28.3098	23.7768	26.9753	2.0188	2.621	0.76389	NaN	0.8155	+	+				6	6	6	17.6	17.6	17.6	44.901	0	7.2357	935570000	94249000	375860000	465460000	2.38363e-09	1.81294e-09	0.0326165	1	0.186497
Q9QYJ3	DnaJ homolog subfamily B member 1	Dnajb1	30.4501	30.1235	28.9825	29.7662	30.8554	1.7789	3.5545	1.1888	2.0311	0.92722	+	+		+		17	17	16	40	40	40	38.167	0	61.943	7066000000	524710000	2539900000	4001400000	2.61471e-06	4.22611e-23	0.184392	5.80757e-13	0.493603
P07901	Heat shock protein HSP 90-alpha	Hsp90aa1	32.843	32.0104	32.593	32.6733	32.6937	1.3802	1.9779	0.91279	1.3939	0.90419		+				49	30	30	57.4	40.1	40.1	84.787	0	323.31	36398000000	5281200000	13473000000	17644000000	0.0209371	0.00012038	0.320963	0.0049334	0.382787
P09528	Ferritin heavy chain;Ferritin heavy chain, N-terminally processed	Fth1	30.138	28.9785	29.3921	30.4377	30.9141	1.3569	1.9968	1.0133	1.1878	0.93687		+				9	9	9	64.3	64.3	64.3	21.066	0	25.696	6357700000	1096200000	2441200000	2820300000	0.0300483	8.93182e-05	0.952643	0.164448	0.54469
P14148	60S ribosomal protein L7	Rpl7	25.4568	26.09	25.7781	25.6783	25.6096	NaN	6.772	1.0433	1.0383	NaN		+				3	3	3	10	10	10	31.419	0	5.7097	316900000	207590000	45705000	63605000	1	6.59559e-70	0.810525	0.875071	1
P14602	Heat shock protein beta-1	Hspb1	25.0641	26.4304	NaN	25.4513	26.0902	NaN	2.9503	NaN	NaN	1.0731		+				4	4	4	30.6	30.6	30.6	23.014	0	6.8388	242830000	67036000	64884000	110910000	1	5.19168e-13	1	1	0.874513
P14901	Heme oxygenase 1	Hmox1	29.1285	26.6757	28.0749	27.6847	29.1117	0.9481	2.9759	1.109	1.6911	0.86664		+		+		6	6	6	24.9	24.9	24.9	32.928	0	25.769	1935800000	275160000	804560000	856100000	0.905505	2.59353e-13	0.464815	0.000125412	0.24211
P19182	Interferon-related developmental regulator 1	Ifrd1	27.3599	27.0877	27.7311	27.7992	28.4114	1.4969	4.019	0.95305	1.3889	0.82261		+				8	8	8	22	22	22	49.935	0	37.945	1256300000	245390000	471050000	539890000	0.022423	8.42197e-29	0.615373	0.0288877	0.127741
P19324	Serpin H1	Serpinh1	28.2634	26.9864	27.0995	27.166	28.6328	1.3276	2.621	1.0896	1.3593	1.2423		+				11	11	11	36.2	36.2	36.2	46.533	0	39.667	1446500000	192790000	501010000	752690000	0.0421867	1.81294e-09	0.682716	0.0860893	0.23382
P23927	Alpha-crystallin B chain	Cryab	30.053	29.5375	29.6207	28.6039	30.3601	1.3587	3.3768	1.1268	1.9128	0.91788		+		+		11	11	11	64	64	64	20.069	0	32.808	5067200000	333120000	1915300000	2818800000	0.0292394	3.07717e-20	0.293418	4.51202e-07	0.446712
Q60847	Collagen alpha-1(XII) chain	Col12a1	NaN	25.5203	NaN	27.4939	28.8687	NaN	2.8591	NaN	0.69305	1.305		+				19	19	19	9.2	9.2	9.2	340.21	0	39.728	727290000	444600000	197610000	85086000	1	7.37123e-09	1	0.179584	0.129702
Q60864	Stress-induced-phosphoprotein 1	Stip1	31.706	30.6755	31.2269	31.4147	31.8226	1.3155	1.9214	0.84417	1.2027	0.92976		+				33	33	33	58	58	58	62.581	0	144.37	16469000000	3437900000	5883900000	7147300000	0.0546943	0.000285153	0.0855719	0.135437	0.506796
Q61495;Q7TSF1;Q7TSF0	Desmoglein-1-alpha;Desmoglein-1-beta;Desmoglein-1-gamma	Dsg1a;Dsg1b;Dsg1c	NaN	26.8431	24.8384	27.0888	NaN	NaN	2.6404	3.5317	2.6038	NaN		+	+	+		4	4	4	3.7	3.7	3.7	114.6	0	7.0207	293140000	213140000	25860000	54137000	1	1.16628e-09	6.06884e-34	1.61804e-13	1
Q62414	Neurogenic differentiation factor 2	Neurod2	28.0782	26.1581	26.1912	26.7197	27.2114	1.3305	2.1923	0.77915	0.89281	0.92269		+				6	6	5	23.8	23.8	20.9	41.493	0	16.085	771350000	79275000	322350000	369720000	0.0405409	0.000172874	0.130897	0.678812	0.514511
Q62448	Eukaryotic translation initiation factor 4 gamma 2	Eif4g2	28.5808	26.7516	28.0783	27.8182	28.8202	1.5208	1.9478	0.91815	1.4194	0.86074		+				20	20	20	26.4	26.4	26.4	102.1	0	59.811	1675600000	182670000	683780000	809180000	0.00173456	0.000389124	0.421422	0.0186943	0.223575
Q7TNC4	Putative RNA-binding protein Luc7-like 2	Luc7l2	28.6854	27.1032	28.0966	27.8226	28.5107	1.0263	2.0827	0.83211	1.0944	0.7036		+				10	10	5	27.8	27.8	15.8	46.582	0	36.778	1610400000	257690000	676630000	676120000	0.752568	5.30918e-05	0.121779	0.564088	0.0132072
Q8CC35	Synaptopodin	Synpo	30.9847	29.3575	29.9841	30.5805	30.8333	1.4776	1.8967	0.85857	1.6114	0.81967		+		+		28	28	28	41.6	41.6	41.6	99.55	0	183.68	8021300000	1374100000	2981800000	3665300000	0.00381649	0.000409949	0.117179	1.62488e-05	0.117956
Q8K3J1	NADH dehydrogenase [ubiquinone] iron-sulfur protein 8, mitochondrial	Ndufs8	27.7895	27.5515	28.1351	27.7819	28.1708	1.5401	2.2892	1.3619	1.3373	1.7807		+			+	6	6	6	31.1	31.1	31.1	24.038	0	20.316	1423200000	1068400000	147070000	207710000	0.00118601	1.60153e-06	0.00876528	0.0570102	6.92734e-05
Q8R191	Synaptogyrin-3	Syngr3	26.0619	25.946	25.5608	24.9704	25.5166	1.5539	2.3066	NaN	NaN	NaN		+				3	3	3	16.6	16.6	16.6	24.561	0	7.227	306420000	208510000	49895000	48012000	0.0349007	4.07718e-05	1	1	1
Q8VBY2	Calcium/calmodulin-dependent protein kinase kinase 1	Camkk1	27.3871	25.4082	27.0323	27.4036	26.6353	1.4373	2.3019	0.81466	1.1913	0.89752		+				8	8	8	22.6	22.6	22.6	55.837	0	33.656	665390000	98180000	259590000	307620000	0.0433494	4.33654e-05	0.202771	0.340975	0.418535
Q9D1R9	60S ribosomal protein L34	Rpl34	26.2844	26.3742	24.6286	24.3468	28.6153	0.77777	2.6248	NaN	NaN	1.313		+				6	6	6	36.8	36.8	36.8	13.293	0	7.7259	648450000	527190000	61292000	59972000	0.342802	3.97509e-07	1	1	0.11954
Q9ESP1	Stromal cell-derived factor 2-like protein 1	Sdf2l1	24.373	25.7906	26.3752	26.8046	25.6029	NaN	3.2492	1.2155	1.2777	1.4149		+				5	5	5	51.6	51.6	51.6	23.648	0	8.2307	346280000	224580000	42263000	79439000	1	3.21828e-12	0.30706	0.178549	0.211066
Q9ESX4	Nucleolar protein of 40 kDa	Zcchc17	24.376	26.8865	27.5572	26.6094	24.3645	NaN	2.1833	1.1618	3.2285	NaN		+		+		4	4	4	22	22	22	27.471	0	13.383	651280000	543180000	31484000	76613000	1	1.033e-05	0.260351	1.6376e-24	1
Q9JII7	AN1-type zinc finger protein 2A	Zfand2a	26.0906	25.5777	24.7288	25.448	24.8445	1.7553	2.346	NaN	0.94471	NaN		+				5	5	5	40.4	40.4	40.4	19.281	0	14.513	282580000	27502000	92121000	162950000	0.00457226	2.41278e-05	1	0.824983	1
Q9JLC6	Thyrotroph embryonic factor	Tef	24.3355	24.6869	NaN	NaN	25.3172	NaN	2.3631	NaN	NaN	NaN		+				2	2	2	8.3	8.3	8.3	33.145	0.00036778	2.9875	100320000	18107000	46707000	35508000	1	1.91327e-05	1	1	1
Q9JLV1	BAG family molecular chaperone regulator 3	Bag3	29.0912	27.9901	28.2881	28.5948	29.7013	1.0268	2.5074	1.2723	1.2132	0.92228		+				20	20	20	44.5	44.5	44.5	61.859	0	57.681	2738300000	406410000	1072900000	1259000000	0.750406	2.17409e-08	0.0510071	0.220374	0.46848
Q9R1C7	Pre-mRNA-processing factor 40 homolog A	Prpf40a	25.8838	27.0135	NaN	25.2126	23.8682	0.94469	10.983	NaN	0.87429	NaN		+				4	4	4	4	4	4	108.48	0	5.2645	251590000	32563000	56978000	162050000	0.920466	4.68149e-294	1	0.610609	1
Q9WV03;Q9WTJ8	Protein FAM50A	Fam50a	26.4931	27.3508	25.5812	25.9744	25.5897	1.0345	8.1793	1.2309	0.95019	1.1169		+				7	7	7	25.4	25.4	25.4	40.251	0	11.591	496450000	109630000	116140000	270680000	0.807049	2.48069e-153	0.255407	0.842479	0.765738
Q9WV31	Activity-regulated cytoskeleton-associated protein	Arc	29.1216	27.5774	29.0994	27.857	29.5339	1.5725	2.2479	0.9311	1.5562	0.62322		+				11	11	11	34.1	34.1	34.1	45.32	0	44.326	2519200000	259700000	1100600000	1159000000	0.000610744	3.3709e-06	0.424546	0.00194422	0.00153146
P07309	Transthyretin	Ttr	29.4446	26.6137	28.3489	27.4939	29.9087	0.093483	0.48798	0.4657	2.5857	2.2292	+		+	+	+	5	5	5	55.8	55.8	55.8	15.776	0	29.245	3118900000	148680000	1409700000	1560400000	9.59983e-06	0.0633492	2.43914e-06	2.99222e-13	7.04184e-09
P12023	Amyloid beta A4 protein;N-APP;Soluble APP-alpha;Soluble APP-beta;C99;Beta-amyloid protein 42;Beta-amyloid protein 40;C83;P3(42);P3(40);C80;Gamma-secretase C-terminal fragment 59;Gamma-secretase C-terminal fragment 57;Gamma-secretase C-terminal fragment 50;C31	App	33.8285	32.6883	33.4177	34.1965	33.796	2.7538	0.26991	2.3757	4.7442	0.34147	+		+	+	+	30	30	28	43.8	43.8	42.6	86.721	0	281.46	71788000000	4810400000	26916000000	40061000000	5.49304e-26	0.00565082	5.89127e-33	4.86594e-148	4.47731e-08
P52503	NADH dehydrogenase [ubiquinone] iron-sulfur protein 6, mitochondrial	Ndufs6	29.2124	28.1728	29.0899	29.0555	29.106	1.9347	0.83872	2.262	1.1406	2.5685	+		+		+	9	9	9	65.5	65.5	65.5	13.02	0	25.369	3097000000	2803100000	94864000	199080000	1.77246e-08	0.589807	5.62621e-28	0.407063	7.72237e-16
P97447	Four and a half LIM domains protein 1	Fhl1	28.1518	26.6175	27.8787	27.451	27.4333	2.1854	0.95956	3.2975	6.9559	3.5948	+		+	+	+	10	10	10	45.4	45.4	45.4	31.888	0	31.9	1144100000	699420000	55505000	389200000	4.57062e-12	0.939813	1.8408e-65	1.36023e-162	1.72221e-21
Q8BK30	NADH dehydrogenase [ubiquinone] flavoprotein 3, mitochondrial	Ndufv3	26.2151	NaN	25.4337	NaN	24.4463	0.082543	NaN	0.12663	NaN	NaN	+		+			3	3	3	26	26	26	11.813	0	5.9936	211280000	138180000	65071000	8029000	2.39676e-05	1	2.05525e-07	1	1
Q9DC70	NADH dehydrogenase [ubiquinone] iron-sulfur protein 7, mitochondrial	Ndufs7	26.3705	25.7926	26.5025	26.3256	26.3623	2.0184	1.3677	2.1713	1.7064	1.2384	+		+			3	3	3	14.3	14.3	14.3	24.683	0	7.3051	424020000	212680000	77672000	133670000	4.59207e-06	0.211474	1.40724e-08	0.000983511	0.433355
Q9R1E6	Ectonucleotide pyrophosphatase/phosphodiesterase family member 2	Enpp2	31.0883	29.1234	30.225	30.5879	32.0734	0.14194	0.5753	0.67509	2.4811	2.0941	+		+	+	+	38	38	38	54.1	54.1	54.1	98.884	0	158.82	12939000000	660850000	5248700000	7029400000	2.81314e-05	0.116173	0.000448183	6.50171e-25	2.6354e-07
O08807	Peroxiredoxin-4	Prdx4	28.511	28.5527	28.4901	28.1646	28.1821	NaN	0.4312	0.48206	NaN	NaN			+			3	2	2	9.5	6.6	6.6	31.052	0	5.2738	1981100000	666860000	622590000	691670000	1	0.0327167	4.8355e-06	1	1
O09172	Glutamate--cysteine ligase regulatory subunit	Gclm	26.8617	25.2983	26.2886	26.5938	27.3712	1.3746	1.2571	1.9124	1.2515	1.1785			+			5	5	5	26.6	26.6	26.6	30.534	0	20.238	533120000	85125000	217150000	230840000	0.0811834	0.361042	1.02112e-05	0.220175	0.574549
O35129	Prohibitin-2	Phb2	23.8538	NaN	24.5482	24.1641	NaN	NaN	NaN	5.4134	NaN	NaN			+			3	3	3	11	11	11	33.296	0	4.0536	61945000	40777000	4307400	16861000	1	1	2.8599e-99	1	1
P02088;P02089;CON__Q3SX09;CON__P02070;P02104	Hemoglobin subunit beta-1;Hemoglobin subunit beta-2	Hbb-b1;Hbb-b2	31.2481	30.4003	31.5402	31.6249	31.6461	0.49729	0.56025	0.57096	0.64003	1.2463			+			11	11	11	70.7	70.7	70.7	15.84	0	182.9	16076000000	14738000000	956450000	381170000	0.014548	0.103102	3.97293e-06	0.0496046	0.263419
P07214	SPARC	Sparc	31.6419	30.1522	30.9359	31.2949	31.5375	0.77754	0.68162	1.5047	0.72026	1.4018			+			11	11	11	44	44	44	34.45	0	65.349	13333000000	936570000	6438900000	5957000000	0.285743	0.248278	1.35463e-05	0.131483	0.0632522
Q3THW5;P0C0S6	Histone H2A.V;Histone H2A.Z	H2afv;H2afz	25.7251	27.7701	26.5184	27.1008	27.1428	NaN	1.567	1.9364	1.515	1.6178			+			4	2	2	31.2	18.8	18.8	13.509	0	4.0487	846700000	758180000	38240000	50276000	1	0.0313796	5.914e-06	0.0153249	0.0285089
P10518	Delta-aminolevulinic acid dehydratase	Alad	24.1538	NaN	25.9543	22.0564	24.3626	NaN	NaN	1.9069	NaN	NaN			+			4	4	4	15.2	15.2	15.2	36.023	0	10.241	134180000	66504000	29916000	37758000	1	1	1.23335e-05	1	1
P10922	Histone H1.0;Histone H1.0, N-terminally processed	H1f0	28.5898	28.3876	28.997	28.7764	29.1319	0.82814	0.87734	1.8734	1.3146	1.5687			+			5	5	5	27.3	27.3	27.3	20.861	0	11.719	3006200000	2726500000	127930000	151710000	0.458298	0.698146	1.16407e-10	0.0751955	0.00396553
P19253	60S ribosomal protein L13a	Rpl13a	24.3206	NaN	26.2689	24.9314	NaN	NaN	NaN	1.7398	NaN	NaN			+			4	4	4	18.2	18.2	18.2	23.464	0	4.7061	145210000	110430000	19362000	15419000	1	1	0.000353253	1	1
P26645	Myristoylated alanine-rich C-kinase substrate	Marcks	26.0341	23.8241	26.2657	25.8263	25.908	NaN	NaN	2.3204	NaN	NaN			+			6	6	6	40.1	40.1	40.1	29.661	0	28.498	336740000	274980000	28702000	33054000	1	1	1.5737e-10	1	1
P35282	Ras-related protein Rab-21	Rab21	24.5363	NaN	24.4755	23.7966	24.6132	1.1178	NaN	0.40029	NaN	0.88463			+			5	5	5	19.4	19.4	19.4	24.106	0	5.7928	88654000	25063000	35769000	27822000	0.591258	1	0.000379539	1	0.473532
P35456	Urokinase plasminogen activator surface receptor	Plaur	27.3272	25.4341	26.9777	27.2415	23.3797	0.98373	NaN	2.1859	2.5362	NaN			+	+		5	5	5	19.6	19.6	19.6	35.428	0	14.701	583000000	52253000	173460000	357290000	0.983747	1	9.27108e-09	1.55389e-12	1
P52196	Thiosulfate sulfurtransferase	Tst	NaN	24.7946	25.5664	24.5645	24.5734	NaN	0.98833	1.7338	NaN	NaN			+			2	2	2	9.4	9.4	9.4	33.466	0.00037467	3.1998	128570000	62341000	27951000	38274000	1	0.923103	0.000394976	1	1
P56382	ATP synthase subunit epsilon, mitochondrial	Atp5e	27.9053	25.8981	27.9364	28.0102	27.9621	0.61529	NaN	2.9414	2.2169	1.1895			+	+		3	3	3	44.2	44.2	44.2	5.8378	0	3.7026	1391300000	1079100000	124780000	187430000	0.0647523	1	3.55052e-47	1.99156e-11	0.359069
P62242	40S ribosomal protein S8	Rps8	26.751	27.0879	27.5455	27.178	27.072	NaN	1.0393	4.6212	1.6933	10.558			+		+	9	9	9	49.5	49.5	49.5	24.205	0	44.691	1019400000	906700000	45879000	66836000	1	0.826725	2.49914e-160	0.00121381	1.4854e-273
P62270	40S ribosomal protein S18	Rps18	NaN	26.6585	24.7251	NaN	23.7551	NaN	NaN	1.9033	NaN	NaN			+			5	5	5	28.9	28.9	28.9	17.718	0	5.5526	274900000	119400000	99999000	55500000	1	1	1.33442e-05	1	1
P62862	40S ribosomal protein S30	Fau	26.804	NaN	27.3355	26.9212	26.7686	NaN	NaN	1.7822	1.4474	NaN			+			3	3	3	20.3	20.3	20.3	6.6478	0	4.807	635950000	198560000	196720000	240670000	1	1	0.000157412	0.0342492	1
P84104	Serine/arginine-rich splicing factor 3	Srsf3	28.399	27.1501	28.4455	27.9432	28.5952	1.2208	1.3836	0.61192	1.0818	0.97654			+			6	5	5	35.4	26.8	26.8	19.329	0	14.507	1623400000	420680000	663700000	539030000	0.154659	0.138791	0.000560997	0.611473	0.773517
P97350	Plakophilin-1	Pkp1	23.4596	25.4356	25.9865	27.2221	NaN	NaN	NaN	1.9257	1.7931	NaN			+	+		5	5	5	7.4	7.4	7.4	80.895	0	15.673	279960000	203360000	23634000	52966000	1	1	8.13669e-06	0.000224641	1
Q61035	Histidine--tRNA ligase, cytoplasmic	Hars	NaN	NaN	26.15	NaN	NaN	NaN	NaN	2.0126	NaN	NaN			+			3	3	3	9.2	9.2	9.2	57.432	0	3.8159	83914000	28087000	28263000	27564000	1	1	9.57182e-07	1	1
Q61686	Chromobox protein homolog 5	Cbx5	25.4106	24.1439	25.9182	NaN	25.2279	NaN	NaN	1.7879	NaN	NaN			+			4	3	3	26.7	20.4	20.4	22.186	0	9.7309	218890000	27781000	68405000	122700000	1	1	0.000143384	1	1
Q62446	Peptidyl-prolyl cis-trans isomerase FKBP3	Fkbp3	26.9555	NaN	26.5522	NaN	NaN	0.48052	NaN	0.48153	NaN	NaN			+			3	3	3	15.2	15.2	15.2	25.147	0	7.1203	299820000	50406000	183360000	66053000	0.0188148	1	0.000472469	1	1
Q64010	Adapter molecule crk	Crk	26.204	25.9275	26.9653	27.0092	27.3033	1.1437	0.8015	2.8104	2.1057	2.295			+	+	+	12	12	12	54.6	54.6	54.6	33.814	0	35.527	698710000	566870000	56841000	75000000	0.468	0.603826	1.59907e-18	3.19713e-07	2.58702e-06
Q69ZK6	Probable JmjC domain-containing histone demethylation protein 2C	Jmjd1c	NaN	NaN	25.3473	24.8087	NaN	NaN	NaN	2.605	NaN	NaN			+			4	4	4	2.3	2.3	2.3	260.64	0	5.6172	99245000	32373000	30884000	35988000	1	1	1.24213e-14	1	1
Q811P8;Q80YF9	Rho GTPase-activating protein 32	Arhgap32	27.008	26.3216	27.889	27.0472	26.0627	1.1439	0.94568	1.4879	1.2018	0.97638			+			12	12	12	7.9	7.9	7.9	229.72	0	19.882	733920000	223800000	232800000	277320000	0.467459	0.970931	0.000366948	0.317311	0.807324
Q8CBY1	Protein Smaug homolog 1	Samd4a	24.6998	NaN	25.576	NaN	23.4013	1.3965	NaN	1.903	NaN	NaN			+			4	4	4	7.3	7.3	7.3	78.359	0	4.1991	96783000	11349000	40049000	45386000	0.123085	1	1.34319e-05	1	1
Q922B1	O-acetyl-ADP-ribose deacetylase MACROD1	Macrod1	24.9015	NaN	24.5333	24.0784	24.7097	NaN	NaN	0.36616	NaN	NaN			+			2	2	2	11.5	11.5	11.5	35.294	0	4.6972	100770000	83602000	14300000	2869800	1	1	0.000170937	1	1
Q922F4	Tubulin beta-6 chain	Tubb6	NaN	NaN	26.4574	22.8258	25.7893	NaN	NaN	1.7159	NaN	NaN			+			17	3	3	42.3	13.2	13.2	50.09	0	5.0744	177720000	100780000	44460000	32476000	1	1	0.000547346	1	1
Q9CQ69	Cytochrome b-c1 complex subunit 8	Uqcrq	26.4135	24.6915	27.2094	26.3882	25.9023	1.4734	NaN	1.7525	2.4656	NaN			+	+		3	3	3	36.6	36.6	36.6	9.7681	0	11.556	513580000	282340000	63950000	167290000	0.0292941	1	0.000278466	1.49418e-11	1
Q9CQY2	RNMT-activating mini protein	Fam103a1	27.4005	25.2474	26.7124	27.8355	26.9636	1.6385	NaN	1.8244	1.0868	1.1894			+			5	5	5	44.5	44.5	44.5	14.555	0	38.493	802470000	565730000	123330000	113420000	0.0036434	1	6.76429e-05	0.592458	0.547321
Q9CR62	Mitochondrial 2-oxoglutarate/malate carrier protein	Slc25a11	26.729	26.1382	26.4313	25.8464	25.7114	0.51343	1.5988	1.9522	1.0457	1.2195			+			9	9	9	31.2	31.2	31.2	34.155	0	17.583	448740000	286370000	82309000	80058000	0.0282268	0.0509514	4.09845e-06	0.851933	0.531342
Q9CU65	Zinc finger MYM-type protein 2	Zmym2	NaN	NaN	25.9575	23.3815	NaN	NaN	NaN	3.3476	NaN	NaN			+			4	4	4	3.5	3.5	3.5	154.64	0	5.1747	85044000	4841500	18540000	61662000	1	1	1.96292e-29	1	1
Q9D3A9	Protein tweety homolog 1	Ttyh1	25.0933	NaN	25.8956	26.3561	NaN	NaN	NaN	1.8812	1.216	NaN			+			2	2	2	6.4	6.4	6.4	49.032	0	6.8857	214740000	97790000	54320000	62635000	1	1	2.15066e-05	0.287062	1
Q9DCD0	6-phosphogluconate dehydrogenase, decarboxylating	Pgd	27.1745	23.5945	25.3479	25.8462	26.2579	0.98672	NaN	1.7764	0.77102	1.1011			+			7	7	7	19	19	19	53.247	0	12.65	400870000	109730000	137030000	154100000	0.973232	1	0.000178794	0.35152	0.804566
O35295	Transcriptional activator protein Pur-beta	Purb	27.4828	NaN	24.1822	28.0793	28.8274	4.8284	NaN	NaN	7.0439	2.6855	+			+	+	4	4	4	20.4	20.4	20.4	33.901	0	3.8641	966560000	77940000	59208000	829410000	1.30266e-64	1	1	9.04056e-240	4.53805e-18
P01899;P01897;P01896;P01898;P01895;P06339	H-2 class I histocompatibility antigen, D-B alpha chain;H-2 class I histocompatibility antigen, L-D alpha chain	H2-D1;H2-L	27.9284	27.4724	28.4902	31.6179	30.8011	2.1176	0.50702	1.1852	6.5714	1.4963	+			+		11	9	8	34	28.7	26	40.836	0	28.383	6336300000	4543900000	768250000	1024100000	6.48654e-11	0.0742912	0.193447	0	0.0210794
Q7TSK3	Protocadherin-8	Pcdh8	30.3932	27.7495	29.7423	29.5633	30.0161	1.869	1.5409	0.76785	1.9685	0.71266	+			+		35	35	35	49.5	49.5	49.5	113.26	0	123.65	4688300000	447500000	1953700000	2287100000	1.61409e-07	0.0397244	0.0114866	1.25886e-11	0.0147763
Q9WTP7	GTP:AMP phosphotransferase AK3, mitochondrial	Ak3	27.3209	NaN	NaN	26.6869	27.1003	9.1236	NaN	NaN	2.9325	4.049	+			+	+	3	3	3	18.9	18.9	18.9	25.426	0	10.427	516300000	71869000	58532000	385900000	1.98183e-282	1	1	7.17245e-19	3.86796e-29
O09114	Prostaglandin-H2 D-isomerase	Ptgds	31.6288	30.2469	28.5351	31.2189	31.6845	0.63009	0.74968	0.75523	0.36586	2.3852				+	+	8	8	8	48.7	48.7	48.7	21.066	0	125.74	13046000000	440050000	6047800000	6557700000	0.0732231	0.374582	0.0269946	0.000434008	6.51711e-11
O70340	Neuronal pentraxin-2	Nptx2	24.6628	NaN	27.1756	26.9587	26.545	NaN	NaN	0.78048	2.0546	0.77539				+		6	6	6	18.9	18.9	18.9	47.136	0	6.748	419270000	95196000	170090000	153990000	1	1	0.133174	1.06621e-06	0.116085
P01582	Interleukin-1 alpha	Il1a	25.8857	26.4747	25.3177	26.0619	25.1006	0.6189	0.34059	1.1057	2.2113	0.53237				+		5	5	5	30.7	30.7	30.7	31.022	0	28.76	303100000	49600000	147480000	106020000	0.148418	0.0158024	0.59037	1.41746e-06	0.0113337
P01901;P01900;P01902;P14427	H-2 class I histocompatibility antigen, K-B alpha chain	H2-K1	28.8046	28.12	29.2324	27.9746	29.8043	1.5534	0.74658	1.2593	2.1578	1.4487				+		12	12	5	42.3	42.3	16	41.301	0	43.005	3178600000	264550000	1136000000	1778000000	0.000906674	0.37888	0.0272541	1.72633e-10	0.0374959
P08121	Collagen alpha-1(III) chain	Col3a1	27.4828	26.2208	NaN	28.7399	30.1227	0.46918	0.82748	NaN	0.36377	1.2186				+		6	6	6	3.8	3.8	3.8	138.94	0	15.084	1883200000	1680400000	141800000	60989000	0.0162785	0.665763	1	0.000126708	0.323794
P17515	C-X-C motif chemokine 10	Cxcl10	25.9669	25.547	25.0766	26.5652	25.6522	NaN	0.75558	NaN	1.8333	NaN				+		3	3	3	31.6	31.6	31.6	10.789	0	5.0646	342880000	25904000	147240000	169730000	1	0.501223	1	0.000107763	1
P37889	Fibulin-2	Fbln2	24.8518	24.0606	NaN	27.2135	28.0376	NaN	NaN	NaN	2.7964	1.8556				+	+	9	9	9	12	12	12	131.83	0	17.059	478920000	405560000	25196000	48158000	1	1	1	1.54302e-16	1.26167e-05
P39061	Collagen alpha-1(XVIII) chain;Endostatin	Col18a1	24.239	NaN	NaN	25.8799	26.4026	NaN	NaN	NaN	2.0384	0.86938				+		5	5	5	4.1	4.1	4.1	182.17	0	6.8941	170260000	111180000	19009000	40067000	1	1	1	3.55159e-05	0.3248
P56387	Dynein light chain Tctex-type 3	Dynlt3	26.9176	NaN	26.4914	25.9753	26.2795	0.87197	NaN	1.1432	2.7906	3.5655				+	+	2	2	2	29.3	29.3	29.3	12.957	0	4.5881	395800000	74336000	154160000	167310000	0.613695	1	0.503121	1.02912e-12	4.43843e-16
P56564;O35544	Excitatory amino acid transporter 1	Slc1a3	27.8924	NaN	27.8014	27.9073	27.6652	0.48495	NaN	0.95692	0.35045	1.0877				+		6	6	6	17.3	17.3	17.3	59.622	0	36.859	1043400000	120920000	525910000	396560000	0.0116091	1	0.639083	9.06092e-05	0.696571
Q60769	Tumor necrosis factor alpha-induced protein 3	Tnfaip3	26.5007	24.559	25.4755	26.872	26.2859	0.92237	NaN	1.2547	1.7689	1.0169				+		14	14	14	23	23	23	87.653	0	21.623	485070000	40507000	195890000	248670000	0.789208	1	0.210868	0.00034427	0.972043
Q60930	Voltage-dependent anion-selective channel protein 2	Vdac2	28.9066	28.1696	28.544	28.4442	28.6201	0.94148	0.93244	1.332	1.7221	2.1668				+	+	10	10	10	43.1	43.1	43.1	31.732	0	67.8	2334200000	2023900000	134580000	175660000	0.878329	0.863457	0.0165025	6.2126e-05	2.25547e-09
Q61333	Tumor necrosis factor alpha-induced protein 2	Tnfaip2	24.8015	24.8882	27.717	25.8512	25.739	0.96925	0.71083	1.0891	3.0074	1.0707				+		6	6	6	9.3	9.3	9.3	78.101	0	9.1962	422680000	20956000	263060000	138660000	0.998907	0.410899	0.560424	1.36233e-15	0.880563
Q6GUQ1	Epidermal growth factor-like protein 8	Egfl8	NaN	NaN	NaN	26.2931	27.1575	NaN	NaN	NaN	2.7137	1.6812				+		6	6	6	21.5	21.5	21.5	32.066	0	16.537	231930000	199490000	16058000	16385000	1	1	1	3.35438e-15	0.0152963
Q6P9K9;Q8C985	Neurexin-3	Nrxn3	24.9725	NaN	26.4649	26.1459	25.3606	0.91855	NaN	1.5007	2.2863	NaN				+		10	7	7	7.5	5.6	5.6	173.43	0	7.328	245540000	34395000	96729000	114420000	0.835395	1	0.0159855	2.97615e-09	1
Q8BWY3	Eukaryotic peptide chain release factor subunit 1	Etf1	26.5275	23.7083	25.5952	25.1221	26.5751	1.0904	NaN	0.85397	1.8689	0.92761				+		5	5	5	12.8	12.8	12.8	49.03	0	13.916	357110000	41914000	139240000	175950000	0.623626	1	0.403998	0.000538725	0.534525
Q8K4L4	Protein POF1B	Pof1b	NaN	25.7063	NaN	25.6794	NaN	NaN	NaN	NaN	18.838	NaN				+		3	3	3	6.6	6.6	6.6	67.784	0	4.1133	108490000	46245000	8718900	53521000	1	1	1	0	1
Q8K596		Slc8a2	26.75	23.743	26.6543	26.1252	26.4232	0.94544	NaN	1.1741	2.0476	2.4787				+	+	7	7	7	12.8	12.8	12.8	100.71	0	9.6347	495940000	236690000	89534000	169710000	0.873952	1	0.412244	3.02656e-05	7.35501e-08
Q91WS0	CDGSH iron-sulfur domain-containing protein 1	Cisd1	24.7662	25.8037	24.7982	25.5347	25.135	NaN	1.1906	NaN	2.4113	NaN				+		4	4	4	43.5	43.5	43.5	12.097	0	11.612	260800000	189250000	28625000	42920000	1	0.476915	1	1.93198e-08	1
Q9CRB9	MICOS complex subunit Mic19	Chchd3	27.6118	27.0036	24.2726	27.803	27.5074	0.82325	0.86921	NaN	2.3281	1.0105				+		6	6	6	33	33	33	26.334	0	7.8951	819380000	375160000	204240000	239980000	0.443054	0.676846	1	2.59514e-13	0.91746
Q9D0T1	NHP2-like protein 1;NHP2-like protein 1, N-terminally processed	Nhp2l1	27.866	NaN	27.0922	27.6793	27.2056	1.157	NaN	1.241	1.9101	1.1664				+		5	5	5	46.1	46.1	46.1	14.173	0	10.08	789190000	97924000	225940000	465330000	0.289229	1	0.252002	4.87328e-07	0.605505
Q9WVH9	Fibulin-5	Fbln5	30.3508	29.7485	NaN	31.2827	31.5703	1.0262	1.4267	NaN	1.8469	2.2415				+	+	16	16	16	40.6	40.6	40.6	50.193	0	103.91	8072200000	7746100000	130190000	195930000	0.851506	0.0837921	1	2.94128e-09	4.96372e-09
Q9Z0P5	Twinfilin-2	Twf2	NaN	NaN	NaN	25.146	20.7629	NaN	NaN	NaN	2.3545	NaN				+		3	2	2	12.3	10.3	10.3	39.47	0	5.6289	38907000	18414000	5547400	14945000	1	1	1	6.9648e-08	1
P54320	Elastin	Eln	28.7074	28.3291	NaN	29.1247	29.3134	2.233	1.1941	NaN	0.77311	5.1501	+				+	13	13	13	33.5	33.5	33.5	71.937	0	42.911	2028100000	1842400000	71979000	113680000	6.50415e-13	0.403121	1	0.185981	3.70803e-86
Q9CZM2	60S ribosomal protein L15	Rpl15	26.1359	22.1742	22.8391	22.8076	26.9522	3.5168	NaN	NaN	NaN	9.954	+				+	3	3	3	18.1	18.1	18.1	24.146	0	5.5056	235590000	79803000	10392000	145400000	4.02606e-20	1	1	1	3.035e-240
O35386	Phytanoyl-CoA dioxygenase, peroxisomal	Phyh	27.9252	25.6364	27.8104	27.2243	28.1399	0.49221	0.43968	1.2391	0.70711	1.7144					+	8	8	8	31.4	31.4	31.4	38.607	0	20.965	1093400000	80562000	568520000	444310000	0.0129149	0.0836921	0.0885141	0.2017	0.000277525
O70475	UDP-glucose 6-dehydrogenase	Ugdh	28.2965	24.9716	27.4726	27.8988	27.9062	0.74124	1.0346	1.1695	0.90357	2.0652					+	13	13	13	35.3	35.3	35.3	54.831	0	22.726	1257800000	184610000	477950000	595250000	0.232902	0.812539	0.236766	0.601297	4.97789e-08
P07356	Annexin A2	Anxa2	27.7475	26.7548	28.2675	28.9517	29.0441	0.97208	0.98676	1.025	0.81911	1.7762					+	16	16	16	54.9	54.9	54.9	38.676	0	63.837	2009800000	533260000	614140000	862410000	0.994909	0.978926	0.917853	0.29812	7.63862e-05
P08122	Collagen alpha-2(IV) chain;Canstatin	Col4a2	30.0877	29.8775	25.9882	31.2431	32.297	0.932	0.9105	0.98003	1.0193	1.8753					+	15	15	15	14	14	14	167.32	0	53.396	10012000000	9450900000	294670000	266730000	0.757199	0.796466	0.937126	0.819308	3.9929e-05
P10107	Annexin A1	Anxa1	25.2276	NaN	NaN	25.4396	27.3303	0.71215	NaN	NaN	0.65331	3.2534					+	10	9	9	36.1	34.1	34.1	38.734	0	30.735	290070000	37068000	90743000	162260000	0.289107	1	1	0.15761	1.52251e-16
P12032	Metalloproteinase inhibitor 1	Timp1	24.5106	NaN	NaN	NaN	25.8078	NaN	NaN	NaN	NaN	2.218					+	2	2	2	8.3	8.3	8.3	22.628	0.003	2.1655	103000000	8141900	37110000	57753000	1	1	1	1	0.000134487
P21981	Protein-glutamine gamma-glutamyltransferase 2	Tgm2	26.1473	26.5665	25.8444	27.1152	28.8046	1.1316	0.98737	1.1688	1.0341	1.6524					+	14	14	14	29.2	29.2	29.2	77.06	0	102.7	952700000	428560000	213870000	310270000	0.557355	0.977144	0.400797	0.812496	0.00091858
P26443	Glutamate dehydrogenase 1, mitochondrial	Glud1	29.6073	28.8797	29.9096	29.6003	29.5135	0.35422	0.2846	1.281	0.42179	1.7287					+	22	22	22	44.4	44.4	44.4	61.336	0	80.572	4455500000	2650300000	1044300000	761010000	0.00165596	0.00673164	0.0165128	0.00136834	0.000646962
P29268	Connective tissue growth factor	Ctgf	25.9939	23.7445	25.0108	26.1848	26.7192	0.743	NaN	1.0156	1.0759	2.3191					+	7	7	7	20.1	20.1	20.1	37.824	0	8.9703	353230000	101420000	117210000	134600000	0.350979	1	0.914615	0.669134	1.66361e-06
P37804	Transgelin	Tagln	29.5294	28.7515	29.9235	29.0772	29.9702	0.85881	0.74778	1.1942	0.51933	2.3693					+	16	16	15	79.6	79.6	76.1	22.576	0	42.014	4857600000	1989800000	1323200000	1544700000	0.503815	0.370592	0.101151	0.0039916	1.0765e-10
P39876	Metalloproteinase inhibitor 3	Timp3	27.0675	25.2323	28.0238	27.9257	27.9255	0.66077	NaN	1.155	0.78616	1.9825					+	7	7	7	31.8	31.8	31.8	24.182	0	14.396	1205300000	191250000	452230000	561820000	0.133639	1	0.282492	0.21404	5.06532e-07
P43274	Histone H1.4	Hist1h1e	28.2249	26.0453	27.0687	27.3057	28.3429	0.42635	0.51523	0.73518	1.3547	1.9712					+	6	6	3	22.8	22.8	13.2	21.977	0	10.292	1509400000	1099200000	235800000	174410000	0.00468231	0.139718	0.0712497	0.0899855	6.85938e-07
P47738;Q9JHW9	Aldehyde dehydrogenase, mitochondrial	Aldh2	28.9691	28.0653	28.8108	28.8692	28.1334	0.41518	0.23964	1.0713	0.49554	2.025					+	18	18	17	44.1	44.1	42.6	56.537	0	45.757	2377800000	847240000	849860000	680690000	0.00390025	0.00519399	0.653303	0.00248869	1.57204e-07
P47911	60S ribosomal protein L6	Rpl6	26.4278	26.4368	26.8473	26.3287	26.6056	0.6659	0.68468	1.0328	0.8892	1.9591					+	7	7	7	28	28	28	33.509	0	15.639	523380000	322120000	98216000	103040000	0.140015	0.265379	0.8947	0.666574	0.000548884
P47964	60S ribosomal protein L36	Rpl36	27.9294	28.0154	27.6476	27.6547	27.9499	0.93094	0.75123	1.4323	0.9694	2.0564					+	3	3	3	26.7	26.7	26.7	12.215	0	5.1774	1331400000	853470000	267680000	210260000	0.835369	0.388468	0.00164823	0.905398	6.42589e-08
P50427	Steryl-sulfatase	Sts	NaN	NaN	NaN	NaN	26.8916	NaN	NaN	NaN	NaN	1.9407					+	4	4	4	7.7	7.7	7.7	66.59	0	5.1874	143350000	74302000	23015000	46034000	1	1	1	1	0.000705411
P56135	ATP synthase subunit f, mitochondrial	Atp5j2	26.9045	25.4241	25.2389	26.8575	27.0365	0.33821	0.43789	NaN	0.33262	0.2941					+	4	4	4	36.4	36.4	36.4	10.344	0	7.7242	478280000	358420000	98014000	21843000	0.00253029	0.0826267	1	0.00255836	4.73718e-06
P62737;P63268	Actin, aortic smooth muscle;Actin, gamma-enteric smooth muscle	Acta2;Actg2	25.9835	25.3866	26.3651	26.2056	26.9854	NaN	NaN	NaN	NaN	2.2481					+	24	1	1	73.7	2.9	2.9	42.009	0	3.9164	437910000	179870000	123390000	134650000	1	1	1	1	5.97557e-06
P62751	60S ribosomal protein L23a	Rpl23a	27.1775	26.7679	27.8613	26.5172	28.0635	1.0054	0.77473	0.72263	1.4823	1.6997					+	6	6	6	29.5	29.5	29.5	17.695	0	12.364	1225100000	832510000	213600000	178950000	0.907714	0.439146	0.0126576	0.0228538	0.00037185
P62754	40S ribosomal protein S6	Rps6	26.0677	24.7813	27.0085	25.9104	27.1493	NaN	NaN	NaN	NaN	2.2055					+	3	3	3	12.9	12.9	12.9	28.68	0	6.5803	610950000	184800000	148520000	277630000	1	1	1	1	1.24647e-05
P62918	60S ribosomal protein L8	Rpl8	27.7552	25.6583	26.8018	27.1821	27.8319	0.63962	NaN	1.3887	0.94315	1.826					+	8	8	8	30.7	30.7	30.7	28.024	0	12.365	946820000	650590000	154200000	142030000	0.0853197	1	0.0622889	0.856965	2.51598e-05
P63166	Small ubiquitin-related modifier 1	Sumo1	26.9833	26.5264	27.3902	NaN	28.1342	NaN	0.63285	0.8415	NaN	1.7081					+	4	4	4	43.6	43.6	43.6	11.557	0	11.177	857270000	208510000	271590000	377160000	1	0.190352	0.273667	1	0.000314812
P67778	Prohibitin	Phb	NaN	NaN	23.5423	23.5678	25.6132	NaN	NaN	NaN	NaN	3.1624					+	4	4	4	19.5	19.5	19.5	29.82	0	5.1418	104250000	73406000	5951900	24891000	1	1	1	1	8.07136e-12
P68033;P68134	Actin, alpha cardiac muscle 1;Actin, alpha skeletal muscle	Actc1;Acta1	30.8414	31.757	31.1191	31.4077	30.4372	1.0159	0.82489	1.1621	0.5956	1.8533					+	24	9	0	73.7	44	0	42.019	0	71.313	14787000000	7453600000	3263700000	4070200000	0.900162	0.552985	0.174162	0.0267346	6.24579e-05
P85094	Isochorismatase domain-containing protein 2A, mitochondrial	Isoc2a	24.7213	23.6346	24.4024	24.7644	25.0569	1.1329	NaN	NaN	1.1807	2.0775					+	2	2	2	16	16	16	22.417	0	3.9348	126260000	68627000	25220000	32412000	0.554211	1	1	0.469323	0.000754618
P86046	Inward rectifier potassium channel 13	Kcnj13	24.6302	NaN	NaN	NaN	25.7031	NaN	NaN	NaN	NaN	3.4751					+	6	6	6	19.2	19.2	19.2	40.564	0	8.2418	203620000	12040000	37219000	154360000	1	1	1	1	4.61602e-15
Q01149	Collagen alpha-2(I) chain	Col1a2	32.2389	32.3735	26.0388	32.9667	34.2193	0.95837	1.0728	1.1674	0.88343	1.8291					+	14	14	14	13.4	13.4	13.4	129.56	0	90.61	39123000000	38661000000	204130000	257800000	0.857393	0.711125	0.404562	0.560057	0.000100945
Q02788	Collagen alpha-2(VI) chain	Col6a2	NaN	NaN	NaN	NaN	25.8282	NaN	NaN	NaN	NaN	2.4739					+	3	3	3	2.3	2.3	2.3	110.33	0.00036643	2.9613	59573000	39725000	8080600	11768000	1	1	1	1	3.54892e-06
Q31125	Zinc transporter SLC39A7	Slc39a7	30.4084	29.7145	30.708	30.7088	30.6184	1.273	0.77206	1.1953	0.88309	0.48641					+	4	4	4	8.8	8.8	8.8	50.656	0	44.419	9543400000	8963600000	491330000	88459000	0.0956046	0.423566	0.0991666	0.558759	1.81456e-05
Q52KI8	Serine/arginine repetitive matrix protein 1	Srrm1	26.1342	22.9668	25.1531	24.7548	26.1538	0.47375	NaN	1.2809	NaN	5.6313					+	9	9	9	14.2	14.2	14.2	106.86	0	24.974	344950000	293430000	25505000	26019000	0.0409028	1	0.168656	1	4.12626e-49
Q61136	Serine/threonine-protein kinase PRP4 homolog	Prpf4b	23.668	22.6849	23.2216	23.2905	24.2464	NaN	NaN	NaN	NaN	2.2564					+	2	2	2	1.4	1.4	1.4	116.97	0	4.7744	67131000	47878000	8364100	10889000	1	1	1	1	8.11912e-05
Q61147	Ceruloplasmin	Cp	22.8796	NaN	NaN	23.8254	25.0271	NaN	NaN	NaN	0.7843	3.728					+	4	4	4	5.2	5.2	5.2	121.15	0	4.5231	66271000	12604000	21949000	31718000	1	1	1	0.380312	5.35896e-18
Q61555	Fibrillin-2	Fbn2	NaN	23.5561	NaN	23.3495	28.2848	NaN	NaN	NaN	NaN	0.59663					+	16	13	13	6	5	5	313.82	0	17.445	350050000	197310000	78334000	74401000	1	1	1	1	0.00084819
Q6ZQ08	CCR4-NOT transcription complex subunit 1	Cnot1	23.2674	22.3988	25.2309	24.3301	25.0195	NaN	NaN	1.5488	1.3737	2.1328					+	4	4	4	2	2	2	266.8	0	7.8531	115200000	17311000	46171000	51719000	1	1	0.00785376	0.135912	0.000391548
Q8BPB5	EGF-containing fibulin-like extracellular matrix protein 1	Efemp1	23.5023	NaN	NaN	25.3284	26.3593	NaN	NaN	NaN	1.0477	2.2909					+	6	6	6	20.9	20.9	20.9	54.952	0	9.5154	164050000	69459000	32298000	62289000	1	1	1	0.845701	2.78669e-06
Q8BZQ2;A2A5I3;Q8BS03	Cysteine-rich secretory protein LCCL domain-containing 2	Crispld2	27.8414	26.5223	28.8155	27.8127	28.5369	0.8894	0.74966	1.3145	0.63379	2.074					+	16	16	16	46.7	46.7	46.7	55.432	0	47.079	1620700000	110820000	700680000	809190000	0.671905	0.385214	0.0234015	0.0294867	3.84843e-08
Q8CFE6	Sodium-coupled neutral amino acid transporter 2	Slc38a2	27.1955	NaN	26.2519	27.288	26.7553	1.4625	NaN	0.7401	1.1605	0.49258					+	5	5	5	16.1	16.1	16.1	55.503	0	12.131	539590000	108300000	230060000	201230000	0.0330526	1	0.0765503	0.416708	0.000846891
Q8CJ67	Double-stranded RNA-binding protein Staufen homolog 2	Stau2	24.7687	NaN	26.5989	24.3337	28.0036	1.2416	NaN	1.1492	NaN	3.7689					+	6	6	6	14.4	14.4	14.4	62.535	0	11.48	439310000	30937000	176680000	231690000	0.325404	1	0.484687	1	3.13341e-46
Q925F2	Endothelial cell-selective adhesion molecule	Esam	26.3547	25.0075	26.3728	26.2486	25.5623	1.2135	0.92219	1.5056	1.0741	2.8799					+	4	4	4	14.7	14.7	14.7	41.81	0	20.121	358520000	20650000	173770000	164100000	0.301365	0.90841	0.0149706	0.675107	2.95386e-09
Q99JR5	Tubulointerstitial nephritis antigen-like	Tinagl1	25.2595	22.4783	27.1989	26.0263	28.0086	0.4235	NaN	1.602	0.72293	2.2577					+	6	6	6	15.2	15.2	15.2	52.664	0	11.603	538460000	448910000	51758000	37792000	0.0243214	1	0.00370564	0.259166	1.12598e-10
Q99JY0	Trifunctional enzyme subunit beta, mitochondrial;3-ketoacyl-CoA thiolase	Hadhb	28.5833	26.6652	27.9432	28.2866	27.9635	0.48473	0.3932	1.1743	0.67854	1.6736					+	10	10	10	27.8	27.8	27.8	51.386	0	25.648	1527100000	395480000	622010000	509650000	0.0115714	0.0267785	0.222851	0.0571064	0.000616765
Q9CY62	E3 ubiquitin-protein ligase RNF181	Rnf181	26.4835	22.8804	26.0274	25.6848	27.4217	1.6946	NaN	1.6491	NaN	2.5137					+	6	6	6	41.2	41.2	41.2	19.1	0	14.882	452050000	27811000	164790000	259450000	0.00160576	1	0.00170004	1	3.54679e-08
Q9D0K2	Succinyl-CoA:3-ketoacid coenzyme A transferase 1, mitochondrial	Oxct1	27.5216	25.5797	27.3834	26.973	27.2543	0.70017	0.46183	0.89409	0.64854	2.6582					+	11	11	11	32.1	32.1	32.1	55.988	0	21.541	777530000	467840000	153620000	156070000	0.188756	0.0978161	0.456969	0.12143	1.4681e-09
Q9D1J3	SAP domain-containing ribonucleoprotein	Sarnp	28.9796	27.4991	28.3379	28.3733	27.6206	0.99807	1.8691	1.3367	1.1094	3.3074					+	8	8	8	39	39	39	23.532	0	55.633	1976000000	1360200000	226450000	389310000	0.877265	0.00111797	0.0149853	0.510092	2.79211e-17
Q9JHI5	Isovaleryl-CoA dehydrogenase, mitochondrial	Ivd	NaN	25.2182	25.9792	26.4111	26.103	NaN	0.84292	0.9373	0.65378	2.4777					+	6	6	6	17.2	17.2	17.2	46.325	0	10.283	298950000	139190000	80686000	79070000	1	0.70372	0.737616	0.127394	3.34622e-06
Q9JK53	Prolargin	Prelp	25.8469	24.8274	23.8732	26.1338	27.7178	0.45845	0.32106	NaN	0.65477	2.1953					+	8	8	8	24.3	24.3	24.3	43.292	0	17.126	429270000	192940000	102430000	133900000	0.0350575	0.0334542	1	0.159373	9.02049e-10
E9PV24;CON__P02672	Fibrinogen alpha chain;Fibrinopeptide A;Fibrinogen alpha chain	Fga	26.9238	28.1296	NaN	29.4707	32.9749	2.9727	1.0657	NaN	1.2719	0.91083	+					27	27	27	44	44	44	87.428	0	166.71	9612200000	9273800000	186310000	152060000	1.48936e-18	0.752287	1	0.0488217	0.413063
P11087	Collagen alpha-1(I) chain	Col1a1	31.8392	32.002	26.2216	32.8573	34.0446	2.4536	0.97328	NaN	0.85528	1.3661	+					12	12	12	11.2	11.2	11.2	138.03	0	147.23	33721000000	33158000000	255530000	308200000	2.26577e-18	0.990436	1	0.457828	0.0914617
P13864	DNA (cytosine-5)-methyltransferase 1	Dnmt1	25.6483	NaN	24.6538	24.944	22.197	9.4603	NaN	NaN	0.98429	NaN	+					3	3	3	1.8	1.8	1.8	183.19	0.002722	2.3152	118540000	20060000	45636000	52843000	6.94158e-206	1	1	0.952767	1
P48437	Prospero homeobox protein 1	Prox1	26.4251	22.4448	25.1991	26.0794	26.1014	1.7611	NaN	1.3473	1.495	0.97327	+					4	4	4	5.7	5.7	5.7	83.125	0	9.5598	277240000	26166000	119550000	131520000	0.000564585	1	0.0902226	0.0484238	0.794935
P60904	DnaJ homolog subfamily C member 5	Dnajc5	25.6993	24.3105	25.2593	25.2299	25.5038	2.7226	NaN	NaN	NaN	1.3872	+					3	3	3	27.8	27.8	27.8	22.101	0	7.3691	252360000	215480000	13556000	23332000	2.55502e-10	1	1	1	0.245201
Q04998	Inhibin beta A chain	Inhba	25.9623	NaN	NaN	23.1058	25.0241	2.9154	NaN	NaN	NaN	NaN	+					4	4	4	12	12	12	47.392	0	5.872	108530000	13352000	39096000	56076000	2.23745e-12	1	1	1	1
Q2NL51	Glycogen synthase kinase-3 alpha	Gsk3a	24.7158	NaN	23.1068	24.3984	24.2706	2.0536	NaN	NaN	NaN	NaN	+					3	3	2	6.1	6.1	4.7	51.66	0	3.6205	110510000	49245000	17071000	44196000	9.17879e-05	1	1	1	1
Q3TCX3	UPF0469 protein KIAA0907	Kiaa0907	26.2123	23.8735	NaN	24.5246	27.9879	2.2041	NaN	NaN	NaN	0.68435	+					4	4	4	7.8	7.8	7.8	64.562	0	22.752	403910000	94021000	161550000	148340000	6.6112e-08	1	1	1	0.00847306
Q61464	Zinc finger protein 638	Znf638	25.7519	NaN	NaN	NaN	NaN	2.3636	NaN	NaN	NaN	NaN	+					3	3	3	2.6	2.6	2.6	218.13	0.00036792	2.9882	61658000	12995000	11651000	37012000	4.92696e-07	1	1	1	1
Q64674	Spermidine synthase	Srm	27.5791	26.8431	28.2903	27.2124	28.2904	2.1571	1.1234	1.1056	1.1592	0.82472	+					6	6	6	29.8	29.8	29.8	33.995	0	10.909	1176900000	97892000	327770000	751250000	2.05614e-07	0.59818	0.48048	0.420109	0.132031
Q8BG89	Protein ZNF365	Znf365	29.902	NaN	NaN	29.1225	23.1901	0.099672	NaN	NaN	NaN	NaN	+					2	2	2	5.1	5.1	5.1	46.86	0.002994	2.154	1597200000	6494400	1567600000	23158000	1.10462e-05	1	1	1	1
Q8BNW9	Kelch repeat and BTB domain-containing protein 11	Kbtbd11	25.7393	24.2494	26.1668	25.732	26.4627	2.0948	NaN	1.0743	1.0427	1.2972	+					8	8	8	22.6	22.6	22.6	67.945	0	13.805	328300000	195660000	60942000	71703000	4.90952e-05	1	0.738148	0.861299	0.316593
Q99LH1	Nucleolar GTP-binding protein 2	Gnl2	29.1197	NaN	23.8181	29.7116	25.1392	21.079	NaN	NaN	NaN	NaN	+					6	6	6	10.3	10.3	10.3	83.345	0	10.056	1539400000	6626300	41447000	1491300000	0	1	1	1	1
Q9CYI4	Putative RNA-binding protein Luc7-like 1	Luc7l	25.2521	NaN	24.7748	25.0407	25.8665	2.1461	NaN	0.81212	1.3754	0.56675	+					8	3	3	23.2	10.5	10.5	43.934	0	6.3216	174600000	21583000	74976000	78042000	2.18719e-05	1	0.277764	0.134146	0.0185203
Q9QUP5	Hyaluronan and proteoglycan link protein 1	Hapln1	25.8399	24.2279	24.8978	NaN	NaN	2.8679	NaN	NaN	NaN	NaN	+					4	4	4	11.5	11.5	11.5	40.477	0	6.4994	188020000	127620000	12633000	47766000	7.51273e-12	1	1	1	1
P0DPB4;A0A088MLT8		Schip1	25.388	24.5951	26.7793	25.4889	25.4325	NaN	NaN	0.92577	NaN	NaN						3	3	3	9.5	9.5	9.5	53.305	0	25.153	288870000	71006000	112510000	105350000	1	1	0.594366	1	1
A2A432	Cullin-4B	Cul4b	23.5962	NaN	23.9058	23.3888	23.5201	0.83835	NaN	1.0686	1.308	1.0851						3	3	2	3.1	3.1	2.3	110.7	0	4.3462	76905000	32302000	21749000	22854000	0.589914	1	0.718252	0.21874	0.844382
A2A5R2;G3X9K3	Brefeldin A-inhibited guanine nucleotide-exchange protein 2;Brefeldin A-inhibited guanine nucleotide-exchange protein 1	Arfgef2;Arfgef1	NaN	NaN	22.61	22.6807	NaN	NaN	NaN	NaN	NaN	NaN						2	2	2	0.9	0.9	0.9	202.24	0.0056998	1.7819	18547000	4356800	5070500	9119500	1	1	1	1	1
A2A690	Protein TANC2	Tanc2	25.5006	23.4432	25.5803	26.1429	25.9107	1.483	NaN	1.0002	1.1756	0.81683						8	8	8	4.3	4.3	4.3	220.26	0	11.465	258860000	47931000	111050000	99882000	0.0637596	1	0.973245	0.481871	0.286344
A2A935	PR domain zinc finger protein 16	Prdm16	26.294	26.4525	28.2016	27.0739	26.167	NaN	1.0066	1.1357	0.97474	NaN						1	1	1	0.7	0.7	0.7	140.86	0.0044771	1.8428	732110000	160210000	303970000	267930000	1	0.921057	0.352116	0.973282	1
A2A9C3	Protein SZT2	Szt2	NaN	NaN	NaN	26.7196	NaN	NaN	NaN	NaN	NaN	NaN						1	1	1	0.3	0.3	0.3	377.62	0.0078955	1.5302	110510000	21953000	46390000	42173000	1	1	1	1	1
A2AAJ9	Obscurin	Obscn	30.313	28.7525	29.6952	29.7401	30.0612	NaN	NaN	NaN	NaN	NaN						2	2	2	0.2	0.2	0.2	966.36	0.0044872	1.856	4672400000	1269900000	1795800000	1606700000	1	1	1	1	1
A2ADY9	Protein DDI1 homolog 2	Ddi2	24.9284	NaN	26.4863	26.6072	25.9489	1.3446	NaN	0.95152	1.3309	0.86364						5	5	5	19.3	19.3	19.3	44.59	0	7.0037	292940000	135090000	83288000	74568000	0.175477	1	0.718287	0.112463	0.409415
A2AFR3	FERM and PDZ domain-containing protein 4	Frmpd4	22.0431	NaN	22.246	23.7858	NaN	NaN	NaN	NaN	NaN	NaN						2	2	2	1.9	1.9	1.9	144.98	0.0076289	1.5491	23757000	2879100	14100000	6778500	1	1	1	1	1
A2AG50	MAP7 domain-containing protein 2	Map7d2	26.4028	25.2751	27.461	27.3301	26.6827	1.2456	1.5553	0.95406	1.1757	1.0026						11	11	11	17	17	17	86.049	0	29.7	646030000	107630000	260220000	278180000	0.239974	0.0688074	0.621523	0.378165	0.878435
A2AGT5	Cytoskeleton-associated protein 5	Ckap5	29.4086	28.1945	29.1754	28.9378	29.5545	1.0397	0.87906	1.0371	1.0331	0.90029						40	40	40	24.6	24.6	24.6	225.63	0	88.014	3234600000	625180000	1326300000	1283000000	0.788609	0.703139	0.789278	0.808759	0.365655
A2AH22	Activating molecule in BECN1-regulated autophagy protein 1	Ambra1	23.8994	NaN	23.7258	NaN	23.3354	NaN	NaN	NaN	NaN	NaN						2	2	2	2.2	2.2	2.2	142.88	0.0017781	2.691	47068000	3444200	20333000	23292000	1	1	1	1	1
A2AHG0	Leucine zipper putative tumor suppressor 3	Lzts3	NaN	NaN	23.3835	23.3689	25.0893	NaN	NaN	NaN	NaN	0.9108						2	2	2	3.7	3.7	3.7	74.985	0.009601	1.4447	57472000	12332000	25919000	19220000	1	1	1	1	0.560655
A2AJI0	MAP7 domain-containing protein 1	Map7d1	28.0053	24.9068	27.6541	25.4475	28.1431	0.92507	0.83889	0.98081	0.94925	1.0124						15	15	15	20.6	20.6	20.6	93.275	0	24.057	982610000	176470000	388510000	417630000	0.811646	0.693737	0.792881	0.839472	1
A2ALS5	Rap1 GTPase-activating protein 1	Rap1gap	27.7477	26.3017	27.1627	27.2068	26.4742	0.9537	1.048	0.95191	0.98124	0.97903						8	8	8	17.6	17.6	17.6	73.432	0	22.945	790240000	122800000	334540000	332900000	0.928581	0.781107	0.720233	0.997368	0.764101
A2ALU4	Protein Shroom2	Shroom2	26.66	23.097	NaN	25.4782	23.8757	0.99005	NaN	NaN	1.1813	NaN						6	6	6	4.6	4.6	4.6	164.7	0	19.3	209040000	38359000	86134000	84550000	0.961526	1	1	0.467859	1
A2AN08	E3 ubiquitin-protein ligase UBR4	Ubr4	22.6975	NaN	25.4302	NaN	21.7816	0.72113	NaN	0.93237	NaN	NaN						5	5	5	1.1	1.1	1.1	572.28	0	5.1801	69131000	13243000	28260000	27628000	0.306308	1	0.715438	1	1
A2AQ19	RNA polymerase-associated protein RTF1 homolog	Rtf1	NaN	NaN	NaN	NaN	23.6557	NaN	NaN	NaN	NaN	NaN						1	1	1	1.5	1.5	1.5	80.796	0.0036304	2.0865	22997000	17148000	3451700	2396900	1	1	1	1	1
A2AQ25	Sickle tail protein	Skt	NaN	NaN	NaN	NaN	NaN	NaN	NaN	NaN	NaN	NaN						2	2	2	0.9	0.9	0.9	213.03	0.0078979	1.5309	0	0	0	0	1	1	1	1	1
A2AQP0	Myosin-7B	Myh7b	NaN	28.1206	26.1184	NaN	NaN	NaN	1.3026	NaN	NaN	NaN						3	3	2	1.5	1.5	1.1	221.49	0	5.0754	364680000	280730000	41779000	42174000	1	0.236591	1	1	1
A2ASQ1	Agrin;Agrin N-terminal 110 kDa subunit;Agrin C-terminal 110 kDa subunit;Agrin C-terminal 90 kDa fragment;Agrin C-terminal 22 kDa fragment	Agrn	NaN	NaN	NaN	28.0838	NaN	NaN	NaN	NaN	NaN	NaN						1	1	1	0.6	0.6	0.6	207.54	0.0036089	2.0479	284490000	16857000	2542400	265090000	1	1	1	1	1
A2ASS6	Titin	Ttn	24.1229	NaN	24.6021	NaN	NaN	NaN	NaN	NaN	NaN	NaN						3	3	3	0.1	0.1	0.1	3906.4	0.0033178	2.131	43737000	6620900	10690000	26425000	1	1	1	1	1
A2AV25	Fibrinogen C domain-containing protein 1	Fibcd1	NaN	NaN	25.2103	NaN	23.8652	NaN	NaN	0.63506	NaN	NaN						4	4	4	10.9	10.9	10.9	50.601	0	5.9847	54102000	7065600	32980000	14056000	1	1	0.0318191	1	1
A2AWA9	Rab GTPase-activating protein 1	Rabgap1	26.721	25.2195	26.9489	26.3377	23.1033	0.7936	NaN	0.85754	0.95942	NaN						9	9	9	10.3	10.3	10.3	120.8	0	15.662	413170000	87503000	187670000	138000000	0.382087	1	0.32332	0.916646	1
A2BH40	AT-rich interactive domain-containing protein 1A	Arid1a	28.322	26.2058	27.8072	27.4544	27.6702	1.0412	0.90877	1.0178	0.90713	0.91971						18	18	15	12.4	12.4	10.3	242.09	0	35.31	1164700000	133220000	499840000	531620000	0.689056	0.872919	0.960658	0.728168	0.456973
A2RSQ0;Q6PAL8	DENN domain-containing protein 5B;DENN domain-containing protein 5A	Dennd5b;Dennd5a	NaN	NaN	23.5419	23.1658	NaN	NaN	NaN	NaN	NaN	NaN						2	2	2	1.9	1.9	1.9	144.63	0.00036805	2.9903	32472000	2856900	9776400	19839000	1	1	1	1	1
A2RT62	F-box/LRR-repeat protein 16	Fbxl16	NaN	NaN	23.8665	NaN	NaN	NaN	NaN	NaN	NaN	NaN						2	2	2	4.8	4.8	4.8	51.878	0.0003885	3.5541	22019000	5001400	8346200	8671000	1	1	1	1	1
A2RTL5	Arginine/serine-rich coiled-coil protein 2	Rsrc2	22.5983	NaN	NaN	29.0831	NaN	NaN	NaN	NaN	NaN	NaN						4	4	4	13.6	13.6	13.6	43.876	0	5.8877	607920000	557550000	30192000	20177000	1	1	1	1	1
A4Q9F0	Tubulin polyglutamylase TTLL7	Ttll7	NaN	NaN	23.9624	22.0815	NaN	NaN	NaN	NaN	NaN	NaN						2	2	2	3.3	3.3	3.3	105.5	0.00037908	3.3279	20784000	969470	14443000	5371600	1	1	1	1	1
A6X8Z5	Rho GTPase-activating protein 31	Arhgap31	NaN	NaN	NaN	NaN	NaN	NaN	NaN	NaN	NaN	NaN						3	3	3	2.3	2.3	2.3	155.27	0.00037807	3.2949	15111000	3097400	6116100	5897500	1	1	1	1	1
A8Y5H7		Sec14l1	25.0019	NaN	26.0671	23.9169	25.2101	0.67593	NaN	0.84794	NaN	0.88301						4	4	4	7.7	7.7	7.7	81.215	0	8.0701	178650000	20911000	83954000	73788000	0.226415	1	0.383947	1	0.468394
B0V2N1	Receptor-type tyrosine-protein phosphatase S	Ptprs	27.4058	26.7257	28.6857	28.0466	27.5228	0.83813	0.73249	0.8884	0.86924	1.0194						19	19	15	16.5	16.5	13.6	211.9	0	76.29	1317900000	208920000	624150000	484870000	0.506532	0.350726	0.28869	0.463522	0.96166
B1AXD8	Akirin-2	Akirin2	NaN	NaN	NaN	NaN	24.132	NaN	NaN	NaN	NaN	NaN						1	1	1	5.5	5.5	5.5	22.113	0.0059468	1.7069	18385000	609490	9797900	7978100	1	1	1	1	1
B1AZP2	Disks large-associated protein 4	Dlgap4	26.9303	25.4247	26.9763	27.3994	26.8982	1.2949	1.0424	0.94492	1.048	1.0015						9	9	9	12.5	12.5	12.5	108.04	0	16.749	714030000	231910000	235650000	246470000	0.163791	0.794202	0.685642	0.763848	0.873023
B2RRD7		Brpf1	22.516	NaN	NaN	NaN	NaN	NaN	NaN	NaN	NaN	NaN						2	2	2	1.4	1.4	1.4	137.31	0.0042058	1.9451	5997800	174300	2725100	3098400	1	1	1	1	1
B2RSH2	Guanine nucleotide-binding protein G(i) subunit alpha-1	Gnai1	27.9296	26.2667	28.364	27.5641	28.056	0.94791	1.1099	1.0093	1.1063	0.90538						12	6	6	41.2	22.3	22.3	40.361	0	34.203	1185600000	528060000	352800000	304740000	0.904723	0.641211	0.986903	0.571657	0.390429
B2RUJ5	Amyloid beta A4 precursor protein-binding family A member 1	Apba1	26.3352	24.5381	25.612	25.5566	25.0974	0.89008	NaN	1.0043	1.1388	NaN						8	6	6	10.6	8	8	92.908	0	14.52	278540000	46365000	121060000	111120000	0.674867	1	0.957608	0.577572	1
B2RUR8;Q8R554	OTU domain-containing protein 7B;OTU domain-containing protein 7A	Otud7b;Otud7a	NaN	NaN	NaN	22.2598	22.9152	NaN	NaN	NaN	NaN	NaN						2	2	2	4.9	4.9	4.9	91.982	0.0050697	1.7885	20845000	2923700	6363000	11558000	1	1	1	1	1
B2RWS6	Histone acetyltransferase p300	Ep300	23.7256	NaN	22.6585	22.948	NaN	NaN	NaN	NaN	NaN	NaN						11	2	2	5.4	1.3	1.3	263.3	0.0041881	1.9089	28583000	1679100	13120000	13784000	1	1	1	1	1
B2RX12	Canalicular multispecific organic anion transporter 2	Abcc3	24.1726	NaN	NaN	NaN	23.9901	NaN	NaN	NaN	NaN	NaN						1	1	1	0.5	0.5	0.5	169.12	0.0081719	1.507	48302000	5876500	16616000	25810000	1	1	1	1	1
B2RY56	RNA-binding protein 25	Rbm25	24.2954	24.1574	25.5726	25.5993	25.5896	NaN	NaN	0.96157	0.94964	0.90034						2	2	2	3.6	3.6	3.6	99.551	0	3.7499	190530000	32632000	87852000	70045000	1	1	0.849674	0.840719	0.524921
B9EHT4	CAP-Gly domain-containing linker protein 3	Clip3	29.5839	28.2235	29.5059	29.5208	30.004	1.0407	0.86431	1.0364	1.0024	1.1422						22	22	22	54.5	54.5	54.5	59.586	0	56.288	4094200000	382380000	2120800000	1591000000	0.783999	0.660757	0.793989	0.910896	0.532907
B9EJ86;Q9ER64	Oxysterol-binding protein	Osbpl8	NaN	22.3195	24.7429	NaN	24.4364	NaN	NaN	1.0837	NaN	1.0188						3	3	3	3.7	3.7	3.7	101.27	0.0014245	2.7	74646000	13681000	30106000	30858000	1	1	0.664985	1	0.979853
B9EJA2	Cortactin-binding protein 2	Cttnbp2	27.1121	25.4864	26.7708	26.6935	26.8067	1.436	1.5659	0.8234	0.97061	0.8034						10	10	10	8.4	8.4	8.4	178.77	0	26.43	578160000	120260000	241970000	215930000	0.0439471	0.0640404	0.224215	0.957989	0.162548
B9EKR1	Receptor-type tyrosine-protein phosphatase zeta	Ptprz1	28.5502	27.2299	27.0805	27.9528	27.9648	0.94031	0.64337	1.0214	0.94152	0.90136						12	12	12	6.8	6.8	6.8	254.4	0	38.773	1528400000	460070000	501880000	566450000	0.87354	0.204155	0.938715	0.771958	0.372875
C0HKD9;C0HKD8			27.9259	24.7372	27.2592	27.4496	26.6241	1.0584	NaN	1.0371	1.0358	0.95345						4	4	4	13.7	13.7	13.7	51.954	0	28.443	778980000	56740000	364990000	357240000	0.618399	1	0.878174	0.806503	0.645663
C0HKE9;C0HKE8;C0HKE7;C0HKE6;C0HKE5;C0HKE4;C0HKE3;C0HKE2;C0HKE1;Q8CGP6;Q8R1M2;Q8CGP7;Q8CGP5;Q8BFU2;P27661;Q64522	Histone H2A type 1-H;Histone H2A.J;Histone H2A type 1-K;Histone H2A type 1-F;Histone H2A type 3;Histone H2AX	Hist1h2ah;H2afj;Hist1h2ak;Hist1h2af;Hist3h2a;H2afx	32.5782	31.8409	32.1135	32.3881	32.2451	0.89491	0.90089	0.97085	1.0995	1.2918						6	6	2	35.4	35.4	13.8	14.135	0	88.489	31883000000	28560000000	1556200000	1766900000	0.623242	0.767559	0.705751	0.434553	0.182007
C0HKG6;C0HKG5			24.6942	NaN	NaN	NaN	NaN	NaN	NaN	NaN	NaN	NaN						3	3	3	15.8	15.8	15.8	29.608	0	5.3601	46061000	3514700	9552600	32994000	1	1	1	1	1
D3YVF0	A-kinase anchor protein 5	Akap5	25.2399	24.0931	25.032	NaN	NaN	NaN	NaN	NaN	NaN	NaN						3	3	3	12.5	12.5	12.5	79.396	0	8.771	99663000	40241000	34781000	24642000	1	1	1	1	1
D3YXK2;Q80YR5	Scaffold attachment factor B1	Safb	29.4704	27.9401	29.5212	29.3047	29.7348	1.2734	1.6825	1.0589	1.19	0.88008						26	26	25	33.5	33.5	32.8	105.1	0	67.487	3733900000	462890000	1708800000	1562200000	0.0951285	0.010013	0.64721	0.159892	0.284717
D3YZP9	Coiled-coil domain-containing protein 6	Ccdc6	25.6608	23.586	24.9873	25.6076	27.1612	1.1359	NaN	NaN	1.0057	0.86334						5	5	5	13.6	13.6	13.6	52.938	0	9.5485	313090000	53140000	139620000	120330000	0.546988	1	1	0.978011	0.306615
D3YZU1	SH3 and multiple ankyrin repeat domains protein 1	Shank1	23.9272	23.9889	27.5006	26.5185	24.7885	NaN	NaN	1.1914	0.87821	0.9878						9	8	8	7	6.6	6.6	226.31	0	15.101	453550000	333380000	60722000	59440000	1	1	0.178049	0.629872	0.853211
D3Z7P3	Glutaminase kidney isoform, mitochondrial	Gls	30.4295	29.5086	30.6626	30.1835	30.121	0.9309	0.99081	0.91105	1.0494	0.85824						21	21	21	49	49	49	73.963	0	114.7	6813300000	2326100000	2356700000	2130500000	0.753094	0.955696	0.31206	0.662852	0.211942
E1U8D0	Protein SOGA1;N-terminal form;C-terminal 80 kDa form	Soga1	23.939	NaN	NaN	22.971	23.2737	NaN	NaN	NaN	NaN	NaN						2	2	2	1.6	1.6	1.6	159.18	0.0042194	1.9566	38903000	1106500	19572000	18225000	1	1	1	1	1
E9PUL5	Proline-rich transmembrane protein 2	Prrt2	26.1827	NaN	26.1012	NaN	23.4877	0.84074	NaN	0.93809	NaN	NaN						3	3	3	24	24	24	35.923	0	12.55	209320000	112390000	53078000	43861000	0.596742	1	0.652468	1	1
E9PZQ0	Ryanodine receptor 1	Ryr1	NaN	NaN	26.8028	NaN	32.8169	NaN	NaN	NaN	NaN	NaN						3	2	2	0.9	0.7	0.7	565.03	0.0017637	2.6198	7683200000	168900000	42661000	7471600000	1	1	1	1	1
E9Q1P8	Interferon regulatory factor 2-binding protein 2	Irf2bp2	27.6606	25.9011	27.4557	26.9519	28.2924	0.93696	0.9318	0.94497	1.2277	1.2296						14	11	11	42.1	36.3	36.3	59.291	0	63.929	1014600000	80458000	436430000	497660000	0.859855	0.933941	0.567166	0.263649	0.260671
E9Q394		Akap13	21.9681	NaN	NaN	NaN	NaN	NaN	NaN	NaN	NaN	NaN						1	1	1	0.4	0.4	0.4	303.97	0.0027064	2.2766	4102700	373240	2260400	1469000	1	1	1	1	1
E9Q3L2		Pi4ka	NaN	NaN	22.7162	NaN	NaN	NaN	NaN	NaN	NaN	NaN						2	2	2	1.2	1.2	1.2	237.04	0.0026873	2.2329	17590000	5720600	6312400	5557400	1	1	1	1	1
E9Q401	Ryanodine receptor 2	Ryr2	24.3803	NaN	27.0025	24.9813	24.8809	1.1453	NaN	0.90011	1.19	0.97325						14	14	13	3.4	3.4	3.2	564.81	0	21.839	261710000	65110000	95521000	101080000	0.524663	1	0.481627	0.446914	0.794855
E9Q4N7		Arid1b	23.7894	25.1693	26.9027	NaN	22.2746	1.178	NaN	1.1558	NaN	NaN						7	5	5	4.6	2.9	2.9	237.79	0	12.078	260750000	98017000	89043000	73690000	0.450799	1	0.46484	1	1
E9Q557	Desmoplakin	Dsp	26.7615	31.7954	30.7108	32.1191	28.4822	1.2356	0.91981	1.2982	0.94353	1.3207						76	76	76	23.3	23.3	23.3	332.91	0	171.19	10659000000	9050700000	885670000	722820000	0.258073	0.824741	0.0108468	0.808888	0.110359
E9Q7G0		Numa1	24.5833	NaN	24.875	NaN	24.2793	0.9353	NaN	0.85332	NaN	NaN						4	4	4	2.5	2.5	2.5	235.63	0	8.068	83758000	14145000	32719000	36893000	0.889749	1	0.401807	1	1
E9Q8I9	Protein furry homolog	Fry	25.0419	23.9782	26.8423	25.4293	24.2399	0.86729	0.88228	0.80929	1.274	0.97755						16	16	16	6.8	6.8	6.8	339.09	0	24.399	380280000	42048000	220560000	117670000	0.674882	0.803674	0.190359	0.273666	0.811998
F6SEU4;Q8C2K5	Ras/Rap GTPase-activating protein SynGAP	Syngap1	30.6797	29.7101	30.5302	30.2539	29.9754	0.85229	0.82639	0.91756	0.75738	1.1102						41	41	37	45.7	45.7	43.3	148.24	0	142.82	7719200000	3475300000	2210800000	2033100000	0.483608	0.556924	0.346212	0.19438	0.637296
F6ZDS4	Nucleoprotein TPR	Tpr	26.4363	23.2421	27.4376	27.2402	26.3709	1.1875	NaN	0.95613	0.84882	0.81125						19	19	19	8.4	8.4	8.4	273.99	0	31.056	564690000	123270000	244130000	197290000	0.358165	1	0.741402	0.53629	0.177804
F8VPU2	FERM, RhoGEF and pleckstrin domain-containing protein 1	Farp1	NaN	NaN	24.3776	29.6969	24.4528	NaN	NaN	NaN	NaN	NaN						3	3	3	5.3	5.3	5.3	118.87	0.00037722	3.2592	922530000	17606000	99782000	805150000	1	1	1	1	1
G3UZ78	Androglobin	Adgb	24.5111	24.127	NaN	NaN	NaN	NaN	NaN	NaN	NaN	NaN						2	2	2	1.6	1.6	1.6	188.55	0.0098714	1.4248	42231000	5913900	15577000	20740000	1	1	1	1	1
G3X9J0		Sipa1l3	25.0588	NaN	25.6117	23.9872	24.1862	0.94564	NaN	0.76956	NaN	NaN						5	5	5	3.6	3.6	3.6	195.06	0	9.7213	149270000	23386000	67491000	58397000	0.923581	1	0.180094	1	1
G5E829	Plasma membrane calcium-transporting ATPase 1	Atp2b1	29.7944	28.7167	30.0893	29.8465	29.4308	0.975	1.1026	0.83223	0.81534	0.9191						32	19	16	33.4	23.6	19.5	134.75	0	112.63	4747300000	2266500000	1273900000	1206900000	0.921896	0.627848	0.0649373	0.332558	0.452689
G5E870	E3 ubiquitin-protein ligase TRIP12	Trip12	24.9394	NaN	24.6326	24.761	25.1366	0.94772	NaN	0.67963	0.77371	1.038						7	7	7	4.6	4.6	4.6	224.13	0	6.8508	123500000	14985000	56355000	52162000	0.930405	1	0.0601738	0.357238	0.963537
G5E8K5;Q02357	Ankyrin-3	Ank3	28.2002	23.8557	28.377	27.9569	26.5769	0.86155	NaN	0.86128	0.85489	1.0651						33	24	24	23	18.8	18.8	214.06	0	46.714	1172600000	274180000	460380000	438020000	0.569928	1	0.195211	0.411613	0.887951
G5E8P0		Tubgcp6	25.6403	NaN	NaN	NaN	NaN	NaN	NaN	NaN	NaN	NaN						1	1	1	0.5	0.5	0.5	197.19	0.00448	1.8455	52301000	4787300	21941000	25573000	1	1	1	1	1
O08528	Hexokinase-2	Hk2	NaN	NaN	NaN	24.6593	25.6431	NaN	NaN	NaN	0.88865	1.3551						10	6	5	12.9	8.7	7.5	102.53	0	6.7439	107020000	7631300	41275000	58110000	1	1	1	0.652377	0.289389
O08532	Voltage-dependent calcium channel subunit alpha-2/delta-1;Voltage-dependent calcium channel subunit alpha-2-1;Voltage-dependent calcium channel subunit delta-1	Cacna2d1	25.7769	24.1551	24.6987	25.5268	24.9939	1.5159	NaN	NaN	1.3939	NaN						4	4	4	4	4	4	124.63	0	4.6727	185160000	35674000	66427000	83057000	0.0485539	1	1	0.116059	1
O08539;D3Z6Q9	Myc box-dependent-interacting protein 1	Bin1	29.8553	28.7708	29.5892	29.2868	29.8969	1.0259	0.97634	0.9786	0.95862	0.84822						17	15	15	35.7	34.2	34.2	64.469	0	64.702	4353400000	1196600000	1592800000	1564000000	0.852917	1	0.767621	0.875822	0.183479
O08553	Dihydropyrimidinase-related protein 2	Dpysl2	33.5743	32.7495	33.4827	33.3455	33.4355	0.97412	0.86795	1.0005	1.0104	0.99144						32	32	27	75.3	75.3	64.2	62.277	0	323.31	65606000000	34870000000	15085000000	15650000000	0.918466	0.671122	0.949331	0.867315	0.873015
O08573	Galectin-9	Lgals9	NaN	24.4752	NaN	24.557	NaN	NaN	NaN	NaN	NaN	NaN						2	2	2	5.9	5.9	5.9	40.035	0.005698	1.7798	53227000	9263500	19178000	24785000	1	1	1	1	1
O08579	Emerin	Emd	26.3227	25.6918	26.8795	26.4778	27.3592	0.93729	0.91889	1.0737	1.1772	1.0584						9	9	9	56	56	56	29.435	0	29.017	592640000	121480000	245700000	225450000	0.843795	0.899663	0.740352	0.374484	0.907609
O08582	GTP-binding protein 1	Gtpbp1	24.0737	NaN	24.5891	25.0564	NaN	NaN	NaN	NaN	0.99214	NaN						3	3	3	6.6	6.6	6.6	72.3	0	5.8179	100680000	17402000	36708000	46567000	1	1	1	0.978363	1
O08583;Q9JJW6	THO complex subunit 4;Aly/REF export factor 2	Alyref;Alyref2	NaN	23.6193	NaN	26.3833	27.0076	NaN	NaN	NaN	0.8644	0.98159						3	3	3	18.4	18.4	18.4	26.94	0.00038241	3.4191	235340000	45528000	102370000	87446000	1	1	1	0.585026	0.77632
O08585	Clathrin light chain A	Clta	29.0071	27.644	28.4827	28.7015	28.8598	1.1169	1.0779	1.0843	1.0797	1.0153						7	7	7	24.3	24.3	24.3	25.604	0	10.094	2564500000	1422600000	549280000	592690000	0.405761	0.718606	0.584833	0.619538	0.988018
O08599;Q64324	Syntaxin-binding protein 1	Stxbp1	32.9444	32.1447	32.8276	32.8004	32.8307	1.0854	1.1185	1.003	1.1553	0.96312						37	37	37	62	62	62	67.568	0	294.04	40402000000	18080000000	11155000000	11167000000	0.587785	0.585201	0.970431	0.243545	0.695619
O08638	Myosin-11	Myh11	22.0737	NaN	23.9974	22.5341	23.7367	NaN	NaN	1.1471	NaN	1.4319						15	5	5	9.1	3.9	3.9	227.03	0	6.3408	48428000	12459000	16406000	19562000	1	1	0.461502	1	0.191897
O08672	Kinesin-like protein KIFC2	Kifc2	NaN	NaN	NaN	NaN	25.6085	NaN	NaN	NaN	NaN	NaN						1	1	1	1.8	1.8	1.8	85.685	0.0036007	2.0282	51160000	5574100	27986000	17600000	1	1	1	1	1
O08709	Peroxiredoxin-6	Prdx6	31.1867	29.864	31.2343	30.9188	31.0726	0.86358	0.73248	1.1894	0.69882	0.96827						16	16	16	79	79	79	24.87	0	170.99	11904000000	3783900000	4117400000	4002700000	0.518875	0.339425	0.110181	0.103124	0.72697
O08746	Matrilin-2	Matn2	NaN	NaN	23.3519	NaN	NaN	NaN	NaN	NaN	NaN	NaN						1	1	1	1.6	1.6	1.6	106.75	0.0042331	1.9831	10706000	2809000	5601900	2295400	1	1	1	1	1
O08749	Dihydrolipoyl dehydrogenase, mitochondrial	Dld	30.5005	29.8045	30.138	30.3178	30.6227	0.83313	0.79484	1.0235	0.89629	1.153						17	17	17	44.6	44.6	44.6	54.272	0	118.4	8310000000	4571300000	1724500000	2014300000	0.426858	0.477077	0.881971	0.610183	0.499736
O08750	Nuclear factor interleukin-3-regulated protein	Nfil3	NaN	NaN	24.0718	24.6523	NaN	NaN	NaN	NaN	NaN	NaN						2	2	2	5.4	5.4	5.4	50.943	0	6.2163	59098000	8978200	24120000	25999000	1	1	1	1	1
O08756	3-hydroxyacyl-CoA dehydrogenase type-2	Hsd17b10	NaN	NaN	21.4998	NaN	23.7693	NaN	NaN	NaN	NaN	1.3051						3	3	3	18.8	18.8	18.8	27.418	0.00072411	2.86	35195000	14208000	11082000	9905300	1	1	1	1	0.368325
O08759	Ubiquitin-protein ligase E3A	Ube3a	25.0414	NaN	26.3172	25.0337	26.8412	NaN	NaN	1.2726	1.0732	1.0149						9	9	9	12.1	12.1	12.1	99.818	0	13.002	272720000	79479000	106110000	87127000	1	1	0.193851	0.76721	0.939288
O08784	Treacle protein	Tcof1	NaN	NaN	NaN	NaN	NaN	NaN	NaN	NaN	NaN	NaN						2	2	2	2.1	2.1	2.1	135	0.0073597	1.5796	28373000	11819000	3535600	13018000	1	1	1	1	1
O08788	Dynactin subunit 1	Dctn1	29.5367	28.3673	29.8442	29.5041	28.8124	0.89407	0.80774	0.90576	0.90801	1.0109						30	30	30	33.3	33.3	33.3	141.67	0	119.22	3696700000	725530000	1532100000	1439100000	0.620329	0.508948	0.286001	0.657523	0.990396
O08789	Max-binding protein MNT	Mnt	NaN	NaN	22.257	22.4629	NaN	NaN	NaN	NaN	NaN	NaN						1	1	1	1.7	1.7	1.7	63.273	0.0039177	2.0082	10793000	1280900	5189900	4322300	1	1	1	1	1
O08795	Glucosidase 2 subunit beta	Prkcsh	25.5379	26.8114	25.136	26.4175	NaN	NaN	0.79948	NaN	0.86079	NaN						2	2	2	4.2	4.2	4.2	58.792	0	4.2368	357490000	173530000	104080000	79881000	1	0.496409	1	0.573552	1
O08808	Protein diaphanous homolog 1	Diaph1	NaN	22.9615	NaN	23.5758	NaN	NaN	NaN	NaN	NaN	NaN						1	1	1	0.9	0.9	0.9	139.34	0.003008	2.1844	20671000	2165900	11715000	6789700	1	1	1	1	1
O08810	116 kDa U5 small nuclear ribonucleoprotein component	Eftud2	24.9508	25.103	26.1908	25.0758	25.9642	1.2001	1.271	1.0162	1.0435	0.98404						12	11	11	15.9	14.8	14.8	109.36	0	12.265	245890000	53997000	105930000	85962000	0.40441	0.339261	0.958862	0.8588	0.83804
O08848	60 kDa SS-A/Ro ribonucleoprotein	Trove2	24.3784	NaN	24.0609	23.1899	23.9182	0.93811	NaN	1.1716	NaN	1.172						2	2	2	4.6	4.6	4.6	60.123	0	3.6727	64731000	18860000	25399000	20473000	0.898926	1	0.393329	1	0.635425
O08849	Regulator of G-protein signaling 2	Rgs2	NaN	NaN	NaN	23.8954	24.1147	NaN	NaN	NaN	NaN	NaN						2	2	2	15.2	15.2	15.2	24.294	0.00071762	2.7806	40191000	7466300	16118000	16607000	1	1	1	1	1
O08914	Fatty-acid amide hydrolase 1	Faah	26.7339	25.5443	27.7017	26.4139	25.6801	1.0773	1.1384	1.009	1.1094	1.4824						8	8	8	23.8	23.8	23.8	63.221	0	23.125	550720000	114230000	219300000	217180000	0.665047	0.580521	0.984835	0.562108	0.142531
O08915	AH receptor-interacting protein	Aip	27.227	NaN	26.8057	26.1376	26.9985	1.2848	NaN	0.97753	1.0086	0.90271						6	6	6	21.8	21.8	21.8	37.605	0	15.748	496480000	80616000	221960000	193900000	0.177691	1	0.851468	0.968814	0.437416
O08917	Flotillin-1	Flot1	27.7204	26.5436	28.2434	27.1092	27.55	0.77199	0.66664	0.95129	1.0719	0.79488						13	13	13	41.8	41.8	41.8	47.513	0	43.022	1191500000	243230000	480170000	468120000	0.301494	0.237242	0.60472	0.682435	0.14713
O08919	Numb-like protein	Numbl	29.301	28.075	29.1885	28.8442	29.0108	1.2995	1.5232	0.82134	1.3344	0.89245						12	12	9	25.5	25.5	20.5	64.13	0	23.896	2746500000	524910000	1082200000	1139500000	0.0679421	0.0463978	0.0498761	0.059107	0.335746
Q9QX11;O08967;P63034	Cytohesin-1;Cytohesin-3;Cytohesin-2	Cyth1;Cyth3;Cyth2	24.8506	24.1283	24.8288	24.9036	24.8978	NaN	NaN	NaN	NaN	NaN						1	1	1	2.8	2.8	2.8	46.273	0.0024022	2.3794	154360000	28155000	62701000	63507000	1	1	1	1	1
O08989	Ras-related protein M-Ras	Mras	25.8257	25.6574	25.0118	25.916	24.5293	1.1716	1.3985	NaN	0.93851	NaN						3	3	3	16.3	16.3	16.3	23.901	0	8.5472	258270000	39366000	108460000	110440000	0.464775	0.17923	1	0.805293	1
O08992	Syntenin-1	Sdcbp	29.6791	28.4586	29.37	29.2681	29.6542	1.0595	1.0382	0.97104	1.0517	1.0256						10	10	10	51.2	51.2	51.2	32.379	0	140.89	3598800000	336110000	1631000000	1631700000	0.698904	0.812267	0.707247	0.651386	0.944678
O08997	Copper transport protein ATOX1	Atox1	25.64	25.0085	NaN	25.5974	26.0097	NaN	NaN	NaN	NaN	NaN						3	3	3	58.8	58.8	58.8	7.3384	0	8.2145	392980000	134770000	91675000	166540000	1	1	1	1	1
O09000	Nuclear receptor coactivator 3	Ncoa3	22.768	NaN	NaN	NaN	23.0662	NaN	NaN	NaN	NaN	NaN						1	1	1	0.8	0.8	0.8	151.57	0.0059356	1.6932	15925000	2058700	8649400	5216700	1	1	1	1	1
O09005	Sphingolipid delta(4)-desaturase DES1	Degs1	NaN	NaN	NaN	NaN	24.4598	NaN	NaN	NaN	NaN	NaN						1	1	1	5	5	5	38.241	0.00036563	2.9353	23074000	6363500	8433400	8277000	1	1	1	1	1
O09012	Peroxisomal targeting signal 1 receptor	Pex5	26.3169	23.8476	23.0619	NaN	26.6151	1.0031	NaN	NaN	NaN	1.2475						4	4	4	8.6	8.6	8.6	70.755	0	20.235	253650000	42297000	92648000	118700000	0.915756	1	1	1	0.413812
O09061	Proteasome subunit beta type-1	Psmb1	27.7266	22.9243	28.3924	27.5441	26.2809	0.46555	NaN	0.96157	0.56413	1.0685						9	9	9	50.8	50.8	50.8	26.372	0	32.234	1062400000	405230000	374860000	282310000	0.00867631	1	0.668065	0.052269	0.886114
O09131	Glutathione S-transferase omega-1	Gsto1	24.4263	23.441	24.4227	24.3479	24.5497	NaN	NaN	NaN	NaN	NaN						1	1	1	4.2	4.2	4.2	27.497	0.0042414	2.0027	116180000	46892000	35874000	33413000	1	1	1	1	1
O09167	60S ribosomal protein L21	Rpl21	25.8082	24.9567	25.9843	NaN	NaN	NaN	NaN	NaN	NaN	NaN						1	1	1	9.4	9.4	9.4	18.562	0	4.3151	222210000	78871000	61063000	82277000	1	1	1	1	1
O35066;O35231	Kinesin-like protein KIF3C	Kif3c	27.1198	25.1964	28.0984	27.1953	26.1167	0.93536	0.92116	0.95233	0.8854	0.87087						15	15	12	26	26	22.5	89.972	0	24.334	841450000	89333000	386720000	365390000	0.836686	0.905678	0.611005	0.653788	0.430895
O35071;B1AVY7;Q80TF6	Kinesin-like protein KIF1C	Kif1c	NaN	NaN	NaN	NaN	22.2474	NaN	NaN	NaN	NaN	NaN						9	2	1	7.8	1.6	0.8	122.43	0.0056926	1.7698	22959000	18729000	2489700	1740200	1	1	1	1	1
O35082	Klotho;Klotho peptide	Kl	NaN	NaN	NaN	27.4331	NaN	NaN	NaN	NaN	NaN	NaN						2	2	2	3	3	3	116.4	0	4.6936	194380000	3213700	7960300	183200000	1	1	1	1	1
O35098	Dihydropyrimidinase-related protein 4	Dpysl4	27.9252	25.175	27.7969	27.0709	27.374	0.57473	0.57999	0.93648	0.58182	1.3066						17	15	15	48.4	44.4	44.4	61.961	0	52.184	951710000	472420000	254770000	224530000	0.0396296	0.207619	0.518548	0.0630646	0.300045
O35114	Lysosome membrane protein 2	Scarb2	26.1607	NaN	24.2718	24.8786	25.3511	0.92512	NaN	NaN	NaN	NaN						4	4	4	10.9	10.9	10.9	54.043	0	6.5994	168920000	15926000	86286000	66707000	0.856636	1	1	1	1
O35126	Atrophin-1	Atn1	27.1175	24.7058	26.5403	27.1328	26.957	0.98898	0.90663	1.1091	1.1352	1.3383						8	8	8	13.3	13.3	13.3	123.72	0	15.158	606880000	65139000	286480000	255260000	0.965287	0.867281	0.614508	0.485761	0.248552
O35127	Protein C10	Grcc10	26.6859	27.2871	28.0735	28.2516	26.6237	0.6021	0.68581	0.91674	0.84739	1.0961						5	5	5	63.5	63.5	63.5	13.194	0	39.647	1126900000	182820000	479530000	464600000	0.0756772	0.267215	0.41442	0.385914	0.798075
O35177	Enhancer of filamentation 1	Nedd9	NaN	NaN	NaN	23.9004	25.7544	NaN	NaN	NaN	NaN	1.0097						2	2	1	2.4	2.4	1.4	93.051	0.0056764	1.7555	72263000	11898000	31419000	28947000	1	1	1	1	0.942479
O35185;Q99PV5	Class E basic helix-loop-helix protein 40	Bhlhe40	26.936	26.2393	27.7786	27.1626	27.0757	0.40114	0.45335	0.84543	0.46336	0.95512						7	7	7	19.5	19.5	19.5	45.36	0	19.382	876320000	114080000	447370000	314870000	0.00646547	0.0921989	0.152069	0.0159954	0.653165
O35188	Fractalkine;Processed fractalkine	Cx3cl1	29.7756	29.4631	29.5205	29.3598	29.804	0.85938	0.9331	0.93938	0.94962	1.0035						8	8	8	17.7	17.7	17.7	42.098	0	34.892	4577700000	360140000	2100800000	2116800000	0.505602	0.86549	0.477167	0.835762	0.951132
O35215	D-dopachrome decarboxylase	Ddt	28.7506	27.9154	27.8586	27.4918	28.7572	0.82819	0.96653	1.4047	0.72744	1.0729						9	9	9	95.8	95.8	95.8	13.077	0	36.229	1798000000	1196900000	285850000	315170000	0.458455	0.960777	0.003272	0.237094	0.754046
O35226	26S proteasome non-ATPase regulatory subunit 4	Psmd4	28.8074	27.5308	28.5801	28.244	29.1705	1.0626	0.90643	1.0161	1.0897	1.0967						10	10	10	37.8	37.8	37.8	40.703	0	68.032	2240600000	298350000	904730000	1037500000	0.601638	0.782406	0.970786	0.581556	0.66243
O35286	Pre-mRNA-splicing factor ATP-dependent RNA helicase DHX15	Dhx15	25.8312	24.8537	25.8501	25.9991	25.8928	0.95293	1.1929	0.93177	1.105	1.3388						9	9	9	12.8	12.8	12.8	91.006	0	17.062	329990000	86239000	119730000	124020000	0.94752	0.472595	0.712755	0.672658	0.313765
O35326	Serine/arginine-rich splicing factor 5	Srsf5	25.6599	NaN	NaN	24.8397	24.801	0.43624	NaN	NaN	NaN	NaN						3	2	2	12.6	9.3	9.3	30.891	0.00038052	3.3696	112270000	14477000	60318000	37477000	0.0278491	1	1	1	1
O35343	Importin subunit alpha-3	Kpna4	27.2511	24.4136	26.9743	26.2805	26.2701	1.1918	1.0673	0.88772	1.088	0.66234						7	7	4	26.9	26.9	17.1	57.922	0	26.082	523090000	91822000	223430000	207840000	0.348333	0.736468	0.431669	0.62954	0.0625478
O35344	Importin subunit alpha-4	Kpna3	26.137	21.8107	25.3817	24.5818	24.7516	1.1566	NaN	0.9273	1.228	0.88654						7	4	4	23.4	13.6	13.6	57.772	0	5.2154	174550000	26697000	81449000	66403000	0.498457	1	0.692878	0.361924	0.479628
O35345	Importin subunit alpha-7	Kpna6	26.4181	24.4812	26.3035	25.0906	25.5274	1.1035	1.0955	0.97647	1.0186	0.80491						7	3	3	18.1	8.8	8.8	59.964	0	26.474	305310000	51356000	121940000	132020000	0.583362	0.672849	0.845928	0.937137	0.259485
O35375	Neuropilin-2	Nrp2	23.7232	NaN	25.2341	23.4775	NaN	NaN	NaN	1.1542	NaN	NaN						3	3	3	4.4	4.4	4.4	104.63	0	4.632	64995000	14469000	31482000	19044000	1	1	0.441095	1	1
O35381;Q64G17	Acidic leucine-rich nuclear phosphoprotein 32 family member A	Anp32a	29.1977	28.3249	27.947	29.2661	29.1955	1.1626	1.159	1.0674	1.1397	1.0519						6	6	4	21.9	21.9	15.4	28.537	0	37.821	2601600000	379860000	1064600000	1157100000	0.314995	0.483117	0.674464	0.289778	0.837918
O35382	Exocyst complex component 4	Exoc4	NaN	NaN	24.1174	23.2653	23.2516	NaN	NaN	1.1209	NaN	NaN						3	3	3	3.9	3.9	3.9	110.54	0.00038212	3.4156	40383000	19028000	11222000	10132000	1	1	0.541184	1	1
O35405	Phospholipase D3	Pld3	30.6978	28.8662	30.7336	30.1867	30.4158	0.94706	0.96356	1.0236	1.0901	0.87334						12	12	12	34.8	34.8	34.8	54.388	0	89.422	7388000000	823830000	3319500000	3244700000	0.814036	0.960071	0.881282	0.473614	0.26065
O35449	Proline-rich transmembrane protein 1	Prrt1	26.5966	26.0357	27.4058	24.7074	26.8346	NaN	0.76574	0.72349	NaN	1.3276						2	2	2	8.5	8.5	8.5	31.389	0	12.691	755690000	361110000	185140000	209440000	1	0.523103	0.0598547	1	0.265193
O35459	Delta(3,5)-Delta(2,4)-dienoyl-CoA isomerase, mitochondrial	Ech1	26.8011	24.6978	25.9036	25.111	26.7312	0.53993	0.38225	1.1711	NaN	1.1974						9	9	9	30.6	30.6	30.6	36.118	0	18.492	409220000	69573000	190560000	149080000	0.0385216	0.054627	0.394657	1	0.527751
O35465	Peptidyl-prolyl cis-trans isomerase FKBP8	Fkbp8	26.4327	23.9973	26.7208	24.8673	24.6611	0.91322	NaN	0.92692	NaN	NaN						5	5	5	16.9	16.9	16.9	43.528	0	19.93	295790000	43897000	137380000	114520000	0.756218	1	0.599689	1	1
O35474	EGF-like repeat and discoidin I-like domain-containing protein 3	Edil3	28.7468	26.8142	28.4753	28.3753	28.5225	1.0162	1.0549	1.0767	1.0016	0.97879						16	16	16	39	39	39	53.711	0	38.497	1992900000	243510000	829130000	920280000	0.796624	0.782504	0.624462	0.944187	0.787374
O35526	Syntaxin-1A	Stx1a	27.0374	NaN	24.4723	25.8509	26.5477	1.0148	NaN	NaN	1.3754	0.71923						7	6	6	30.9	28.5	28.5	33.054	0	14.022	365380000	142850000	117690000	104840000	0.874953	1	1	0.134146	0.0546026
O35551	Rab GTPase-binding effector protein 1	Rabep1	23.58	NaN	23.8353	23.9593	23.2888	NaN	NaN	NaN	NaN	NaN						1	1	1	2.2	2.2	2.2	99.523	0	9.2266	54065000	7527700	27303000	19234000	1	1	1	1	1
O35593	26S proteasome non-ATPase regulatory subunit 14	Psmd14	27.3739	26.0805	27.354	26.3156	25.8232	0.71087	0.64139	0.94374	0.83646	NaN						6	6	6	31.9	31.9	31.9	34.577	0	10.267	624720000	104880000	277360000	242480000	0.206283	0.291573	0.679865	0.499137	1
O35607	Bone morphogenetic protein receptor type-2	Bmpr2	26.582	26.2491	28.0019	26.8163	27.5236	0.83634	0.88901	0.93137	0.94235	1.0304						11	11	11	14	14	14	115.02	0	28.381	802990000	66303000	391460000	345230000	0.50115	0.821144	0.490361	0.854049	0.990237
O35621;Q9Z2M7	Phosphomannomutase 1	Pmm1	24.4447	NaN	26.0076	26.5493	26.023	NaN	NaN	0.99221	0.68401	1.3637						6	6	6	27.1	27.1	27.1	29.774	0	16.877	287770000	47864000	115340000	124560000	1	1	0.995313	0.16635	0.277056
O35627	Nuclear receptor subfamily 1 group I member 3	Nr1i3	NaN	NaN	NaN	NaN	NaN	NaN	NaN	NaN	NaN	NaN						1	1	1	2.8	2.8	2.8	40.912	1	-2	0	0	0	0	1	1	1	1	1
O35638	Cohesin subunit SA-2	Stag2	NaN	NaN	25.1074	NaN	NaN	NaN	NaN	0.79666	NaN	NaN						2	2	2	2.3	2.3	2.3	141.28	0.0010749	2.7623	48275000	4743600	19745000	23787000	1	1	0.238786	1	1
O35639	Annexin A3	Anxa3	25.5315	NaN	NaN	24.4055	25.4043	1.2976	NaN	NaN	NaN	1.2486						4	4	4	17	17	17	36.384	0	4.6231	132980000	25254000	43766000	63961000	0.235883	1	1	1	0.472147
O35643	AP-1 complex subunit beta-1	Ap1b1	25.953	NaN	27.3136	24.2954	27.1483	0.80843	NaN	1.1416	NaN	1.2836						22	7	7	28.8	12.7	12.7	103.93	0	9.393	499540000	194000000	104320000	201220000	0.507645	1	0.508099	1	0.341576
O35658	Complement component 1 Q subcomponent-binding protein, mitochondrial	C1qbp	26.637	25.4094	26.5654	25.566	26.9047	0.96993	0.61393	1.008	NaN	1.0581						3	3	3	10.1	10.1	10.1	31.013	0	12.056	494020000	323030000	81669000	89327000	0.9655	0.251561	0.990682	1	0.908491
O35668	Huntingtin-associated protein 1	Hap1	28.8174	27.1555	28.6561	28.7443	28.4324	0.90844	0.89931	1.2118	1.2408	1.0672						17	17	17	33.1	33.1	33.1	70.115	0	34.543	2020200000	302870000	875080000	842270000	0.745437	0.76183	0.133808	0.168742	0.776571
O35678	Monoglyceride lipase	Mgll	27.1199	25.6868	27.7809	26.9007	26.8461	0.91724	0.87083	1.1993	0.85116	1.2853						10	10	10	43.2	43.2	43.2	33.387	0	18.319	818530000	202960000	299270000	316300000	0.770662	0.774182	0.159775	0.543478	0.338386
O35684	Neuroserpin	Serpini1	27.2651	26.7025	27.0022	27.9679	27.1613	0.74904	0.6454	1.1196	1.1201	0.95257						11	11	11	27.6	27.6	27.6	46.347	0	24.631	921550000	76744000	427880000	416930000	0.278361	0.206901	0.579069	0.473297	0.641725
O35685	Nuclear migration protein nudC	Nudc	28.9511	28.8039	29.58	29.1715	29.9407	1.1083	1.1593	0.8711	1.1976	1.0523						18	18	18	57.2	57.2	57.2	38.358	0	46.815	3702800000	410510000	1655000000	1637300000	0.433988	0.482399	0.151567	0.254143	0.844381
O35709	Ectoderm-neural cortex protein 1	Enc1	26.8363	28.4748	28.1015	26.6695	26.7552	0.80535	0.89715	0.90284	1.0621	1.2853						10	10	10	18.7	18.7	18.7	66.112	0	19.701	1056100000	392580000	345340000	318150000	0.41296	0.756393	0.349152	0.715435	0.338386
O35718	Suppressor of cytokine signaling 3	Socs3	NaN	25.4245	NaN	26.045	25.8554	NaN	NaN	NaN	NaN	NaN						1	1	1	4	4	4	24.776	0.0078931	1.5302	174980000	77833000	61956000	35187000	1	1	1	1	1
O35737	Heterogeneous nuclear ribonucleoprotein H;Heterogeneous nuclear ribonucleoprotein H, N-terminally processed	Hnrnph1	32.016	30.9528	31.6098	31.5537	31.1124	1.1007	1.1958	0.97291	1.0188	1.0185						19	19	8	53.9	53.9	28.5	49.199	0	150.33	17168000000	2319900000	7050600000	7797500000	0.526238	0.39946	0.722027	0.821988	0.971565
O35864	COP9 signalosome complex subunit 5	Cops5	25.6718	23.7435	26.8412	26.2147	25.7206	0.80894	NaN	1.06	1.016	1.1617						3	3	3	12.6	12.6	12.6	37.548	0	4.5797	320900000	90984000	128900000	101020000	0.508995	1	0.791225	0.876917	0.659085
O35874	Neutral amino acid transporter A	Slc1a4	23.2248	NaN	23.0134	23.2091	22.6798	NaN	NaN	NaN	NaN	NaN						2	2	2	7.1	7.1	7.1	56.061	0.00037495	3.2035	36184000	4844500	21095000	10245000	1	1	1	1	1
O35887	Calumenin	Calu	28.2895	25.4743	26.7866	27.8796	28.3477	1.0707	NaN	0.98781	0.907	1.0498						8	8	8	34.3	34.3	34.3	37.063	0	32.65	1217600000	184170000	518530000	514890000	0.569906	1	0.905536	0.616018	0.846425
O35926	Cyclin-dependent kinase 5 activator 2	Cdk5r2	NaN	NaN	NaN	22.6878	NaN	NaN	NaN	NaN	NaN	NaN						2	2	2	6.5	6.5	6.5	38.923	0.0036149	2.0646	15213000	1621300	4205900	9385500	1	1	1	1	1
O35927	Catenin delta-2	Ctnnd2	26.798	24.7014	26.162	26.7011	26.7246	1.0268	NaN	0.90791	1.1091	0.78221						14	14	13	16	16	15.2	135	0	21.786	626890000	215190000	189870000	221830000	0.833447	1	0.514622	0.563029	0.126303
O35954	Membrane-associated phosphatidylinositol transfer protein 1	Pitpnm1	NaN	NaN	23.1098	NaN	NaN	NaN	NaN	NaN	NaN	NaN						1	1	1	0.9	0.9	0.9	134.94	0.0098891	1.4278	9051800	2467700	3708800	2875300	1	1	1	1	1
O35973	Period circadian protein homolog 1	Per1	NaN	NaN	NaN	NaN	NaN	NaN	NaN	NaN	NaN	NaN						1	1	1	1.3	1.3	1.3	136.37	0.00036819	2.9951	32746000	1282600	24200000	7263000	1	1	1	1	1
O54724	Polymerase I and transcript release factor	Ptrf	27.4237	24.1462	25.9395	26.4934	23.4747	0.72227	NaN	0.78472	0.54804	NaN						5	5	5	17.9	17.9	17.9	43.953	0	20.609	466110000	191790000	128540000	145780000	0.226225	1	0.211447	0.0438361	1
O54774	AP-3 complex subunit delta-1	Ap3d1	22.9208	21.8251	NaN	22.9848	24.7183	NaN	NaN	NaN	NaN	1.3679						3	3	3	3.1	3.1	3.1	135.08	0	4.0109	47559000	23190000	10921000	13447000	1	1	1	1	0.271165
O54781;Q9Z0G2;O70551	SRSF protein kinase 2;SRSF protein kinase 2 N-terminal;SRSF protein kinase 2 C-terminal	Srpk2	24.09	NaN	21.9748	22.8442	25.0896	NaN	NaN	NaN	NaN	0.94972						4	4	4	7.5	7.5	7.5	76.756	0.00071968	2.7979	76077000	19181000	23564000	33332000	1	1	1	1	0.702995
O54791;Q61827;O54790	Transcription factor MafF	Maff	28.33	26.8103	27.1233	27.6618	28.5934	0.94602	1.2437	1.0897	0.98334	1.2055						6	6	6	41.7	41.7	41.7	16.954	0	13.183	1415900000	71267000	634570000	710050000	0.896953	0.333164	0.682359	0.973388	0.317311
O54804	Choline kinase alpha	Chka	25.7432	NaN	24.4659	NaN	25.8622	1.0939	NaN	NaN	NaN	0.73816						5	5	5	19.4	19.4	19.4	51.984	0	13.65	172610000	26400000	80690000	65518000	0.652109	1	1	1	0.141121
O54818	Tumor protein D53	Tpd52l1	25.2279	NaN	24.9355	24.9234	25.4111	NaN	NaN	NaN	NaN	NaN						1	1	1	6.9	6.9	6.9	22.515	0	9.0241	172250000	27145000	68023000	77077000	1	1	1	1	1
O54829;Q9Z2H2	Regulator of G-protein signaling 7	Rgs7	24.6425	23.0007	NaN	23.8262	23.7283	1.826	NaN	NaN	NaN	NaN						4	4	4	12.2	12.2	12.2	54.791	0	6.6718	82493000	44693000	16778000	21021000	0.00199719	1	1	1	1
O54865	Guanylate cyclase soluble subunit beta-1	Gucy1b3	26.7796	25.4271	26.3999	24.7122	25.6367	0.61293	0.70773	1.0537	0.91763	1.2548						7	7	7	13.5	13.5	13.5	70.597	0	12.716	359890000	77430000	147560000	134900000	0.0844714	0.405022	0.814936	0.739953	0.460022
O54879	High mobility group protein B3	Hmgb3	NaN	NaN	NaN	NaN	NaN	NaN	NaN	NaN	NaN	NaN						1	1	1	6.5	6.5	6.5	23.01	0.0065523	1.6832	23135000	11478000	1148700	10508000	1	1	1	1	1
O54901	OX-2 membrane glycoprotein	Cd200	25.2474	NaN	NaN	25.533	25.8371	NaN	NaN	NaN	1.412	1.89						4	4	4	14.4	14.4	14.4	31.256	0.00072333	2.8536	148330000	49324000	47587000	51415000	1	1	1	0.100276	0.00561423
O54931	A-kinase anchor protein 2	Akap2	26.6584	NaN	27.3802	26.2969	27.1968	1.1102	NaN	0.97557	0.77959	1.4208						5	5	5	9.1	9.1	9.1	98.577	0	16.633	551960000	62540000	262660000	226760000	0.563248	1	0.84123	0.347203	0.144353
O54941	SWI/SNF-related matrix-associated actin-dependent regulator of chromatin subfamily E member 1	Smarce1	25.3701	NaN	25.1514	25.0679	25.4621	0.90211	NaN	0.94667	0.67436	0.78838						3	2	2	8.5	6.8	6.8	46.638	0	12.353	169760000	19095000	86363000	64306000	0.782798	1	0.780362	0.184493	0.225206
O54943	Period circadian protein homolog 2	Per2	24.2681	NaN	NaN	NaN	24.3938	NaN	NaN	NaN	NaN	NaN						2	2	2	2.6	2.6	2.6	135.88	0	4.4768	64977000	14222000	23265000	27490000	1	1	1	1	1
O54946	DnaJ homolog subfamily B member 6	Dnajb6	22.4172	NaN	24.4877	23.9834	NaN	NaN	NaN	NaN	NaN	NaN						3	2	2	8.8	6	6	39.807	0.00072072	2.8145	45710000	8109100	22088000	15513000	1	1	1	1	1
O54962	Barrier-to-autointegration factor;Barrier-to-autointegration factor, N-terminally processed	Banf1	23.7341	NaN	23.4248	23.47	23.5445	NaN	NaN	NaN	NaN	NaN						1	1	1	13.5	13.5	13.5	10.102	0.0017674	2.6412	49068000	14412000	18649000	16007000	1	1	1	1	1
O54983	Ketimine reductase mu-crystallin	Crym	30.1421	29.1709	30.3676	30.017	29.9131	1.0621	0.90879	1.0484	1.0598	0.9031						10	10	10	38.7	38.7	38.7	33.523	0	74.527	5973400000	1822000000	2002200000	2149200000	0.6874	0.791301	0.714411	0.611672	0.37795
O54984	ATPase Asna1	Asna1	27.1255	25.7078	27.7421	27.4261	27.3838	0.96921	0.92051	1.0954	0.78626	1.081						9	9	9	39.1	39.1	39.1	38.822	0	17.723	846260000	145020000	373060000	328180000	0.962796	0.903955	0.529154	0.363327	0.841597
O54988;O55098	STE20-like serine/threonine-protein kinase	Slk	28.6019	NaN	25.2341	28.0607	25.6728	1.1074	NaN	0.86099	NaN	0.88568						10	10	10	9.6	9.6	9.6	141.46	0	14.624	927030000	646310000	117080000	163640000	0.437006	1	0.428114	1	0.476878
O54991	Contactin-associated protein 1	Cntnap1	NaN	NaN	NaN	22.7428	NaN	NaN	NaN	NaN	NaN	NaN						3	3	3	3.3	3.3	3.3	156.31	0.0047908	1.8329	25622000	15018000	3730000	6874600	1	1	1	1	1
O55022	Membrane-associated progesterone receptor component 1	Pgrmc1	26.5353	NaN	NaN	NaN	NaN	0.62324	NaN	NaN	NaN	NaN						3	3	3	27.7	27.7	27.7	21.694	0	3.7283	132940000	53600000	35626000	43717000	0.0935945	1	1	1	1
O55023	Inositol monophosphatase 1	Impa1	27.2739	24.7647	27.6356	27.1053	27.4112	0.48908	0.25617	1.0652	0.65423	0.95092						6	6	6	21.7	21.7	21.7	30.436	0	12.411	796070000	342560000	248040000	205470000	0.020952	0.019092	0.686516	0.127917	0.634367
O55033	Cytoplasmic protein NCK2	Nck2	24.1365	22.5581	23.7384	24.7438	25.5835	NaN	NaN	NaN	1.7424	0.92134						3	3	2	7.4	7.4	5.3	42.879	0	4.2429	127370000	27995000	44883000	54496000	1	1	1	0.00310042	0.597814
O55042	Alpha-synuclein	Snca	32.593	31.7721	32.3496	32.3466	32.2107	1.1828	1.1156	1.0594	1.1623	0.94248						10	10	7	54.3	54.3	46.4	14.485	0	172.03	29907000000	6207700000	10966000000	12734000000	0.260218	0.592878	0.644075	0.22458	0.575551
O55091	Protein IMPACT	Impact	28.9376	27.6995	27.8209	28.8082	29.338	0.89989	0.95112	1.1612	0.97843	0.90539						15	15	15	55	55	55	36.276	0	62.764	2319700000	247760000	1181000000	890970000	0.712083	0.914484	0.262255	0.949392	0.388155
O55100	Synaptogyrin-1	Syngr1	26.9756	25.7947	27.2389	26.5335	26.6147	1.2429	1.2982	1.1176	1.4672	1.0186						3	3	3	14.5	14.5	14.5	25.652	0	8.0473	683320000	415550000	119610000	148160000	0.24477	0.299133	0.585745	0.027301	0.95768
O55102	Biogenesis of lysosome-related organelles complex 1 subunit 1	Bloc1s1	NaN	NaN	23.8704	24.1801	25.0789	NaN	NaN	NaN	NaN	1.2423						1	1	1	8.8	8.8	8.8	14.281	0.00038285	3.4267	69783000	11833000	33255000	24696000	1	1	1	1	0.484646
O55125	Protein NipSnap homolog 1	Nipsnap1	26.3518	25.3783	27.0041	26.9074	26.6679	0.89491	1.166	0.84826	1.1412	0.6511						6	6	6	30.3	30.3	30.3	33.363	0	14.264	536220000	320280000	136920000	79022000	0.691573	0.524446	0.293919	0.468846	0.018907
O55128	Histone deacetylase complex subunit SAP18	Sap18	28.2635	25.1907	27.6832	27.6006	27.8694	1.1915	1.6504	1.0492	1.3238	1.0464						8	8	8	39.2	39.2	39.2	17.595	0	10.184	1185900000	210260000	458940000	516750000	0.208989	0.0349693	0.776405	0.0673232	0.860236
O55131;Q8C650	Septin-7	2020-09-07	30.9308	30.1266	31.1826	31.1711	31.3093	0.92627	0.88555	1.037	0.89281	0.87867						21	21	20	45.2	45.2	43.1	50.549	0	102.67	11795000000	3714400000	4131100000	3949000000	0.735895	0.722093	0.789951	0.596423	0.279562
O55135	Eukaryotic translation initiation factor 6	Eif6	27.5388	24.4725	27.2105	26.9586	27.3971	1.0117	NaN	1.0295	1.0933	1.0351						6	6	6	46.9	46.9	46.9	26.511	0	37.506	725850000	117840000	295350000	312660000	0.885736	1	0.907413	0.612519	0.976336
O55137;Q9QYR9;Q6Q2Z6;Q9QYR7	Acyl-coenzyme A thioesterase 1;Acyl-coenzyme A thioesterase 2, mitochondrial;Acyl-coenzyme A thioesterase 5;Acyl-coenzyme A thioesterase 3	Acot1;Acot2;Acot5;Acot3	NaN	NaN	NaN	23.7697	NaN	NaN	NaN	NaN	NaN	NaN						2	2	2	4.3	4.3	4.3	46.135	0.00036617	2.9544	21093000	3360300	6118700	11614000	1	1	1	1	1
O55143	Sarcoplasmic/endoplasmic reticulum calcium ATPase 2	Atp2a2	31.3167	30.1753	31.6425	31.3443	30.6963	0.78918	0.72526	0.83935	0.80616	1.1927						42	42	27	45.6	45.6	29.4	114.86	0	181.76	13664000000	4115600000	5009900000	4539000000	0.312323	0.325319	0.0766802	0.307234	0.387811
O55176	E3 ubiquitin-protein ligase Praja-1	Pja1	26.9435	25.7425	27.1658	26.27	27.0472	0.76687	0.84259	0.92422	0.74993	1.3273						8	6	6	21.1	14.9	14.9	63.905	0	17.202	613550000	73467000	270240000	269850000	0.317311	0.7029	0.587227	0.281119	0.26567
O55187	E3 SUMO-protein ligase CBX4	Cbx4	26.5092	NaN	25.1087	25.9423	25.7366	1.0695	NaN	NaN	1.1415	1.1975						2	2	2	4.2	4.2	4.2	60.522	0.00038911	3.5698	271170000	42028000	115870000	113270000	0.690216	1	1	0.570257	0.578466
O55201	Transcription elongation factor SPT5	Supt5h	26.7466	24.9156	26.6285	26.6879	27.3485	1.1754	NaN	1.0195	0.87574	1.0142						10	10	10	15.2	15.2	15.2	120.66	0	22.649	582840000	106100000	239370000	237380000	0.386756	1	0.946072	0.621744	0.935812
O55222	Integrin-linked protein kinase	Ilk	24.1097	NaN	24.4046	23.3228	24.2782	0.89292	NaN	1.3464	NaN	1.6482						3	3	3	7.3	7.3	7.3	51.373	0	6.8478	89265000	24545000	28674000	36046000	0.753808	1	0.0910435	1	0.0458814
O70133	ATP-dependent RNA helicase A	Dhx9	29.3064	28.2641	29.7229	29.7338	29.2675	0.88715	0.70649	0.97752	0.81234	1.0377						28	28	28	25.6	25.6	25.6	149.47	0	86.178	3854000000	858770000	1515700000	1479500000	0.596556	0.290459	0.758899	0.324138	0.895759
O70166	Stathmin-3	Stmn3	29.0047	26.6948	29.2298	28.8258	28.8152	0.8582	NaN	0.92307	1.0273	0.81827						7	7	7	39.4	39.4	39.4	20.954	0	23.105	2449100000	204930000	1178600000	1065600000	0.558176	1	0.37691	0.833392	0.119257
O70251	Elongation factor 1-beta	Eef1b	28.2386	25.1636	27.7199	27.8295	27.9407	0.99638	NaN	1.1813	1.0475	1.1348						5	5	5	36	36	36	24.693	0	41.168	1267700000	394570000	404320000	468830000	0.884861	1	0.203622	0.748465	0.526167
O70252	Heme oxygenase 2	Hmox2	25.7758	23.9618	26.1319	25.9248	26.3263	0.93727	NaN	0.89036	0.91369	1.02						5	5	5	27	27	27	35.738	0	9.3803	304230000	55421000	138770000	110030000	0.896181	1	0.442055	0.727816	0.964645
O70305	Ataxin-2	Atxn2	28.7247	26.084	28.2132	28.6796	28.1074	1.0021	1.1074	0.92884	0.93777	0.8602						18	18	18	22.2	22.2	22.2	136.48	0	52.983	1760100000	272640000	746880000	740570000	0.859198	0.646659	0.476716	0.754425	0.22193
O70310;O70311	Glycylpeptide N-tetradecanoyltransferase 1;Glycylpeptide N-tetradecanoyltransferase 2	Nmt1;Nmt2	25.5013	24.3804	25.3864	26.096	24.5274	0.79047	NaN	0.83245	0.72677	NaN						5	5	5	11.5	11.5	11.5	56.888	0	9.0036	240320000	35523000	108830000	95974000	0.461321	1	0.335299	0.265856	1
O70318	Band 4.1-like protein 2	Epb41l2	26.0987	24.1248	25.3444	25.4139	26.6207	1.0073	NaN	1.0294	1.094	0.64312						8	6	6	11.1	9.2	9.2	109.94	0	26.291	296070000	126930000	94474000	74664000	0.889789	1	0.862459	0.704871	0.0165219
O70325;Q91XR9	Phospholipid hydroperoxide glutathione peroxidase, mitochondrial;Phospholipid hydroperoxide glutathione peroxidase, nuclear	Gpx4	29.0011	26.5985	28.6852	28.9159	29.1106	0.87676	1.093	1.053	1.0097	1.1446						8	8	8	42.1	42.1	42.1	22.228	0	19.699	2596700000	577340000	931560000	1087800000	0.624719	0.677671	0.754731	0.909046	0.493584
O70370	Cathepsin S	Ctss	29.107	29.1498	28.7217	28.8157	29.4707	0.9169	0.9409	1.2412	1.3032	1.5398						9	9	9	38.5	38.5	38.5	38.474	0	111.1	2979300000	871620000	1022600000	1085100000	0.778918	0.889582	0.0856174	0.0859763	0.0119605
O70378	ER membrane protein complex subunit 8	Emc8	24.1655	NaN	24.3035	NaN	24.2002	NaN	NaN	NaN	NaN	NaN						1	1	1	7.7	7.7	7.7	23.348	0	4.2815	65503000	18446000	25795000	21262000	1	1	1	1	1
O70400	PDZ and LIM domain protein 1	Pdlim1	25.1838	NaN	24.9842	22.907	25.1421	1.202	NaN	1.2965	NaN	1.366						5	5	5	22.9	22.9	22.9	35.774	0	14.896	194640000	23845000	70466000	100330000	0.400559	1	0.146731	1	0.273819
O70435	Proteasome subunit alpha type-3	Psma3	26.5506	25.2222	26.3179	26.6578	25.4526	0.81527	0.70644	0.98337	0.80937	0.76628						5	5	5	21.6	21.6	21.6	28.405	0	13.019	450940000	115190000	169570000	166180000	0.44014	0.402591	0.882115	0.422732	0.184607
O70439	Syntaxin-7	Stx7	25.156	NaN	25.0041	23.7227	25.1602	0.81731	NaN	0.90566	NaN	0.91052						2	2	2	11.1	11.1	11.1	29.82	0	5.0503	129290000	32147000	50891000	46253000	0.531419	1	0.599815	1	0.559683
O70443;P27600	Guanine nucleotide-binding protein G(z) subunit alpha	Gnaz	24.8432	NaN	25.0966	24.8943	24.2221	1.4848	NaN	1.504	1.5153	1.5516						6	5	5	22	19.7	19.7	40.849	0	9.0056	125860000	91627000	18159000	16069000	0.0628364	1	0.0145275	0.03994	0.0914766
O70456	14-3-3 protein sigma	Sfn	31.1856	30.6909	31.0867	31.2076	31.4841	0.92354	1.1403	1.0511	1.1604	1.1331						6	2	2	22.6	9.7	9.7	27.706	0	4.0107	13204000000	2055900000	5515800000	5632000000	0.725815	0.529021	0.696892	0.22962	0.561697
O70458	Oncostatin-M-specific receptor subunit beta	Osmr	24.5255	NaN	23.6122	NaN	24.3563	1.3124	NaN	NaN	NaN	0.97306						4	4	4	5	5	5	110.23	0	4.2109	69162000	1802800	33477000	33881000	0.215455	1	1	1	0.7941
O70492	Sorting nexin-3	Snx3	27.74	27.7925	27.7968	27.3068	28.8074	1.0829	1.2567	0.84203	1.235	1.0983						9	9	7	62.3	62.3	58	18.757	0	22.047	1499400000	183620000	658010000	657810000	0.523676	0.309921	0.14384	0.249727	0.65643
O70493	Sorting nexin-12	Snx12	26.9767	26.3311	27.4592	27.8866	26.6141	1.1264	1.1444	0.88626	1.0165	1.1306						8	6	6	59.4	49.7	49.7	19.116	0	9.3179	812560000	157750000	339340000	315470000	0.516044	0.568095	0.28037	0.879679	0.701157
O70503	Very-long-chain 3-oxoacyl-CoA reductase	Hsd17b12	22.4507	NaN	24.7972	NaN	24.555	NaN	NaN	1.152	NaN	0.78966						4	4	4	18.3	18.3	18.3	34.741	0	8.0543	73082000	20679000	29661000	22742000	1	1	0.447362	1	0.227738
O70571	[Pyruvate dehydrogenase (acetyl-transferring)] kinase isozyme 4, mitochondrial	Pdk4	22.3864	NaN	NaN	22.6065	NaN	NaN	NaN	NaN	NaN	NaN						3	3	3	11.2	11.2	11.2	46.596	0.00037369	3.1829	20229000	2317100	10776000	7136600	1	1	1	1	1
O70589	Peripheral plasma membrane protein CASK	Cask	27.2325	23.4931	26.8515	26.5326	26.4957	1.2969	NaN	1.3013	1.3472	0.97277						8	8	8	12.1	12.1	12.1	105.11	0	10.393	524610000	142120000	179200000	203290000	0.161139	1	0.15017	0.0966411	0.734473
O70591	Prefoldin subunit 2	Pfdn2	27.9227	25.4203	27.7886	26.9181	27.6831	1.0539	NaN	0.9365	1.0643	1.0297						4	4	4	29.9	29.9	29.9	16.534	0	20.799	1027500000	242950000	373380000	411210000	0.636581	1	0.51866	0.707978	0.928612
O88196	E3 ubiquitin-protein ligase TTC3	Ttc3	26.3586	25.2888	26.9794	26.0843	25.3739	0.75337	0.58961	0.77615	0.96245	0.8005						14	14	14	10.7	10.7	10.7	223.93	0	18.521	383040000	53506000	208660000	120880000	0.287507	0.219466	0.125872	0.881891	0.250005
O88271	Craniofacial development protein 1	Cfdp1	24.9223	23.8678	26.0457	24.641	24.5764	NaN	NaN	1.0348	NaN	NaN						2	2	2	8.8	8.8	8.8	32.921	0	3.7099	214700000	38770000	81835000	94092000	1	1	0.842199	1	1
O88291	DBIRD complex subunit ZNF326	Znf326	25.7241	23.304	25.8077	24.8829	26.2706	0.9569	NaN	1.0343	0.71545	0.97272						4	4	4	9	9	9	65.225	0	14.132	249390000	42917000	115440000	91037000	0.960578	1	0.844071	0.246471	0.792749
O88307	Sortilin-related receptor	Sorl1	24.7541	NaN	27.1521	26.4843	25.3235	1.146	NaN	0.91953	0.86811	0.67171						12	12	12	7.6	7.6	7.6	247.08	0	17.75	355330000	64662000	157950000	132720000	0.52302	1	0.56587	0.596927	0.0696622
O88322	Nidogen-2	Nid2	22.4742	NaN	NaN	26.2685	26.4716	NaN	NaN	NaN	1.5223	1.2802						9	8	8	12	11.3	11.3	153.91	0	28.399	179720000	136930000	18854000	23931000	1	1	1	0.0139786	0.348013
O88342	WD repeat-containing protein 1	Wdr1	29.5712	28.4514	29.5949	29.2699	29.6996	0.92253	1.0483	1.0852	1.2478	1.1321						22	22	22	55.4	55.4	55.4	66.406	0	88.134	4007400000	1992300000	877760000	1137400000	0.722098	0.782333	0.491871	0.0712357	0.564906
O88343	Electrogenic sodium bicarbonate cotransporter 1	Slc4a4	27.3748	25.4103	26.9581	27.3466	26.9945	1.0265	0.82827	1.1565	0.73791	1.1201						6	5	5	6	5.2	5.2	121.48	0	13.205	712270000	217530000	264460000	230290000	0.83448	0.667685	0.462762	0.256943	0.730224
O88441	Metaxin-2	Mtx2	23.934	NaN	24.5922	NaN	NaN	NaN	NaN	1.0729	NaN	NaN						2	2	2	11.4	11.4	11.4	29.758	0.00072098	2.8194	47585000	27836000	10819000	8931000	1	1	0.702929	1	1
O88447;Q91W40	Kinesin light chain 1	Klc1	30.9732	29.6534	30.6228	30.6227	30.8717	0.89536	0.94386	1.0199	0.9966	1.0829						26	26	16	47.9	47.9	29.6	61.449	0	103.71	8910600000	1251600000	3825100000	3834000000	0.624805	0.898752	0.906836	0.942669	0.732554
O88448	Kinesin light chain 2	Klc2	28.6776	27.2575	28.9005	28.203	28.3332	1.0137	0.99666	0.85602	0.8767	0.88897						17	10	9	32.7	19.7	18.2	66.662	0	44.519	1965200000	352480000	815210000	797490000	0.807636	0.950017	0.179997	0.491886	0.321915
O88456;Q9D7J7	Calpain small subunit 1	Capns1	25.3192	23.7508	27.0738	27.2008	26.9135	0.63609	NaN	0.95708	0.65388	1.2456						5	5	5	23.4	23.4	23.4	28.463	0	16.257	589830000	103700000	257860000	228270000	0.169392	1	0.746195	0.12751	0.417849
O88485	Cytoplasmic dynein 1 intermediate chain 1	Dync1i1	26.6461	NaN	27.2067	27.0724	25.7618	0.91421	NaN	0.90566	0.85371	1.0375						7	7	7	18.3	18.3	18.3	70.724	0	24.059	492030000	102250000	214880000	174910000	0.759768	1	0.504985	0.551364	0.964811
O88487	Cytoplasmic dynein 1 intermediate chain 2	Dync1i2	27.4144	26.2317	26.6709	27.4769	27.0424	0.80081	0.90048	1.0324	0.67995	0.93154						9	9	9	27	27	27	68.393	0	24.388	721590000	123990000	325870000	271720000	0.40086	0.851118	0.896239	0.16065	0.550789
O88507	Ciliary neurotrophic factor receptor subunit alpha	Cntfr	NaN	NaN	23.3712	NaN	NaN	NaN	NaN	NaN	NaN	NaN						2	2	2	5.9	5.9	5.9	40.801	0.0076383	1.5627	26299000	7946900	6004100	12348000	1	1	1	1	1
O88531	Palmitoyl-protein thioesterase 1	Ppt1	26.3828	25.3013	26.9082	26.3516	26.9068	0.82046	0.77817	1.0718	1.053	1.0483						7	7	7	33.7	33.7	33.7	34.49	0	38.089	560600000	126090000	212970000	221540000	0.45476	0.550524	0.747346	0.746563	0.937346
O88532	Zinc finger RNA-binding protein	Zfr	28.7576	27.8134	28.7657	28.9329	29.2025	1.1813	1.0367	0.79384	1.1132	0.99047						22	22	22	30.5	30.5	30.5	116.86	0	75.411	2588100000	301590000	1085800000	1200700000	0.230821	0.834152	0.0603807	0.496856	0.860302
O88543	COP9 signalosome complex subunit 3	Cops3	26.2267	25.4293	27.6287	26.6442	26.5919	0.86759	0.82033	0.99788	0.90694	0.96698						6	6	6	21	21	21	47.832	0	10.894	559400000	141310000	236000000	182090000	0.599275	0.648465	0.908377	0.727505	0.707417
O88544	COP9 signalosome complex subunit 4	Cops4	25.1807	24.974	NaN	NaN	NaN	NaN	0.62588	NaN	NaN	NaN						3	3	3	7.9	7.9	7.9	46.284	0	5.2761	114110000	37209000	34430000	42475000	1	0.268476	1	1	1
O88569	Heterogeneous nuclear ribonucleoproteins A2/B1	Hnrnpa2b1	33.1111	32.0665	32.6044	32.8546	33.0429	1.2337	1.4295	1.0224	1.1794	0.98828						25	25	25	69.4	69.4	69.4	37.402	0	323.31	42655000000	9516100000	15157000000	17982000000	0.152437	0.0818862	0.889557	0.182747	0.852718
O88587	Catechol O-methyltransferase	Comt	23.8222	NaN	24.2224	22.891	22.1906	NaN	NaN	0.77616	NaN	NaN						2	2	2	10.2	10.2	10.2	29.486	0.003001	2.1723	46970000	6843900	24576000	15550000	1	1	0.193291	1	1
O88621	Forkhead box protein H1	Foxh1	NaN	NaN	NaN	NaN	26.4227	NaN	NaN	NaN	NaN	NaN						1	1	1	2.7	2.7	2.7	44	0.0079027	1.5336	89956000	30977000	26769000	32210000	1	1	1	1	1
O88643	Serine/threonine-protein kinase PAK 1	Pak1	29.7087	28.5604	29.2178	29.3692	28.9643	0.9981	1.1307	1.0306	1.0147	0.88357						16	16	7	35.2	35.2	18.5	60.736	0	94.451	3616600000	590880000	1386100000	1639600000	0.985031	0.55342	0.833293	0.844048	0.301199
O88685	26S protease regulatory subunit 6A	Psmc3	29.5188	27.8248	29.1663	28.7885	29.3379	0.888	0.88221	1.0537	0.86402	0.9052						23	23	23	59.7	59.7	59.7	49.548	0	94.48	2955400000	372160000	1368000000	1215300000	0.599454	0.713121	0.680173	0.44423	0.387302
O88704;O88703;O70507	Potassium/sodium hyperpolarization-activated cyclic nucleotide-gated channel 1	Hcn1	NaN	NaN	NaN	NaN	NaN	NaN	NaN	NaN	NaN	NaN						3	3	3	4.8	4.8	4.8	102.43	0.0027018	2.2636	23722000	6387400	5601600	11733000	1	1	1	1	1
O88712	C-terminal-binding protein 1	Ctbp1	29.1359	28.0722	29.5774	29.5666	29.0198	0.86815	0.86271	1.007	0.90311	0.94853						12	12	8	29.7	29.7	22	47.744	0	37.875	3468400000	934160000	1314400000	1219900000	0.593422	0.65898	0.996516	0.637549	0.60826
O88735	Ensconsin	Map7	24.3378	NaN	24.0632	24.2016	NaN	NaN	NaN	NaN	NaN	NaN						3	3	3	4.4	4.4	4.4	82.021	0	4.1644	72032000	22356000	19829000	29847000	1	1	1	1	1
O88737	Protein bassoon	Bsn	30.1493	28.2981	29.6774	29.4089	29.8033	1.1059	1.2239	0.87537	1.1312	0.89153						60	60	60	25.7	25.7	25.7	418.84	0	123.66	4612500000	1635100000	1445500000	1531900000	0.506096	0.341872	0.164895	0.317311	0.328954
O88738	Baculoviral IAP repeat-containing protein 6	Birc6	22.73	NaN	23.0298	22.871	22.4527	NaN	NaN	NaN	NaN	NaN						1	1	1	0.2	0.2	0.2	532.16	0.0044757	1.8401	28932000	3970200	14050000	10912000	1	1	1	1	1
O88741	Ganglioside-induced differentiation-associated protein 1	Gdap1	22.9974	21.8958	25.6005	22.8352	22.5221	NaN	NaN	0.77526	NaN	NaN						3	3	3	12.6	12.6	12.6	41.31	0	7.2924	84374000	58191000	10541000	15642000	1	1	0.191451	1	1
O88745	Scrapie-responsive protein 1	Scrg1	26.6253	26.0193	25.9567	26.8881	26.2491	0.76264	0.52002	1.1139	0.77649	1.1832						3	3	3	26.5	26.5	26.5	11.173	0	7.4135	440610000	102210000	194120000	144280000	0.307761	0.144066	0.56358	0.339866	0.610114
O88746	Target of Myb protein 1	Tom1	26.0439	24.7559	26.0583	25.981	26.7	0.84061	0.77491	1.2567	0.86619	1.4066						5	5	5	16.5	16.5	16.5	54.325	0	11.549	373340000	44439000	166560000	162330000	0.59637	0.543264	0.207398	0.587586	0.159392
O88829	Lactosylceramide alpha-2,3-sialyltransferase	St3gal5	23.8846	NaN	24.2696	NaN	23.652	NaN	NaN	NaN	NaN	NaN						5	5	5	14.3	14.3	14.3	47.359	0	3.9207	56670000	5237600	26239000	25193000	1	1	1	1	1
O88844	Isocitrate dehydrogenase [NADP] cytoplasmic	Idh1	28.533	27.9743	29.2548	28.9145	28.7172	0.60864	0.38947	1.222	0.80386	1.1729						15	15	14	39.4	39.4	37.2	46.674	0	43.043	2502900000	604080000	998500000	900340000	0.0599043	0.0258259	0.0598231	0.256798	0.405875
O88878	AN1-type zinc finger protein 5	Zfand5	29.7665	28.2109	28.8523	29.2647	29.1878	0.84672	0.72515	1.1778	1.0457	1.0954						11	11	10	68.5	68.5	63.8	23.058	0	64.953	3245500000	420520000	1492400000	1332600000	0.466701	0.325107	0.213079	0.681464	0.66732
O88910	MAGUK p55 subfamily member 3	Mpp3	NaN	NaN	25.1286	24.9271	NaN	NaN	NaN	1.3165	1.2502	NaN						2	2	2	4.2	4.2	4.2	64.4	0.0003775	3.2778	68583000	18325000	28038000	22221000	1	1	0.121896	0.317311	1
O88935	Synapsin-1	Syn1	32.8045	31.786	32.4653	32.5402	32.7702	1.0198	0.98652	0.9066	0.97871	0.91745						35	35	31	70.7	70.7	66.9	74.096	0	323.31	37082000000	16895000000	9737300000	10450000000	0.881685	0.968823	0.290038	0.966248	0.444616
O88939	Zinc finger and BTB domain-containing protein 7A	Zbtb7a	24.3897	23.5961	22.1823	25.0138	23.4287	NaN	NaN	NaN	0.96303	NaN						3	3	3	7.2	7.2	7.2	60.28	0	6.9541	98621000	10632000	45126000	42863000	1	1	1	0.883764	1
O88951	Protein lin-7 homolog B	Lin7b	NaN	NaN	23.6292	23.6939	NaN	NaN	NaN	NaN	NaN	NaN						3	1	1	19.8	5.3	5.3	22.914	0.0020862	2.4773	30767000	11550000	9652100	9565000	1	1	1	1	1
O88952	Protein lin-7 homolog C	Lin7c	27.272	26.2954	27.2412	28.0994	26.3635	1.0762	1.6164	1.0306	0.79714	1.0877						7	7	4	49.7	49.7	26.4	21.834	0	19.003	951230000	250070000	343330000	357820000	0.668574	0.0449224	0.903173	0.239914	0.822217
O88967	ATP-dependent zinc metalloprotease YME1L1	Yme1l1	24.0941	NaN	24.3618	NaN	NaN	NaN	NaN	NaN	NaN	NaN						2	2	2	3.5	3.5	3.5	80.027	0.0003858	3.479	45577000	6666400	19999000	18912000	1	1	1	1	1
O88995	NF-kappa-B inhibitor-like protein 1	Nfkbil1	NaN	NaN	NaN	NaN	NaN	NaN	NaN	NaN	NaN	NaN						1	1	1	1.8	1.8	1.8	43.202	1	-2	0	0	0	0	1	1	1	1	1
O88998	Noelin	Olfm1	29.4292	27.208	28.7174	28.5782	28.7643	1.1737	1.0051	0.92685	1.0229	0.99901						12	12	12	29.5	29.5	29.5	55.397	0	40.308	2274200000	322690000	1000900000	950570000	0.284021	0.925421	0.466131	0.852189	0.914428
O89001	Carboxypeptidase D	Cpd	28.5838	27.1901	27.5982	27.6961	27.3333	1.0999	1.1141	0.94273	0.98531	0.95578						14	14	14	11	11	11	152.4	0	20.749	1220800000	158040000	526340000	536400000	0.462624	0.62205	0.554129	0.983023	0.65614
O89017	Legumain	Lgmn	28.6015	27.8083	28.0182	28.1701	27.7874	0.76578	0.764	1.065	1.0055	1.098						9	9	9	32.2	32.2	32.2	49.372	0	45.103	1602100000	181970000	726640000	693530000	0.286658	0.415551	0.687615	0.92725	0.657553
O89023	Tripeptidyl-peptidase 1	Tpp1	23.6359	25.0337	22.2795	NaN	NaN	NaN	NaN	NaN	NaN	NaN						3	3	3	8.2	8.2	8.2	61.341	0	4.9618	138710000	44004000	20945000	73760000	1	1	1	1	1
O89029	Matrilin-4	Matn4	NaN	NaN	22.5885	22.2317	NaN	NaN	NaN	NaN	NaN	NaN						1	1	1	2.2	2.2	2.2	68.918	0.0027276	2.3286	11232000	777690	7232500	3221500	1	1	1	1	1
O89050	Muskelin	Mkln1	26.3484	23.8714	26.4972	25.8222	27.0097	0.94843	NaN	0.81427	1.1104	0.94825						12	12	12	21.4	21.4	21.4	84.877	0	18.31	410640000	41527000	215790000	153320000	0.885064	1	0.20185	0.657057	0.622537
O89051	Integral membrane protein 2B;BRI2, membrane form;BRI2 intracellular domain;BRI2C, soluble form;Bri23 peptide	Itm2b	28.7722	27.321	28.9588	28.1244	28.1424	0.86881	0.63958	1.0101	0.78282	1.0072						9	9	9	39.8	39.8	39.8	30.26	0	44.687	1850500000	113010000	953540000	783970000	0.595795	0.199101	0.992417	0.206583	0.966714
O89053	Coronin-1A	Coro1a	28.7201	26.9863	28.9683	28.3628	28.0095	0.90056	0.98116	1.0734	1.1666	0.76367						11	11	11	31.7	31.7	31.7	50.989	0	36.752	1930500000	737210000	599710000	593530000	0.714678	0.995294	0.642022	0.33152	0.0459266
O89079	Coatomer subunit epsilon	Cope	23.0063	NaN	NaN	NaN	22.7019	NaN	NaN	NaN	NaN	NaN						1	1	1	7.1	7.1	7.1	34.567	0.007657	1.5725	15248000	2232900	8448200	4566600	1	1	1	1	1
Q01063;O89084	cAMP-specific 3,5-cyclic phosphodiesterase 4D;cAMP-specific 3,5-cyclic phosphodiesterase 4A	Pde4d;Pde4a	26.0981	24.1825	25.7307	25.3595	25.1306	0.75117	NaN	0.95722	0.88182	NaN						2	2	2	3.5	3.5	3.5	84.562	0	6.8018	244290000	19672000	121230000	103390000	0.368676	1	0.829293	0.632365	1
O89086	RNA-binding protein 3	Rbm3	28.1536	24.9338	26.8668	26.9565	26.0058	0.39388	0.30572	1.2994	0.55381	1.0232						4	4	4	34.6	34.6	34.6	16.604	0	20.201	776830000	119910000	367010000	289900000	0.00272894	0.0294119	0.152808	0.0467176	0.997944
O89103	Complement component C1q receptor	Cd93	22.1507	NaN	23.7243	NaN	23.5425	NaN	NaN	NaN	NaN	NaN						3	3	3	8.1	8.1	8.1	69.354	0	3.6813	30734000	2958000	17623000	10153000	1	1	1	1	1
O89112	LanC-like protein 1	Lancl1	28.019	26.2191	28.2789	27.5156	27.8196	1.0386	0.95854	0.97859	1.0137	1.1927						9	9	9	29.3	29.3	29.3	45.341	0	18.057	1193400000	378750000	417230000	397410000	0.699997	0.995223	0.778134	0.885171	0.350452
O89114	DnaJ homolog subfamily B member 5	Dnajb5	25.217	NaN	26.133	25.3052	26.7523	0.95454	NaN	0.97774	1.0192	0.77114						3	3	3	11.2	11.2	11.2	39.119	0	4.4149	311680000	55702000	140760000	115220000	0.952814	1	0.852566	0.935239	0.110054
P00405	Cytochrome c oxidase subunit 2	Mtco2	25.6554	26.8954	27.3417	28.339	25.316	NaN	0.55497	1.0096	0.82571	NaN						3	3	3	10.6	10.6	10.6	25.976	0	4.5917	915620000	263230000	338580000	313810000	1	0.10878	0.98447	0.317311	1
P00493	Hypoxanthine-guanine phosphoribosyltransferase	Hprt1	29.0278	27.9043	28.4487	28.3835	28.5087	0.52305	0.41521	1.0554	0.69808	1.2809						11	11	11	66.5	66.5	66.5	24.57	0	43.799	2215300000	620970000	870740000	723640000	0.0200207	0.0330401	0.74114	0.07464	0.164386
P00860	Ornithine decarboxylase	Odc1	NaN	NaN	NaN	NaN	NaN	NaN	NaN	NaN	NaN	NaN						1	1	1	3.5	3.5	3.5	51.177	0.0035959	2.0214	3261200	0	0	3261200	1	1	1	1	1
P00920	Carbonic anhydrase 2	Ca2	30.6436	29.7021	30.813	30.418	30.6309	0.83239	0.93992	1.1712	0.87928	0.94078						13	13	13	71.5	71.5	71.5	29.032	0	76.718	9579600000	5939800000	1675200000	1964700000	0.424747	0.886549	0.150313	0.544318	0.566112
P01029	Complement C4-B;Complement C4 beta chain;Complement C4 alpha chain;C4a anaphylatoxin;Complement C4 gamma chain	C4b	23.2228	NaN	23.4748	NaN	22.2097	NaN	NaN	NaN	NaN	NaN						3	3	3	2.2	2.2	2.2	192.91	0.00036697	2.9669	40643000	3080500	15384000	22179000	1	1	1	1	1
P01101	Proto-oncogene c-Fos	Fos	30.5252	29.6954	30.7731	30.4464	30.8757	0.99497	0.88507	1.0318	1.0299	0.96194						12	12	12	29.7	29.7	29.7	40.838	0	160.99	8344800000	591200000	3860600000	3893000000	1	0.720685	0.825123	0.763015	0.688506
P01831	Thy-1 membrane glycoprotein	Thy1	28.0035	24.9867	26.7893	27.4872	27.6167	0.96259	NaN	0.70158	0.78225	0.93671						5	5	5	32.1	32.1	32.1	18.08	0	11.577	983550000	666540000	175360000	141640000	0.965331	1	0.0425585	0.353578	0.572548
P01868;P01869	Ig gamma-1 chain C region secreted form;Ig gamma-1 chain C region, membrane-bound form	Ighg1	NaN	NaN	26.1114	NaN	NaN	NaN	NaN	NaN	NaN	NaN						2	2	2	6.8	6.8	6.8	35.704	0	4.282	72497000	63625000	5995700	2876400	1	1	1	1	1
P01887	Beta-2-microglobulin	B2m	29.1819	28.3691	28.5777	28.7358	29.4473	0.91035	NaN	1.3056	1.1947	1.3255						3	3	3	40.3	40.3	40.3	13.779	0	5.0283	2937800000	246520000	1204800000	1486500000	0.752957	1	0.0277857	0.260797	0.134974
P01942;CON__P01966;P06467	Hemoglobin subunit alpha	Hba	31.9239	31.0598	31.9611	32.2352	32.5895	0.74291	0.48945	1.0948	0.7619	0.9671						8	8	8	70.4	70.4	70.4	15.085	0	92.686	28733000000	27353000000	799770000	580240000	0.215891	0.0564749	0.440601	0.20334	0.719805
P84244;P84228;P68433;P02301	Histone H3.3;Histone H3.2;Histone H3.1;Histone H3.3C	H3f3a;Hist1h3b;Hist1h3a;H3f3c	30.0204	30.8422	30.4064	30.1851	30.8865	0.87545	0.69132	1.1885	1.0023	1.5476						4	4	4	19.9	19.9	19.9	15.328	0	9.4467	9234700000	6783600000	1140600000	1310500000	0.557336	0.26419	0.111943	0.911443	0.0107605
P02463	Collagen alpha-1(IV) chain;Arresten	Col4a1	28.4903	28.5993	NaN	30.1273	30.4251	0.97207	1.0212	NaN	0.60633	0.99052						7	7	7	6.3	6.3	6.3	160.68	0	57.282	3398300000	2963300000	304350000	130660000	0.994955	0.863254	1	0.0312002	0.867096
P02468;Q9R0B6	Laminin subunit gamma-1	Lamc1	29.4252	29.332	NaN	30.9633	31.942	0.77071	0.76933	NaN	0.88336	1.0414						56	56	56	46.4	46.4	46.4	177.3	0	323.31	7622100000	6583700000	618730000	419720000	0.270879	0.417397	1	0.55979	0.885116
P02802	Metallothionein-1	Mt1	29.2114	28.7264	29.2131	29.111	29.5497	0.94319	0.90434	1.3702	0.97205	1.1759						3	3	2	57.4	57.4	21.3	6.0181	0	17.385	3495400000	806360000	1205400000	1483600000	0.799324	0.777902	0.00149106	0.918285	0.43319
P03975	IgE-binding protein	Iap	25.5044	24.807	25.1193	25.0024	NaN	0.7971	1.0904	NaN	NaN	NaN						2	2	2	3.9	3.9	3.9	62.747	0	4.1753	160710000	13649000	67220000	79844000	0.478141	0.684198	1	1	1
P03995	Glial fibrillary acidic protein	Gfap	31.9285	30.8675	31.8449	32.2546	32.6036	0.64987	0.44763	1.0564	0.6357	0.87874						30	28	26	64	60.5	58.4	49.899	0	132.9	23606000000	5938900000	9355000000	8312000000	0.0902037	0.038342	0.662977	0.0468207	0.279816
P04223	H-2 class I histocompatibility antigen, K-K alpha chain	H2-K1	23.8481	NaN	NaN	25.2672	NaN	NaN	NaN	NaN	0.70925	NaN						8	2	2	28.7	5.7	5.7	41.646	0.00038168	3.3983	55485000	10274000	28782000	16428000	1	1	1	0.236285	1
P04370	Myelin basic protein	Mbp	33.5614	33.6705	33.7152	33.7228	33.5055	0.99712	1.2461	1.1001	0.89528	0.96208						9	9	9	25.2	25.2	25.2	27.167	0	206.87	79406000000	68523000000	4983200000	5899100000	0.989718	0.300339	0.413661	0.606175	0.689349
P04441	H-2 class II histocompatibility antigen gamma chain	Cd74	24.1755	NaN	23.9399	24.0605	24.1565	NaN	NaN	NaN	NaN	NaN						4	4	4	17.2	17.2	17.2	31.557	0	6.2236	154000000	21000000	44019000	88977000	1	1	1	1	1
P04627;Q99N57;P28028	Serine/threonine-protein kinase A-Raf	Araf	27.4933	25.9846	27.5941	27.2616	27.0091	0.97063	1.1636	1.0775	1.1272	1.0565						7	7	7	12.6	12.6	12.6	67.581	0	12.748	846890000	240800000	295290000	310800000	0.968129	0.52921	0.620236	0.508819	0.913195
P04925	Major prion protein	Prnp	30.1858	29.5927	30.5641	30.4119	30.4161	0.92224	0.85776	0.97329	0.94194	0.86304						9	9	9	47.2	47.2	47.2	27.977	0	26.661	7614400000	1599900000	2976100000	3038500000	0.721032	0.64227	0.725044	0.801908	0.226655
P05063	Fructose-bisphosphate aldolase C	Aldoc	33.2349	32.1152	33.2806	33.0516	33.4146	0.77404	0.46406	1.1316	0.54913	0.90104						33	27	27	90.9	77.4	77.4	39.394	0	323.31	51405000000	8426600000	22358000000	20621000000	0.278058	0.0447692	0.27458	0.0131767	0.368912
P05064;Q91Y97	Fructose-bisphosphate aldolase A	Aldoa	34.58	33.7445	34.4643	34.4719	34.552	0.99761	0.84625	1.0065	1.0013	0.97325						36	36	30	91.2	91.2	77.7	39.355	0	323.31	132620000000	50264000000	40709000000	41649000000	0.987375	0.61032	1	0.916913	0.757728
P05143	Proline-rich protein 2	Prp2	NaN	NaN	NaN	NaN	NaN	NaN	NaN	NaN	NaN	NaN						1	1	1	4.1	4.1	4.1	31.718	1	-2	0	0	0	0	1	1	1	1	1
P05201	Aspartate aminotransferase, cytoplasmic	Got1	29.7644	28.5553	30.0868	29.5585	29.6746	0.7205	0.61051	0.8753	0.76831	0.78332						23	23	23	67.3	67.3	67.3	46.247	0	101.55	4503100000	2784000000	954610000	764490000	0.177802	0.151826	0.16467	0.216557	0.062824
P05202	Aspartate aminotransferase, mitochondrial	Got2	32.6019	31.7212	32.5124	32.3909	32.8885	0.85968	0.80236	0.95302	0.90064	1.0183						27	27	27	66.3	66.3	66.3	47.411	0	276.99	35455000000	26950000000	4661400000	3844100000	0.506544	0.495522	0.571118	0.627578	0.972322
P05213;Q3UX10	Tubulin alpha-1B chain	Tuba1b	34.3012	33.5601	34.5088	34.2393	34.0412	0.69277	0.48408	1.0838	0.76477	1.0435						28	28	0	66.1	66.1	0	50.151	0	323.31	114730000000	80893000000	18188000000	15654000000	0.137889	0.0538067	0.499607	0.209183	0.877241
P05532	Mast/stem cell growth factor receptor Kit	Kit	25.7268	24.946	27.1145	25.6899	26.1221	1.3424	1.2351	0.83132	0.85489	1.1116						9	9	9	11.7	11.7	11.7	109.34	0	20.891	385160000	63795000	162410000	158950000	0.178019	0.397263	0.245006	0.556155	0.778702
P05627	Transcription factor AP-1	Jun	29.8104	28.7808	29.2101	28.9807	30.6831	1.0974	0.90936	1.0223	1.226	0.91509						9	8	7	44.3	42.2	39.8	35.943	0	85.039	4543400000	229170000	2228100000	2086100000	0.53923	0.793022	0.890247	0.19517	0.433212
P05977;P09542	Myosin light chain 1/3, skeletal muscle isoform;Myosin light chain 3	Myl1;Myl3	26.0542	NaN	26.5038	NaN	NaN	NaN	NaN	NaN	NaN	NaN						1	1	1	8.5	8.5	8.5	20.594	0.00071788	2.7828	235690000	22639000	95894000	117160000	1	1	1	1	1
P06151;P00342	L-lactate dehydrogenase A chain	Ldha	30.4839	29.4049	30.2344	30.0863	30.4727	0.96383	0.94739	1.1089	1.0885	1.0796						16	15	15	56.3	52.7	52.7	36.498	0	40.928	7315600000	2761800000	2071200000	2482600000	0.878487	0.909706	0.371149	0.48045	0.74439
P06537	Glucocorticoid receptor	Nr3c1	25.3051	23.7545	25.7689	25.679	26.0035	0.84685	NaN	1.1964	0.71512	1.0484						6	6	6	9.8	9.8	9.8	86.052	0	11.075	323350000	32785000	136740000	153820000	0.614359	1	0.330926	0.245922	0.937061
P06745;CON__Q3ZBD7	Glucose-6-phosphate isomerase	Gpi	31.83	30.3977	31.5728	31.2108	31.3497	0.74209	0.60584	0.98611	0.7812	1.0779						27	27	27	50.9	50.9	50.9	62.766	0	323.31	15784000000	6888800000	4537900000	4357200000	0.214401	0.146667	0.829026	0.244983	0.750511
P21447;P06795;P21440	Multidrug resistance protein 1A;Multidrug resistance protein 1B	Abcb1a;Abcb1b	25.3217	NaN	25.3066	24.853	25.1779	0.83007	NaN	0.97742	0.3169	1.2203						5	5	4	4.5	4.5	3.9	140.64	0	8.224	187750000	37112000	77348000	73293000	0.566542	1	0.92469	0.00528236	0.529666
P06797;Q9JI81	Cathepsin L1;Cathepsin L1 heavy chain;Cathepsin L1 light chain	Ctsl	28.5057	27.0851	27.771	28.1993	28.8052	0.646	0.48697	1.0256	0.86211	1.3897						11	11	11	34.4	34.4	34.4	37.547	0	50.376	1765300000	179350000	787430000	798520000	0.0915092	0.0628081	0.914294	0.437287	0.0507118
P06801	NADP-dependent malic enzyme	Me1	26.4875	24.8968	26.9199	26.9967	27.2174	0.94912	0.50613	1.0358	0.97837	0.77576						10	10	10	28.7	28.7	28.7	63.953	0	24.553	555610000	189680000	214440000	151500000	0.887631	0.131735	0.883165	0.986732	0.116622
P06804	Tumor necrosis factor;Tumor necrosis factor, membrane form;Intracellular domain 1;Intracellular domain 2;C-domain 1;C-domain 2;Tumor necrosis factor, soluble form	Tnf	NaN	24.621	24.2239	23.5157	NaN	NaN	NaN	NaN	NaN	NaN						3	3	3	15.3	15.3	15.3	25.895	0	4.2858	85759000	22939000	24125000	38696000	1	1	1	1	1
P06837	Neuromodulin	Gap43	25.8999	23.9023	23.9271	24.0377	27.1122	0.86067	NaN	NaN	NaN	1.0583						8	8	8	52.9	52.9	52.9	23.632	0	22.27	409630000	276230000	68789000	64612000	0.655024	1	1	1	0.907903
P06869	Urokinase-type plasminogen activator;Urokinase-type plasminogen activator long chain A;Urokinase-type plasminogen activator short chain A;Urokinase-type plasminogen activator chain B	Plau	26.3767	25.8926	27.2368	25.8156	26.4529	0.6226	0.63952	1.2498	1.1812	1.5898						5	5	5	17.1	17.1	17.1	48.267	0	15.218	574920000	166790000	176480000	231660000	0.0930061	0.288719	0.234707	0.468103	0.0369431
P08003	Protein disulfide-isomerase A4	Pdia4	26.1571	24.51	26.8664	26.4574	26.2595	1.0393	NaN	0.57388	0.88919	1.3237						8	8	8	14.7	14.7	14.7	71.982	0	14.436	456980000	127840000	178930000	150210000	0.799529	1	0.0039785	0.666541	0.337519
P08046	Early growth response protein 1	Egr1	29.3638	29.0833	29.4689	29.2958	29.0076	0.57945	0.81494	1.1645	0.82248	1.1693						10	10	9	21.6	21.6	19.9	56.589	0	31.788	3655200000	191930000	1717100000	1746200000	0.0413441	0.527209	0.167614	0.353162	0.416486
P08113	Endoplasmin	Hsp90b1	30.0785	28.5164	29.7105	29.8379	30.0111	1.0256	1.1297	0.71562	0.9857	1.3701						30	28	28	40	38.3	38.3	92.475	0	125.22	5077500000	840630000	2028500000	2208400000	0.854328	0.555993	0.00206513	0.997873	0.0878687
P08152;Q9WUF2	E3 SUMO-protein ligase EGR2	Egr2	27.5399	24.9091	26.7268	25.9161	27.2654	1.3208	NaN	0.6233	1.3969	1.0161						5	4	3	13	11.1	8.7	49.819	0	8.7013	655330000	31119000	330990000	293220000	0.131904	1	0.0107662	0.113316	0.945251
P08207	Protein S100-A10	S100a10	28.6533	26.1075	NaN	28.0051	29.1363	1.0458	NaN	NaN	0.7164	1.5118						2	2	2	27.8	27.8	27.8	11.186	0	4.226	1504700000	66840000	653430000	784450000	0.669859	1	1	0.094855	0.00970335
P08226	Apolipoprotein E	Apoe	34.2282	33.0911	34.0452	34.0344	34.6143	0.70909	0.50178	1.1403	0.54865	0.90413						22	22	22	52.7	52.7	52.7	35.866	0	263.94	99488000000	3759800000	50100000000	45628000000	0.160446	0.0630199	0.242581	0.0130765	0.382519
P08228	Superoxide dismutase [Cu-Zn]	Sod1	27.5916	25.001	27.082	27.7964	30.3343	0.66992	NaN	0.99592	0.88758	1.6592						4	4	4	32.5	32.5	32.5	15.942	0	15.98	2150000000	1545900000	268940000	335120000	0.145173	1	0.948515	0.534868	0.00206446
P08249	Malate dehydrogenase, mitochondrial	Mdh2	33.1592	32.2701	33.1124	32.8852	32.8621	0.9279	0.90045	1.0543	0.92755	1.0731						19	19	19	65.7	65.7	65.7	35.611	0	200.64	48346000000	26439000000	10582000000	11325000000	0.741936	0.766243	0.676337	0.739511	0.767878
P08414	Calcium/calmodulin-dependent protein kinase type IV	Camk4	24.9462	NaN	24.5522	24.2335	24.8339	NaN	NaN	NaN	NaN	NaN						3	3	3	10	10	10	52.627	0	5.4134	114190000	25344000	43447000	45400000	1	1	1	1	1
P08551	Neurofilament light polypeptide	Nefl	29.6359	28.5478	29.2314	29.6141	29.3982	1.0795	1.3527	0.86536	1.0182	0.96926						25	22	22	47.9	44.6	44.6	61.508	0	63.245	4289800000	2315400000	908070000	1066300000	0.612377	0.148463	0.134964	0.825208	0.733051
P08553	Neurofilament medium polypeptide	Nefm	30.0545	28.7953	29.6905	29.6437	29.1603	1.1809	1.2769	0.83103	0.9913	0.85007						28	27	24	37.5	36.4	35.4	95.915	0	78.717	4775300000	2291400000	1190400000	1293500000	0.26507	0.248517	0.0631125	0.971783	0.192676
P08752	Guanine nucleotide-binding protein G(i) subunit alpha-2	Gnai2	28.8342	27.7154	29.2085	28.9755	28.9434	0.83526	0.58	1.1724	0.91121	1.1466						13	11	7	51.8	45.4	33	40.489	0	65.997	2682200000	986380000	813780000	882000000	0.48101	0.131258	0.147363	0.634299	0.48707
P08775	DNA-directed RNA polymerase II subunit RPB1	Polr2a	27.2296	25.0897	26.7599	26.9281	26.4136	0.75935	0.77105	1.0172	0.69812	1.0941						13	13	13	8.1	8.1	8.1	217.17	0	33.942	620450000	107530000	257590000	255320000	0.300467	0.534731	0.954985	0.187342	0.803806
P09055	Integrin beta-1	Itgb1	26.6207	26.157	25.5057	NaN	27.0724	1.1596	1.4913	NaN	NaN	1.61						9	9	9	12.4	12.4	12.4	88.231	0	13.367	447250000	55550000	160320000	231380000	0.426121	0.104126	1	1	0.0306729
P09103	Protein disulfide-isomerase	P4hb	28.1471	26.8353	27.7974	27.7494	28.9227	1.1989	1.424	0.93645	0.9	1.0754						16	16	16	34	34	34	57.058	0	51.753	1661800000	407140000	571180000	683450000	0.194113	0.103457	0.51838	0.586146	0.744231
P09240	Cholecystokinin;Cholecystokinin-33;Cholecystokinin-12;Cholecystokinin-8	Cck	29.0017	28.3341	28.9939	29.3329	28.8486	0.91831	0.70218	1.0167	0.91351	0.69671						2	2	2	14.8	14.8	14.8	12.77	0.00038402	3.452	2930400000	364330000	1316200000	1249900000	0.78454	0.282823	0.967211	0.680238	0.0112954
P09242	Alkaline phosphatase, tissue-nonspecific isozyme	Alpl	22.5053	NaN	22.429	22.4853	22.6948	NaN	NaN	NaN	NaN	NaN						2	2	2	4.8	4.8	4.8	57.514	0.00037693	3.2485	35452000	3382300	16843000	15227000	1	1	1	1	1
P09405	Nucleolin	Ncl	29.3066	27.9913	29.464	29.4342	29.2269	1.1706	1.2528	1.1709	1.1125	0.84981						15	15	15	24.2	24.2	24.2	76.722	0	46.336	3329900000	608980000	1306800000	1414200000	0.292456	0.316779	0.151057	0.383721	0.191964
P09411;P09041	Phosphoglycerate kinase 1	Pgk1	33.0188	32.1106	32.8578	32.8356	32.9697	1.0383	1.003	0.983	0.99535	0.97037						30	30	30	76.5	76.5	76.5	44.55	0	256.15	42285000000	9669600000	15613000000	17002000000	0.795075	0.918473	0.803447	0.94953	0.73989
P09450	Transcription factor jun-B	Junb	31.3874	30.4864	31.3851	31.1569	31.5198	0.81585	0.84998	1.2257	0.9868	1.1034						12	12	11	54.1	54.1	52	35.765	0	205.36	13678000000	795810000	6538300000	6344000000	0.379174	0.620596	0.0555678	0.996534	0.660543
P09470	Angiotensin-converting enzyme;Angiotensin-converting enzyme, soluble form	Ace	22.2831	NaN	NaN	NaN	22.4664	NaN	NaN	NaN	NaN	NaN						2	2	2	1.5	1.5	1.5	150.92	0.0024155	2.436	19131000	1787800	4553800	12789000	1	1	1	1	1
P09535	Insulin-like growth factor II;Insulin-like growth factor II;Preptin	Igf2	27.1223	25.1066	25.3477	25.9027	26.0555	0.61301	NaN	NaN	NaN	NaN						4	4	4	21.7	21.7	21.7	20.03	0	8.3378	493730000	33138000	202470000	258120000	0.0845393	1	1	1	1
P09671	Superoxide dismutase [Mn], mitochondrial	Sod2	28.8411	27.6358	28.5423	28.4561	28.4942	0.53335	0.51978	1.0828	0.62912	1.342						7	7	7	35.1	35.1	35.1	24.603	0	43.325	2245100000	1682700000	292000000	270420000	0.023058	0.0824543	0.592562	0.0274151	0.0878429
Q4VGL6;P0C090	Roquin-1;Roquin-2	Rc3h1;Rc3h2	22.7375	NaN	NaN	NaN	22.6165	NaN	NaN	NaN	NaN	NaN						2	2	2	2.3	2.3	2.3	125.38	0.00037793	3.2845	16625000	2358300	6160700	8105700	1	1	1	1	1
P0C6A2	Mastermind-like domain-containing protein 1	Mamld1	25.3455	NaN	24.0301	24.6918	25.475	1.2098	NaN	NaN	NaN	1.0182						4	4	4	10.3	10.3	10.3	87.597	0	5.0382	156400000	26610000	56550000	73239000	0.384985	1	1	1	0.977386
P0C7L0	WAS/WASL-interacting protein family member 3	Wipf3	26.4568	NaN	25.9995	25.3283	24.1477	1.4184	NaN	0.64091	0.9502	NaN						7	7	7	21.4	21.4	21.4	49.452	0	17.066	259860000	145520000	63711000	50636000	0.0527465	1	0.0347199	0.842511	1
P0CG14	Chromosome transmission fidelity protein 8 homolog isoform 2	Chtf8	27.3844	23.3433	26.0788	26.7603	27.0317	1.0617	NaN	0.94919	0.9574	1.2641						13	13	13	39	39	39	52.244	0	26.255	573680000	81031000	197110000	295540000	0.715731	1	0.791979	0.909204	0.379535
P0CL69;Q7TMA2	Zinc finger protein 703	Znf703	27.1143	23.422	27.2601	27.2176	27.9836	1.2432	NaN	1.2423	1.2292	1.1687						7	7	7	20.9	20.9	20.9	58.73	0	17.839	810180000	93497000	328540000	388150000	0.244234	1	0.249393	0.260746	0.418271
P0DN34			23.9657	NaN	24.9502	23.6014	23.233	NaN	NaN	0.961	NaN	NaN						3	3	3	66.7	66.7	66.7	6.954	0	4.5455	135850000	44603000	44396000	46848000	1	1	0.846998	1	1
P0DP28;P0DP27;P0DP26;Q9D6P8;P20801			33.0201	31.9907	33.1336	32.6994	33.3296	1.2507	1.3512	0.94781	1.1494	0.92429						15	15	15	74.5	74.5	74.5	16.837	0	293.39	43477000000	2888800000	19674000000	20914000000	0.125306	0.150087	0.534215	0.260381	0.478616
P0DP60			23.9191	NaN	NaN	NaN	NaN	NaN	NaN	NaN	NaN	NaN						1	1	1	13.8	13.8	13.8	12.835	0.0017787	2.695	15862000	4358700	5208300	6295000	1	1	1	1	1
P10126	Elongation factor 1-alpha 1	Eef1a1	33.915	32.9985	33.6443	33.6828	33.8508	1.0953	1.1005	1.1403	1.0652	1.0744						21	21	10	60.8	60.8	35.7	50.113	0	137.05	77999000000	14049000000	28745000000	35204000000	0.54758	0.633579	0.242581	0.585807	0.763163
P10148	C-C motif chemokine 2	Ccl2	NaN	NaN	NaN	NaN	NaN	NaN	NaN	NaN	NaN	NaN						2	2	2	10.8	10.8	10.8	16.326	0.0033167	2.1303	41116000	317120	6268000	34531000	1	1	1	1	1
P10493	Nidogen-1	Nid1	27.2898	26.8242	NaN	29.1484	30.3913	1.0253	1.0255	NaN	0.90275	1.4928						29	29	28	33.8	33.8	33.8	136.54	0	81.21	2292600000	1876400000	200690000	215560000	0.838612	0.866311	1	0.597801	0.0220257
P10605	Cathepsin B;Cathepsin B light chain;Cathepsin B heavy chain	Ctsb	30.2605	29.4041	30.0471	29.9906	30.2155	0.97578	1.0683	1.1095	1.056	1.1699						13	13	13	41.9	41.9	41.9	37.279	0	94.101	6357300000	1116900000	2339800000	2900600000	0.924937	0.724038	0.368353	0.630171	0.450112
P10630	Eukaryotic initiation factor 4A-II;Eukaryotic initiation factor 4A-II, N-terminally processed	Eif4a2	26.3432	23.034	27.5534	27.3324	27.4806	1.1532	NaN	1.1434	1.0975	1.105						13	3	3	35.6	10.1	10.1	46.402	0	12.567	654980000	75951000	291620000	287410000	0.442709	1	0.323132	0.599176	0.772704
P10637	Microtubule-associated protein tau	Mapt	31.0437	29.9589	30.938	30.6784	30.7373	1.2355	1.1556	0.98725	1.2227	0.87108						15	15	15	26.3	26.3	26.3	76.243	0	61.014	11299000000	5808200000	2244400000	3246400000	0.149368	0.491299	0.83845	0.10291	0.252904
P10639	Thioredoxin	Txn	29.1144	26.8089	28.9932	29.7945	28.1222	0.8984	0.90512	1.1108	1.0265	0.99245						5	5	5	49.5	49.5	49.5	11.675	0	13.828	2884300000	1002400000	870380000	1011500000	0.706324	0.778608	0.456638	0.780951	0.872802
P10649	Glutathione S-transferase Mu 1	Gstm1	32.2951	31.1154	32.0612	32.1032	32.2075	0.74675	0.5494	1.2148	0.67855	1.0135						19	19	11	78.9	78.9	44	25.97	0	97.564	23591000000	5616900000	9363800000	8610600000	0.222967	0.0944251	0.0688789	0.0810081	0.99052
P10711;Q9QVN7	Transcription elongation factor A protein 1	Tcea1	28.0589	27.0766	27.393	28.2595	28.5282	1.0136	1.1323	1.0164	0.92863	0.94845						8	8	8	30.6	30.6	30.6	33.88	0	20.624	1374400000	188020000	602720000	583670000	0.808077	0.575734	0.958087	0.712232	0.607811
P10749	Interleukin-1 beta	Il1b	NaN	24.3335	NaN	25.0258	24.4163	NaN	NaN	NaN	NaN	NaN						1	1	1	4.1	4.1	4.1	30.931	0.00037202	3.1318	77690000	11824000	33394000	32472000	1	1	1	1	1
P10852	4F2 cell-surface antigen heavy chain	Slc3a2	29.5588	28.1084	29.4416	29.8365	29.6558	1.0582	1.4195	0.94913	1.1152	0.98657						15	15	15	34.8	34.8	34.8	58.336	0	63.591	3953300000	677850000	1645200000	1630300000	0.704682	0.106998	0.54345	0.373639	0.841774
Q8CGP2;Q8CGP1;Q6ZWY9;Q64525;Q64478;Q64475;P10854;P10853;P70696	Histone H2B type 1-P;Histone H2B type 1-K;Histone H2B type 1-C/E/G;Histone H2B type 2-B;Histone H2B type 1-H;Histone H2B type 1-B;Histone H2B type 1-M;Histone H2B type 1-F/J/L;Histone H2B type 1-A	Hist1h2bp;Hist1h2bk;Hist1h2bc;Hist2h2bb;Hist1h2bh;Hist1h2bb;Hist1h2bm;Hist1h2bf;Hist1h2ba	31.7066	32.0613	31.8718	31.5843	32.3615	0.98265	1.1952	1.0229	1.1304	1.3717						6	6	3	41.3	41.3	13.5	13.992	0	56.615	25753000000	19187000000	2764200000	3802300000	0.951768	0.40075	0.886108	0.319987	0.0864638
P11031	Activated RNA polymerase II transcriptional coactivator p15	Sub1	28.0692	26.7471	28.3425	27.4371	28.1396	1.1291	1.0502	0.90207	1.1536	0.97605						5	5	5	44.9	44.9	44.9	14.427	0	13.047	1310200000	178740000	553180000	578280000	0.367654	0.79576	0.345737	0.434944	0.770508
P11214	Tissue-type plasminogen activator;Tissue-type plasminogen activator chain A;Tissue-type plasminogen activator chain B	Plat	30.1803	29.0066	30.0313	30.2941	30.3827	0.71109	0.64907	1.2171	0.88098	1.3802						17	17	17	37	37	37	63.096	0	47.876	6142300000	365520000	2908900000	2868000000	0.163392	0.199824	0.065871	0.550739	0.0793016
P11276	Fibronectin;Anastellin	Fn1	30.163	29.4293	27.8545	31.6834	32.6439	0.72015	0.72107	1.1183	0.75198	1.605						72	72	72	42.4	42.4	42.4	272.53	0	323.31	12462000000	8760700000	1925300000	1775600000	0.177249	0.317311	0.423451	0.184059	0.00475478
P11352	Glutathione peroxidase 1	Gpx1	24.9919	NaN	NaN	24.0649	NaN	1.0431	NaN	NaN	NaN	NaN						2	2	2	11.4	11.4	11.4	22.329	0.00037879	3.3111	64785000	22293000	17853000	24639000	0.788961	1	1	1	1
P11404	Fatty acid-binding protein, heart	Fabp3	26.337	25.1463	26.0524	26.0847	27.1471	0.9572	1.2637	1.0477	1.2373	1.2961						5	5	5	38.3	38.3	38.3	14.819	0	12.137	549670000	127750000	187730000	234190000	0.917779	0.350592	0.794246	0.342777	0.318568
P11438	Lysosome-associated membrane glycoprotein 1	Lamp1	NaN	23.5997	NaN	NaN	NaN	NaN	NaN	NaN	NaN	NaN						2	2	2	4.7	4.7	4.7	43.865	0.0014296	2.7242	33709000	15124000	5533600	13052000	1	1	1	1	1
P11499;REV__Q8BL66	Heat shock protein HSP 90-beta	Hsp90ab1	33.8147	32.8743	33.5621	33.5241	33.6219	1.2638	1.7741	0.9485	1.2081	0.88862						49	49	28	59.4	59.4	39.9	83.28	0	323.31	68621000000	9710000000	26337000000	32574000000	0.107092	0.00219211	0.539032	0.125959	0.317311
P11531	Dystrophin	Dmd	25.47	24.5424	26.0376	25.1634	26.5247	0.80784	1.1619	0.91399	0.90915	0.8422						7	7	7	2.6	2.6	2.6	425.83	0	14.47	289240000	38798000	141740000	108700000	0.506085	0.532597	0.634976	0.713914	0.248366
P11627	Neural cell adhesion molecule L1	L1cam	27.3509	26.6348	27.9858	27.5602	27.3051	0.86454	0.79762	0.99471	1.0035	0.86506						10	10	10	14.3	14.3	14.3	140.97	0	54.636	955060000	230200000	395480000	329390000	0.589326	0.491971	0.886706	0.921915	0.311724
P11679	Keratin, type II cytoskeletal 8	Krt8	25.4439	NaN	NaN	NaN	25.2463	0.45796	NaN	NaN	NaN	NaN						15	6	4	21.4	12.4	8.4	54.565	0	9.0258	198130000	38802000	50586000	108740000	0.0348828	1	1	1	1
P11798	Calcium/calmodulin-dependent protein kinase type II subunit alpha	Camk2a	33.117	32.3925	32.9288	32.9035	33.0177	1.2986	1.6701	0.8528	1.0319	0.88331						26	20	18	58.8	41.8	40	54.114	0	260.71	47119000000	20339000000	12079000000	14701000000	0.0687596	0.00773105	0.10356	0.752523	0.296768
P11881;Q9Z329	Inositol 1,4,5-trisphosphate receptor type 1	Itpr1	22.9869	22.4229	25.6059	23.0452	22.6528	NaN	NaN	0.94412	NaN	NaN						10	10	7	4.9	4.9	3.9	313.16	0	19.213	150820000	26041000	56706000	68076000	1	1	0.768657	1	1
P11983	T-complex protein 1 subunit alpha	Tcp1	27.5671	26.9473	27.8363	27.9515	28.0183	1.0075	1.1098	1.0162	1.1828	1.0071						14	14	14	30.6	30.6	30.6	60.448	0	27.758	1174800000	361670000	413620000	399550000	0.900379	0.633224	0.970191	0.289361	0.966074
P12025	Midkine	Mdk	24.4364	NaN	24.5246	24.4235	25.0341	NaN	NaN	NaN	NaN	NaN						1	1	1	7.1	7.1	7.1	15.434	0.0033223	2.1415	121730000	13565000	69485000	38682000	1	1	1	1	1
P12367	cAMP-dependent protein kinase type II-alpha regulatory subunit	Prkar2a	23.8638	NaN	NaN	NaN	NaN	NaN	NaN	NaN	NaN	NaN						1	1	1	4.2	4.2	4.2	45.389	0	4.0444	15266000	3103200	3819100	8344100	1	1	1	1	1
P12382	ATP-dependent 6-phosphofructokinase, liver type	Pfkl	28.2595	27.7814	29.1582	28.5504	28.8071	0.93381	0.80052	0.91208	0.91233	1.0555						17	13	13	31.8	25.6	25.6	85.359	0	66.829	2238300000	674690000	801600000	762030000	0.847024	0.498899	0.317311	0.6392	0.82338
P12399;P12400	Protein CTLA-2-alpha	Ctla2a	27.0099	26.2385	24.7994	25.4925	NaN	0.52197	0.70066	NaN	NaN	NaN						4	4	4	22.6	22.6	22.6	15.883	0	8.5705	336910000	41764000	166520000	128630000	0.0312494	0.391807	1	1	1
P12658	Calbindin	Calb1	27.8078	26.8081	27.9106	28.1755	26.9803	1.1788	1.0843	0.92229	1.0374	1.0262						9	9	8	43.7	43.7	39.5	29.994	0	15.728	1108900000	244660000	446190000	418060000	0.236412	0.701149	0.442376	0.790617	0.995517
P12787	Cytochrome c oxidase subunit 5A, mitochondrial	Cox5a	29.5902	28.8839	30.1935	30.1955	29.623	0.97212	0.97027	1.0995	1.0907	1.0906						6	6	6	38.4	38.4	38.4	16.101	0	26.09	5447400000	3719900000	1006200000	721290000	0.910676	0.981029	0.416662	0.471065	0.705188
P12813	Nuclear receptor subfamily 4 group A member 1	Nr4a1	22.9823	NaN	25.2438	NaN	23.0979	NaN	NaN	0.89344	NaN	NaN						5	4	4	9.2	7.7	7.7	64.738	0	6.2068	84603000	10607000	31496000	42501000	1	1	0.549897	1	1
P12849	cAMP-dependent protein kinase type I-beta regulatory subunit	Prkar1b	29.117	29.1085	29.3758	29.3374	29.6469	1.0588	1.0609	1.1012	1.0902	0.96364						19	15	15	53.8	46.2	46.2	43.224	0	71.026	3656700000	447980000	1632100000	1576600000	0.616794	0.745441	0.408195	0.473189	0.698762
P12850	Growth-regulated alpha protein;KC(5-72)	Cxcl1	27.4281	NaN	NaN	27.5639	27.4164	NaN	NaN	NaN	NaN	NaN						1	1	1	18.8	18.8	18.8	10.254	0	16.558	678980000	32967000	314000000	332010000	1	1	1	1	1
P12960	Contactin-1	Cntn1	29.7634	28.1159	29.8852	29.9282	29.6484	0.9444	0.85394	1.0506	1.1007	1.0532						32	32	32	44	44	44	113.39	0	122.96	4489500000	1923000000	1336800000	1229600000	0.803917	0.635181	0.700124	0.429704	0.841035
P12961	Neuroendocrine protein 7B2;N-terminal peptide;C-terminal peptide	Scg5	28.7942	27.533	28.278	28.0565	27.7689	0.75067	0.73279	1.0114	0.97349	0.87146						6	6	6	37.7	37.7	37.7	23.866	0	94.555	1647600000	174450000	764140000	708980000	0.252645	0.351311	0.998807	0.925297	0.258035
P12970	60S ribosomal protein L7a	Rpl7a	25.5588	23.1217	24.0872	23.8512	26.522	0.44559	NaN	NaN	NaN	1.2601						5	5	5	23.7	23.7	23.7	29.976	0	7.6773	212850000	118250000	51447000	43150000	0.0307111	1	1	1	0.38763
P13011;Q6T707;Q99PL7;P13516	Acyl-CoA desaturase 2;Acyl-CoA desaturase 1	Scd2;Scd4;Scd3;Scd1	25.7664	24.9198	27.1066	27.2496	26.3065	0.6314	NaN	1.3908	0.7078	1.0866						3	3	3	15.9	15.9	15.9	40.916	0	8.2987	500680000	24323000	294360000	182000000	0.163461	1	0.0608681	0.202835	0.825392
P13020;CON__Q3SX14	Gelsolin	Gsn	28.7384	NaN	28.4555	27.9042	28.9525	0.59495	NaN	1.1782	0.76163	1.1813						17	17	17	28.5	28.5	28.5	85.941	0	62.112	1980300000	277010000	817350000	885920000	0.0508684	1	0.211983	0.163632	0.38175
P13346	Protein fosB	Fosb	29.1313	28.8299	28.7099	29.5107	29.7461	0.77372	0.74265	1.1984	0.93403	1.0362						11	11	11	36.4	36.4	36.4	35.976	0	72.478	3323300000	130620000	1645900000	1546800000	0.305717	0.359949	0.161782	0.767424	0.904664
P13595	Neural cell adhesion molecule 1	Ncam1	29.2297	27.6184	29.4505	28.5856	28.6769	0.8538	0.81547	1.1302	0.76341	0.87695						20	20	20	26.1	26.1	26.1	119.43	0	69.077	2806200000	891300000	982330000	932580000	0.488249	0.535419	0.279987	0.166958	0.277041
P13597	Intercellular adhesion molecule 1	Icam1	NaN	NaN	NaN	23.8872	NaN	NaN	NaN	NaN	NaN	NaN						2	2	2	4.7	4.7	4.7	58.844	0.0036364	2.1042	29070000	5230300	5928600	17911000	1	1	1	1	1
P13707	Glycerol-3-phosphate dehydrogenase [NAD(+)], cytoplasmic	Gpd1	28.5989	26.8799	28.8992	28.3163	28.2483	1.135	1.0819	0.89632	0.79138	1.0763						17	17	15	58.2	58.2	53	37.572	0	42.674	1894900000	451540000	728260000	715100000	0.350052	0.707678	0.32092	0.226078	0.740707
P14094	Sodium/potassium-transporting ATPase subunit beta-1	Atp1b1	32.0273	30.9922	32.0898	31.881	31.8907	1.1161	1.237	0.95309	1.1382	0.97892						14	14	14	41.8	41.8	41.8	35.194	0	90.084	23091000000	10161000000	5940000000	6989400000	0.467797	0.316939	0.571622	0.294516	0.793218
P14097	C-C motif chemokine 4	Ccl4	25.772	25.1428	25.3334	NaN	NaN	NaN	NaN	NaN	NaN	NaN						1	1	1	8.7	8.7	8.7	10.168	0.0087693	1.4935	136620000	30985000	52790000	52845000	1	1	1	1	1
P14106	Complement C1q subcomponent subunit B	C1qb	24.0009	23.3042	24.4248	24.6694	24.5591	NaN	NaN	NaN	NaN	NaN						2	2	2	8.3	8.3	8.3	26.717	0.00039032	3.5826	115390000	31394000	37934000	46066000	1	1	1	1	1
P14115	60S ribosomal protein L27a	Rpl27a	27.9324	27.5175	27.7696	27.6675	26.8253	0.78622	0.90971	1.1916	0.92542	1.6824						4	4	4	27.7	27.7	27.7	16.605	0	10.553	1278200000	885170000	198610000	194420000	0.337388	0.791937	0.177568	0.697613	0.0151098
P14131	40S ribosomal protein S16	Rps16	25.048	25.0901	23.8728	25.2537	23.5713	0.95681	0.30821	NaN	0.98567	NaN						5	5	5	35.6	35.6	35.6	16.445	0	8.8875	167610000	110240000	33809000	23561000	0.960282	0.030038	1	0.957264	1
P14152	Malate dehydrogenase, cytoplasmic	Mdh1	32.2801	31.4543	32.371	32.0448	32.2426	0.84599	0.84621	1.0057	0.94377	1.0719						15	15	15	45.5	45.5	45.5	36.511	0	138.49	26764000000	8664400000	9003200000	9096500000	0.46451	0.61021	0.99324	0.809943	0.772238
P14206	40S ribosomal protein SA	Rpsa	28.7037	26.9701	29.1028	28.6972	28.6176	0.73129	0.62194	1.062	0.89842	1.2625						9	9	9	44.4	44.4	44.4	32.838	0	75.018	2250800000	570150000	950070000	730560000	0.213284	0.176777	0.627878	0.579498	0.195257
P14211	Calreticulin	Calr	31.2366	29.4303	31.1356	31.5082	31.3398	1.0328	1.2943	0.72511	0.96645	1.2029						18	18	18	52.9	52.9	52.9	47.994	0	78.641	13698000000	2146100000	5507600000	6044000000	0.820612	0.222176	0.00288065	0.910938	0.361731
P14231	Sodium/potassium-transporting ATPase subunit beta-2	Atp1b2	28.5177	28.1681	29.4843	29.0533	29.3847	0.70819	0.47053	1.1051	0.63813	1.2389						10	10	10	35.2	35.2	35.2	33.344	0	64.629	3213800000	779650000	1158900000	1275200000	0.172397	0.0475385	0.389164	0.0315312	0.278731
P14426	H-2 class I histocompatibility antigen, D-K alpha chain	H2-D1	NaN	NaN	NaN	25.2687	NaN	NaN	NaN	NaN	NaN	NaN						7	2	1	21.5	6.1	3	40.619	0.0023973	2.3681	40424000	732880	32335000	7355900	1	1	1	1	1
P14430;P14429;P14431	H-2 class I histocompatibility antigen, Q8 alpha chain;H-2 class I histocompatibility antigen, Q7 alpha chain;H-2 class I histocompatibility antigen, Q9 alpha chain	H2-Q8;H2-Q7;H2-Q9	NaN	NaN	NaN	NaN	NaN	NaN	NaN	NaN	NaN	NaN						5	1	1	16.3	3.7	3.7	37.41	0.0047664	1.807	80608000	36912000	26806000	16890000	1	1	1	1	1
P14576	Signal recognition particle 54 kDa protein	Srp54	30.2446	28.6928	29.5797	29.8465	30.3053	0.81825	0.72183	1.0423	0.70765	1.1036						21	21	21	48.6	48.6	48.6	55.72	0	75.203	5167800000	590280000	2440400000	2137100000	0.385594	0.318753	0.754536	0.114151	0.659855
P14685	26S proteasome non-ATPase regulatory subunit 3	Psmd3	24.7056	23.1072	25.8262	25.2869	24.7556	0.97305	NaN	0.92699	1.0519	1.0046						7	7	7	17.2	17.2	17.2	60.718	0	18.676	223210000	42014000	79833000	101370000	0.987974	1	0.691507	0.832644	0.921584
P14824	Annexin A6	Anxa6	29.4113	27.6329	29.2032	29.2323	29.08	1.0321	1.0125	1.0387	0.89648	1.1382						26	26	26	46.5	46.5	46.5	75.884	0	62.483	3135700000	781530000	1158200000	1196000000	0.823877	0.903914	0.77854	0.610938	0.514739
P14869	60S acidic ribosomal protein P0	Rplp0	25.1239	NaN	25.9754	24.0574	24.3088	0.9008	NaN	1.1517	1.1394	NaN						6	6	6	31.2	31.2	31.2	34.216	0	8.6756	147320000	49141000	55236000	42947000	0.778646	1	0.448221	0.575943	1
P14873	Microtubule-associated protein 1B;MAP1B heavy chain;MAP1 light chain LC1	Map1b	32.5627	31.4315	32.5063	32.4046	32.643	1.1251	1.2667	0.98567	1.0078	0.97272						84	82	82	52.6	51.7	51.7	270.25	0	323.31	30710000000	4417700000	12761000000	13532000000	0.435382	0.264937	0.825396	0.881442	0.754435
P15037	Protein C-ets-2	Ets2	NaN	NaN	23.234	22.9041	23.0133	NaN	NaN	NaN	NaN	NaN						2	2	2	9.4	9.4	9.4	52.827	0	8.4187	42308000	8286000	27046000	6976400	1	1	1	1	1
P15066	Transcription factor jun-D	Jund	27.6766	26.1543	26.6523	27.4776	27.3459	0.69834	0.68539	1.0519	0.9533	1.2215						7	5	5	27.3	22.9	22.9	34.904	0	25.166	826640000	126580000	339850000	360210000	0.156865	0.364173	0.821742	0.894123	0.471032
P15105	Glutamine synthetase	Glul	34.059	33.1146	34.2532	34.0364	34.6096	0.69857	0.42567	1.0991	0.55667	1.0939						26	26	26	60.9	60.9	60.9	42.119	0	323.31	108500000000	17097000000	45648000000	45756000000	0.145607	0.0309896	0.418669	0.014843	0.693573
P15116;P39038	Cadherin-2	Cdh2	26.1534	24.259	27.0506	27.185	26.0671	1.0752	NaN	1.1025	1.1451	0.80157						9	9	9	17.3	17.3	17.3	99.795	0	22.812	465560000	70714000	196780000	198070000	0.701419	1	0.63726	0.458029	0.252282
P15209	BDNF/NT-3 growth factors receptor	Ntrk2	28.4652	27.0105	28.2628	28.2377	28.2435	0.76723	0.70575	0.97109	0.89401	0.99377						12	12	9	20.3	20.3	16.2	92.132	0	57.332	1604700000	269880000	692610000	642160000	0.290077	0.301051	0.728928	0.561132	0.881154
P15307	Proto-oncogene c-Rel	Rel	24.6193	22.7019	25.2551	24.2959	25.0551	0.79919	NaN	1.1286	NaN	1.2863						6	6	6	10.4	10.4	10.4	64.959	0	9.8517	199330000	22862000	76394000	100080000	0.483512	1	0.517073	1	0.401181
P15508	Spectrin beta chain, erythrocytic	Sptb	23.842	23.9945	24.7742	23.0593	NaN	NaN	1.3651	NaN	NaN	NaN						8	4	4	3.8	2.1	2.1	245.25	0	5.3727	78434000	20536000	17910000	39989000	1	0.214377	1	1	1
P15532	Nucleoside diphosphate kinase A	Nme1	30.7397	30.0521	30.8585	30.8704	31.0013	1.0086	1.0458	1.0633	1.0152	1.0465						13	13	8	83.6	83.6	52.6	17.208	0	48.945	10514000000	3744900000	3197400000	3571700000	0.934885	0.789714	0.619845	0.841351	0.866012
P16014	Secretogranin-1;CCB peptide;PE-11	Chgb	28.8131	27.6603	28.0576	27.7386	28.8182	1.1828	1.0053	0.69458	0.96207	0.74172						12	12	12	21.9	21.9	21.9	77.968	0	32.495	1934100000	204060000	876760000	853320000	0.227513	0.924839	0.00622638	0.869893	0.0298393
P16045	Galectin-1	Lgals1	27.6251	26.1393	26.4845	27.0854	27.7093	0.78665	0.93653	1.2291	0.76532	1.361						4	4	4	39.3	39.3	39.3	14.866	0	24.899	893630000	174680000	318770000	400180000	0.338514	0.946534	0.276776	0.314263	0.0710305
P16054;P23298	Protein kinase C epsilon type	Prkce	28.9609	28.2624	29.0875	28.3059	28.5253	1.3807	1.3285	0.94893	1.4245	0.97551						26	26	26	40.8	40.8	40.8	83.56	0	58.763	2700300000	692050000	884780000	1123500000	0.0195869	0.176353	0.542046	0.0173398	0.767197
P16092;P21803	Fibroblast growth factor receptor 1	Fgfr1	NaN	NaN	24.0791	25.0313	26.2623	NaN	NaN	NaN	NaN	0.92081						5	5	3	8.5	8.5	6.2	91.98	0	5.6536	158720000	18730000	75617000	64376000	1	1	1	1	0.595919
P16110	Galectin-3	Lgals3	24.554	NaN	NaN	24.7273	26.1562	NaN	NaN	NaN	NaN	1.1095						4	4	4	18.6	18.6	18.6	27.515	0	6.1218	166930000	21401000	54898000	90627000	1	1	1	1	0.783857
P16125	L-lactate dehydrogenase B chain	Ldhb	31.9908	30.9655	31.4406	31.7671	31.8999	0.83596	0.82353	1.0349	0.83148	1.0607						16	16	15	48.8	48.8	45.2	36.572	0	73.727	19660000000	4911300000	6925200000	7823700000	0.434987	0.549426	0.804108	0.380256	0.813264
P16254	Signal recognition particle 14 kDa protein;Signal recognition particle 14 kDa protein, N-terminally processed	Srp14	25.7511	25.301	26.0474	26.0313	25.3994	NaN	NaN	NaN	NaN	NaN						2	2	2	20	20	20	12.51	0	7.7817	348250000	33980000	174390000	139890000	1	1	1	1	1
P16330	2,3-cyclic-nucleotide 3-phosphodiesterase	Cnp	30.9931	30.7235	31.3298	31.0197	30.8781	0.82971	0.73447	1.0639	0.64268	0.82924						25	25	25	59.3	59.3	59.3	47.123	0	126.05	12377000000	9166500000	1550100000	1659900000	0.417153	0.343381	0.616153	0.0513759	0.137488
P16460	Argininosuccinate synthase	Ass1	23.0505	NaN	23.5902	24.0032	NaN	NaN	NaN	NaN	NaN	NaN						1	1	1	2.7	2.7	2.7	46.584	0.0059487	1.7077	38132000	18111000	12129000	7891900	1	1	1	1	1
P16546;P08032	Spectrin alpha chain, non-erythrocytic 1	Sptan1	34.4941	33.7167	34.2743	34.2593	34.3645	0.98955	1.0104	0.92577	0.93753	0.99845						164	164	164	70.6	70.6	70.6	284.59	0	323.31	116960000000	32671000000	43010000000	41275000000	0.97877	0.895958	0.392546	0.78263	0.91832
P16675	Lysosomal protective protein;Lysosomal protective protein 32 kDa chain;Lysosomal protective protein 20 kDa chain	Ctsa	26.9547	26.0685	26.7104	26.4319	28.0565	0.74969	0.68147	1.0721	0.92901	1.1791						6	6	6	20.5	20.5	20.5	53.844	0	25.76	809350000	236760000	282770000	289810000	0.279721	0.35728	0.74624	0.805741	0.387982
P16858;Q64467	Glyceraldehyde-3-phosphate dehydrogenase	Gapdh	33.9885	33.1093	33.9724	33.5885	33.7908	0.97143	0.89532	1.0401	0.9028	0.94236						22	22	22	61.3	61.3	61.3	35.81	0	323.31	81266000000	28135000000	26124000000	27007000000	0.907991	0.750948	0.769179	0.636294	0.574882
P17047	Lysosome-associated membrane glycoprotein 2	Lamp2	24.3844	NaN	NaN	23.9816	NaN	NaN	NaN	NaN	NaN	NaN						2	2	2	4.3	4.3	4.3	45.681	0.0027239	2.3206	51518000	14616000	14721000	22181000	1	1	1	1	1
P17156	Heat shock-related 70 kDa protein 2	Hspa2	29.2517	27.599	28.8157	28.6863	29.2439	1.0469	0.95506	0.94885	1.0125	0.88277						30	13	13	48.5	28.3	28.3	69.641	0	82.318	2560100000	477560000	1063800000	1018700000	0.755592	0.926299	0.590089	0.896936	0.298207
P17182	Alpha-enolase	Eno1	33.7104	33.0435	33.8669	33.5251	33.6125	0.92524	0.74343	1.0219	0.86923	0.93117						30	30	25	78.1	78.1	63.4	47.14	0	323.31	72554000000	22586000000	25237000000	24730000000	0.732087	0.361555	0.893009	0.507138	0.514199
P17183	Gamma-enolase	Eno2	32.0435	31.0807	32.0989	31.8791	31.8838	1.0305	1.0589	0.99442	1.0029	0.99462						21	17	16	72.8	57.1	55.3	47.296	0	241.98	21745000000	5935100000	7569800000	8240200000	0.831349	0.751261	0.898197	0.908163	0.893525
P17225;B2RU80	Polypyrimidine tract-binding protein 1	Ptbp1	28.2175	26.9422	28.277	27.6389	28.6267	0.93902	0.96035	1.2257	0.88785	0.89958						10	10	7	24.1	24.1	19.4	56.477	0	49.827	1514600000	197580000	695700000	621340000	0.868266	0.942187	0.108904	0.535958	0.365261
P17426	AP-2 complex subunit alpha-1	Ap2a1	30.5415	29.0287	30.526	29.9324	30.4831	0.95393	1.0372	0.97553	1.0881	1.0288						38	38	28	48.6	48.6	37.6	107.66	0	104.39	7229600000	3952400000	1632200000	1645000000	0.840313	0.815246	0.74291	0.482168	0.932579
P17427	AP-2 complex subunit alpha-2	Ap2a2	29.7109	28.0523	29.7794	29.0885	29.1244	0.9899	1.0606	0.92116	1.163	0.85696						35	25	25	47.4	35	35	104.02	0	79.45	3702700000	1755700000	833310000	1113700000	0.980141	0.766512	0.366083	0.341403	0.212246
Q63836;P17563	Selenium-binding protein 2;Selenium-binding protein 1	Selenbp2;Selenbp1	25.6564	22.7113	25.7521	25.5371	25.8337	0.55848	NaN	1.4083	0.62134	1.3137						3	3	3	8.5	8.5	8.5	52.609	0	7.1593	224760000	146520000	47111000	31132000	0.0901445	1	0.0470248	0.122604	0.35387
P17665	Cytochrome c oxidase subunit 7C, mitochondrial	Cox7c	NaN	NaN	25.5946	NaN	26.1128	NaN	NaN	NaN	NaN	NaN						1	1	1	14.3	14.3	14.3	7.3325	0.0079148	1.5383	170110000	74174000	35143000	60791000	1	1	1	1	1
P17710;Q3TRM8	Hexokinase-1	Hk1	31.771	31.0914	31.9307	31.5735	31.7214	0.78264	0.73238	1.0498	0.98021	1.0513						44	44	37	49.6	49.6	44.1	108.3	0	193.55	19280000000	8412600000	6222300000	4645400000	0.297194	0.339227	0.705307	0.973032	0.848103
P17742	Peptidyl-prolyl cis-trans isomerase A;Peptidyl-prolyl cis-trans isomerase A, N-terminally processed	Ppia	33.4165	32.6895	33.0446	33.2953	33.5868	0.98363	1.017	1.0561	0.99724	1.0154						12	12	12	70.7	70.7	70.7	17.971	0	179.71	59143000000	15805000000	20665000000	22673000000	0.9556	0.875948	0.664878	0.939157	0.983315
P17751	Triosephosphate isomerase	Tpi1	32.7105	31.8709	32.6586	32.6864	33.1587	1.0396	0.9558	0.94329	0.91868	0.96624						18	18	18	71.9	71.9	71.9	32.191	0	222.41	41847000000	19794000000	11114000000	10939000000	0.789071	0.935868	0.503205	0.701858	0.714554
P17809	Solute carrier family 2, facilitated glucose transporter member 1	Slc2a1	25.4239	24.7512	26.7349	25.3904	26.7081	0.82881	0.72846	0.93453	1.01	1.3966						3	3	3	3.9	3.9	3.9	53.984	0	4.7323	346670000	79955000	148780000	117940000	0.563025	0.445274	0.63544	0.964375	0.170674
P17879	Heat shock 70 kDa protein 1B	Hspa1b	24.4442	22.9022	NaN	NaN	27.8732	NaN	NaN	NaN	NaN	NaN						38	1	1	64.5	4.4	4.4	70.175	0	23.129	394150000	15133000	176640000	202380000	1	1	1	1	1
P17897	Lysozyme C-1	Lyz1	NaN	NaN	NaN	NaN	NaN	NaN	NaN	NaN	NaN	NaN						1	1	1	8.1	8.1	8.1	16.794	0.0017762	2.6767	21929000	19986000	651770	1291100	1	1	1	1	1
P17918	Proliferating cell nuclear antigen	Pcna	28.723	25.693	27.9868	27.3427	27.9777	0.86016	0.79524	1.1342	0.98157	1.1347						8	8	8	36	36	36	28.785	0	27.137	1361800000	268390000	538840000	554520000	0.565038	0.589298	0.357948	0.998592	0.526505
P18052	Receptor-type tyrosine-protein phosphatase alpha	Ptpra	NaN	NaN	23.8808	NaN	NaN	NaN	NaN	NaN	NaN	NaN						1	1	1	1.3	1.3	1.3	93.696	0.0017712	2.6592	15447000	5116100	7414300	2917000	1	1	1	1	1
P18242	Cathepsin D	Ctsd	30.5627	29.0827	30.4032	30.33	30.633	0.59799	0.70503	1.0232	1.1111	1.4125						15	15	15	42.9	42.9	42.9	44.953	0	80.753	7782000000	2344000000	2580700000	2857300000	0.0512909	0.287857	0.884038	0.389013	0.0563563
P18406	Protein CYR61	Cyr61	24.594	22.6084	25.908	25.6718	24.4046	NaN	NaN	1.2959	0.67484	1.2479						6	6	6	17.2	17.2	17.2	41.709	0	6.6189	177940000	9615800	96758000	71563000	1	1	0.147532	0.185143	0.473527
P18572	Basigin	Bsg	27.3605	26.8662	26.9862	28.1382	28.2641	0.61155	0.7148	0.79634	0.99209	1.313						5	5	5	16.5	16.5	16.5	42.444	0	14.456	1456500000	290900000	447540000	718100000	0.0833068	0.317311	0.162743	0.985579	0.11954
P18654;P18653;Q9WUT3	Ribosomal protein S6 kinase alpha-3;Ribosomal protein S6 kinase alpha-1	Rps6ka3;Rps6ka1	23.878	NaN	23.8897	NaN	23.8016	NaN	NaN	NaN	NaN	NaN						3	2	2	5	3.9	3.9	83.693	0.0073687	1.585	45581000	5502100	22431000	17648000	1	1	1	1	1
P18760	Cofilin-1	Cfl1	33.2497	32.1332	32.8504	33.0878	32.9992	1.115	1.0874	1.0793	1.0404	0.97623						15	14	13	77.1	72.9	66.3	18.559	0	309.77	44292000000	7696100000	17863000000	18733000000	0.471848	0.669817	0.524902	0.708462	0.776322
P18872	Guanine nucleotide-binding protein G(o) subunit alpha	Gnao1	31.9555	30.9926	32.1608	31.8088	31.9867	0.92722	0.81488	0.93843	0.91722	0.96948						16	16	14	53.7	53.7	47.2	40.084	0	128.34	23740000000	11361000000	5623100000	6755400000	0.739414	0.527056	0.470954	0.695727	0.734405
P19096	Fatty acid synthase;[Acyl-carrier-protein] S-acetyltransferase;[Acyl-carrier-protein] S-malonyltransferase;3-oxoacyl-[acyl-carrier-protein] synthase;3-oxoacyl-[acyl-carrier-protein] reductase;3-hydroxyacyl-[acyl-carrier-protein] dehydratase;Enoyl-[acyl-carrier-protein] reductase;Oleoyl-[acyl-carrier-protein] hydrolase	Fasn	29.4299	28.0248	30.1398	28.6941	29.4451	0.81669	0.52143	1.2135	0.86643	0.9587						41	41	41	23.4	23.4	23.4	272.43	0	88.378	3748400000	931300000	1394100000	1423000000	0.381414	0.0835612	0.0706283	0.453079	0.669119
P19157;P46425	Glutathione S-transferase P 1;Glutathione S-transferase P 2	Gstp1;Gstp2	30.2372	28.1854	29.9783	29.7433	30.0605	0.81085	0.63641	1.0621	0.80709	1.0261						10	10	10	56.2	56.2	56.2	23.609	0	83.894	5618500000	1955300000	1752400000	1910800000	0.366013	0.182976	0.627258	0.30974	0.942786
P19246	Neurofilament heavy polypeptide	Nefh	24.5211	NaN	24.0547	NaN	24.4581	NaN	NaN	NaN	NaN	NaN						2	1	1	1.7	0.8	0.8	116.99	0.0056782	1.756	64551000	26321000	29294000	8935200	1	1	1	1	1
P19536	Cytochrome c oxidase subunit 5B, mitochondrial	Cox5b	29.7713	30.2406	29.8072	29.8751	30.0125	0.89466	0.70464	1.0031	0.948	1.0968						8	8	8	51.6	51.6	51.6	13.813	0	31.459	6895900000	5065100000	963520000	867260000	0.622374	0.287164	0.971275	0.828593	0.683425
P19639;O35660	Glutathione S-transferase Mu 3	Gstm3	25.5419	23.5508	NaN	NaN	NaN	0.83955	NaN	NaN	NaN	NaN						7	2	1	31.7	9.6	4.1	25.701	0.003007	2.1815	61139000	10889000	29731000	20520000	0.593338	1	1	1	1
P19783	Cytochrome c oxidase subunit 4 isoform 1, mitochondrial	Cox4i1	26.9338	27.6663	28.2931	28.5445	27.644	0.85405	0.94465	0.90761	0.83461	0.94143						8	8	8	53.8	53.8	53.8	19.53	0	17.915	1617300000	816340000	382580000	418330000	0.555701	0.895125	0.370775	0.344443	0.592763
P19788	Matrix Gla protein	Mgp	NaN	NaN	NaN	24.3706	NaN	NaN	NaN	NaN	NaN	NaN						2	2	2	23.1	23.1	23.1	12.359	0	3.7195	29466000	3536900	12768000	13161000	1	1	1	1	1
P20060	Beta-hexosaminidase subunit beta	Hexb	23.9699	NaN	23.7867	24.0572	23.8151	NaN	NaN	NaN	NaN	NaN						2	2	2	3.9	3.9	3.9	61.115	0.00036955	3.0323	83085000	18674000	27170000	37240000	1	1	1	1	1
P20065	Thymosin beta-4;Hematopoietic system regulatory peptide	Tmsb4x	29.9723	28.5556	30.1516	29.8509	29.9422	0.91572	0.72226	0.97537	0.94923	1.2046						4	4	4	40	40	40	5.6794	0	25.259	5160600000	1239200000	1990700000	1930700000	0.697209	0.319572	0.741629	0.834035	0.357493
P20108	Thioredoxin-dependent peroxide reductase, mitochondrial	Prdx3	27.6077	26.5093	26.0111	25.9447	27.1254	0.9514	1.1103	1.0756	1.0895	1.2351						5	5	5	29.2	29.2	29.2	28.127	0	11.849	662270000	471380000	91464000	99430000	0.896124	0.631921	0.693369	0.718207	0.440572
P20152;P15331	Vimentin	Vim	30.8893	29.0591	30.7605	30.9015	31.2433	1.0781	1.0873	0.99954	0.77347	1.2456						34	33	27	68.9	67.4	59	53.687	0	98.37	10537000000	2540800000	3512800000	4483600000	0.618279	0.670097	0.941238	0.227638	0.264842
P20357	Microtubule-associated protein 2	Map2	32.7298	31.3658	32.692	32.1647	32.5933	1.2695	1.5875	0.8367	1.0894	0.9055						91	91	91	61.9	61.9	61.9	199.13	0	323.31	31290000000	6588500000	11977000000	12725000000	0.0998529	0.0189525	0.072122	0.476598	0.388649
P20444	Protein kinase C alpha type	Prkca	28.4632	26.2953	28.7275	27.3489	27.6291	1.0995	1.1191	0.80607	0.92018	1.0374						18	16	9	36	30.5	20.2	76.851	0	52.722	1669300000	473430000	564350000	631490000	0.464013	0.621329	0.076339	0.774157	0.969536
P20917	Myelin-associated glycoprotein	Mag	28.3544	27.427	28.3735	28.2213	27.875	0.86849	0.9664	1.113	0.89554	0.8614						9	9	9	19.5	19.5	19.5	69.259	0	24.306	1728900000	662430000	520480000	546000000	0.594644	0.960386	0.446754	0.567472	0.225596
P21107	Tropomyosin alpha-3 chain	Tpm3	29.1443	27.693	28.6258	28.9423	29.3198	0.86983	0.74523	0.97421	0.9519	1.1753						11	5	5	25.3	11.9	11.9	32.994	0	15.44	2717400000	551350000	1024500000	1141500000	0.599472	0.376124	0.749275	0.821077	0.434865
P21126	Ubiquitin-like protein 4A	Ubl4a	26.1788	NaN	25.0063	25.7161	26.1501	1.2446	NaN	0.81099	0.92097	0.9724						4	4	4	32.5	32.5	32.5	17.8	0	7.0641	297850000	105180000	92822000	99849000	0.32011	1	0.274776	0.750293	0.791478
P21237	Brain-derived neurotrophic factor	Bdnf	27.6382	25.8595	25.3815	25.977	25.5751	1.5256	1.4701	NaN	NaN	NaN						7	7	7	36.1	36.1	36.1	28.123	0	21.731	750780000	97381000	347950000	305450000	0.00157974	0.118585	1	1	1
P21271	Unconventional myosin-Vb	Myo5b	24.997	NaN	25.6765	NaN	25.3298	NaN	NaN	0.69569	NaN	NaN						6	4	4	3.7	2.3	2.3	210.57	0	3.8088	131690000	68929000	35429000	27333000	1	1	0.0745452	1	1
P21279;P30677;P21278	Guanine nucleotide-binding protein G(q) subunit alpha;Guanine nucleotide-binding protein subunit alpha-14;Guanine nucleotide-binding protein subunit alpha-11	Gnaq;Gna14;Gna11	26.1117	24.4105	26.3149	25.943	25.9081	0.8851	1.0993	0.96908	1.0197	1.0838						8	8	7	27	27	24.8	42.158	0	12.873	509670000	172350000	191520000	145800000	0.729407	0.664441	0.807531	0.933657	0.847636
P21460	Cystatin-C	Cst3	32.0185	31.1242	31.5454	31.8752	31.9541	0.86522	0.74492	1.0306	0.57299	1.1426						9	9	9	55	55	55	15.531	0	79.021	19156000000	1239800000	9129900000	8786700000	0.524106	0.364635	0.833293	0.0190977	0.531659
P21661	Neuroendocrine convertase 2	Pcsk2	27.4011	24.5534	26.8541	28.0845	27.2011	0.61131	NaN	0.98193	0.85766	1.2307						10	10	10	22.3	22.3	22.3	70.785	0	23.56	828980000	112230000	390050000	326700000	0.0831056	1	0.87454	0.421355	0.450301
P21956	Lactadherin	Mfge8	30.6885	28.6844	30.3256	30.0992	31.0633	0.74615	0.55428	1.2772	0.63272	1.0874						20	20	20	52.9	52.9	52.9	51.24	0	54.09	7496600000	516740000	3742000000	3237900000	0.221851	0.0982522	0.0180695	0.0449821	0.716517
P22315	Ferrochelatase, mitochondrial	Fech	NaN	24.6506	25.7483	24.5393	24.5826	NaN	1.3263	0.92916	NaN	NaN						4	4	4	14.3	14.3	14.3	47.13	0	4.5234	139400000	84985000	31981000	22432000	1	0.261142	0.701124	1	1
P22682	E3 ubiquitin-protein ligase CBL	Cbl	24.2701	NaN	NaN	NaN	NaN	NaN	NaN	NaN	NaN	NaN						2	2	2	2.7	2.7	2.7	100.56	0	3.7716	35886000	6692600	10856000	18337000	1	1	1	1	1
P22777	Plasminogen activator inhibitor 1	Serpine1	26.0901	NaN	25.3241	26.7628	26.3538	1.0534	NaN	1.1949	0.87513	1.2053						8	8	8	23.4	23.4	23.4	45.17	0	13.042	365740000	49304000	146330000	170110000	0.760519	1	0.334508	0.619743	0.508783
P22892	AP-1 complex subunit gamma-1	Ap1g1	NaN	24.6449	26.07	25.9706	25.971	NaN	1.1321	0.93691	0.88371	0.97174						6	6	6	8.5	8.5	8.5	91.349	0	8.966	258350000	69253000	99837000	89261000	1	0.593703	0.735853	0.637876	0.788858
P22893	Tristetraprolin	Zfp36	28.3294	26.7057	27.3425	28.3897	28.8342	1.0058	0.8181	1.2712	1.241	1.2579						9	8	8	37.6	35.4	35.4	33.613	0	50.044	1659000000	89950000	725320000	843700000	0.842675	0.541981	0.196199	0.168405	0.2036
P22935	Cellular retinoic acid-binding protein 2	Crabp2	24.8252	23.0331	NaN	24.2046	NaN	NaN	NaN	NaN	NaN	NaN						1	1	1	11.6	11.6	11.6	15.746	0.00037216	3.1324	86145000	1172900	45235000	39737000	1	1	1	1	1
P23116	Eukaryotic translation initiation factor 3 subunit A	Eif3a	26.8736	NaN	27.4383	26.9291	26.534	1.0065	NaN	1.0036	1.0355	1.1747						11	11	11	9.2	9.2	9.2	161.93	0	25.978	581740000	155200000	219350000	207180000	0.903871	1	0.989356	0.80756	0.58419
P23198;P83917	Chromobox protein homolog 3	Cbx3	28.9025	26.7474	28.3998	26.4396	28.9853	0.84848	0.8603	1.1586	NaN	0.98431						6	6	5	36.6	36.6	30.1	20.855	0	18.586	1705700000	253190000	759720000	692740000	0.524758	0.652404	0.270616	1	0.82165
P23242	Gap junction alpha-1 protein	Gja1	28.2739	23.5861	26.6792	27.8339	28.9152	0.95625	NaN	0.99597	0.56927	1.1661						9	9	9	35.1	35.1	35.1	43.004	0	30.525	1242700000	206430000	587540000	448750000	0.939111	1	0.94878	0.0100945	0.426055
P23492	Purine nucleoside phosphorylase	Pnp	28.2798	27.8004	27.2082	27.7156	28.095	1.1761	1.0235	1.2912	1.2084	1.0421						9	9	9	38.4	38.4	38.4	32.277	0	30.775	1336100000	165220000	536660000	634180000	0.242556	0.872079	0.164595	0.230402	0.877763
P23506	Protein-L-isoaspartate(D-aspartate) O-methyltransferase	Pcmt1	29.3842	27.9454	29.0849	29.0571	29.3628	1.1074	0.86999	0.95854	1.0376	1.0949						14	14	14	68.3	68.3	68.3	24.634	0	60.858	3051300000	892880000	1088900000	1069500000	0.500363	0.679003	0.611493	0.789776	0.690067
P23708	Nuclear transcription factor Y subunit alpha	Nfya	22.9583	NaN	NaN	NaN	NaN	NaN	NaN	NaN	NaN	NaN						1	1	1	5.5	5.5	5.5	36.778	0.002418	2.4394	9789500	1832900	2276400	5680300	1	1	1	1	1
P23780	Beta-galactosidase	Glb1	NaN	NaN	NaN	NaN	23.0804	NaN	NaN	NaN	NaN	NaN						1	1	1	1.9	1.9	1.9	73.12	0.007412	1.6202	8869300	2084700	4438400	2346200	1	1	1	1	1
P23818	Glutamate receptor 1	Gria1	25.6191	NaN	27.9275	26.7471	26.347	1.0934	NaN	0.85383	0.88922	0.89211						12	12	10	15.4	15.4	12.7	101.57	0	18.842	565920000	111970000	234920000	219020000	0.653409	1	0.173929	0.666642	0.399374
P23819	Glutamate receptor 2	Gria2	26.4658	23.5241	26.925	25.7146	25.7005	0.86362	NaN	0.82268	0.60134	0.76942						11	9	9	17.2	14.4	14.4	98.661	0	16.835	352700000	78779000	168250000	105670000	0.586339	1	0.222389	0.104004	0.19002
P23950	Zinc finger protein 36, C3H1 type-like 1	Zfp36l1	28.863	27.9267	28.8624	28.1716	29.0531	0.95414	0.98506	1.363	1.266	1.1595						12	12	9	34.6	34.6	26	36.384	0	22.549	2569700000	203470000	1013500000	1352700000	0.930397	0.983894	0.00855615	0.130059	0.44619
P24270	Catalase	Cat	29.6027	28.0633	29.1672	29.5664	29.7155	0.69492	0.57454	1.1256	0.86471	1.1737						20	20	20	47.1	47.1	47.1	59.795	0	69.533	3807100000	705120000	1561900000	1540100000	0.140712	0.126071	0.298259	0.490861	0.439352
P24288	Branched-chain-amino-acid aminotransferase, cytosolic	Bcat1	26.1905	25.4364	25.9328	26.2932	24.959	1.4409	1.4848	0.83087	1.1268	0.99489						7	7	7	21.2	21.2	21.2	42.791	0	11.417	326140000	83681000	117690000	124770000	0.0417302	0.108402	0.33057	0.509987	0.881962
P24369	Peptidyl-prolyl cis-trans isomerase B	Ppib	26.9747	25.635	26.9175	26.7971	27.7361	1.3365	1.1598	1.3677	1.2197	1.4509						7	7	7	32.9	32.9	32.9	23.713	0	21.693	867770000	430530000	178680000	258550000	0.115057	0.536797	0.0780619	0.279511	0.0231564
P24452	Macrophage-capping protein	Capg	24.5186	24.692	NaN	NaN	23.2161	NaN	NaN	NaN	NaN	NaN						3	3	3	9.7	9.7	9.7	39.24	0	5.301	98957000	11926000	23232000	63799000	1	1	1	1	1
P24472;P30115;P13745	Glutathione S-transferase A4	Gsta4	27.3272	27.3278	26.9703	25.5264	26.4179	0.68316	0.67909	1.027	NaN	1.3898						8	8	8	29.3	29.3	29.3	25.564	0	11.444	909700000	131980000	321970000	455750000	0.163193	0.256425	0.917061	1	0.178681
P24527	Leukotriene A-4 hydrolase	Lta4h	NaN	NaN	26.1432	NaN	NaN	NaN	NaN	1.1289	NaN	NaN						6	6	6	11.8	11.8	11.8	69.05	0	6.396	80761000	30435000	26747000	23579000	1	1	0.548506	1	1
P24547	Inosine-5-monophosphate dehydrogenase 2	Impdh2	25.7012	26.2141	27.113	27.7574	26.8681	1.1871	0.93533	1.0094	0.99162	0.9229						8	8	7	21	21	19.5	55.814	0	26.95	833250000	137940000	301720000	393580000	0.431342	0.943338	0.985247	0.987626	0.515358
P24549;O35945	Retinal dehydrogenase 1	Aldh1a1	26.5041	24.7946	24.8677	24.7657	24.5624	0.82146	0.61252	NaN	NaN	NaN						8	7	7	19.6	18	18	54.467	0	10.056	218850000	109100000	56199000	53550000	0.457608	0.249615	1	1	1
P24668	Cation-dependent mannose-6-phosphate receptor	M6pr	NaN	NaN	22.8423	NaN	NaN	NaN	NaN	NaN	NaN	NaN						1	1	1	6.5	6.5	6.5	31.172	0.001073	2.7296	10248000	873350	4062300	5312800	1	1	1	1	1
P24788	Cyclin-dependent kinase 11B	Cdk11b	NaN	NaN	22.8544	NaN	NaN	NaN	NaN	NaN	NaN	NaN						2	2	2	2.7	2.7	2.7	91.512	0.00301	2.1867	7583300	0	7583300	0	1	1	1	1	1
P25233	Necdin	Ndn	26.1187	NaN	NaN	NaN	NaN	0.46803	NaN	NaN	NaN	NaN						3	3	3	10.2	10.2	10.2	36.831	0	4.9376	72866000	18913000	35763000	18191000	0.0386274	1	1	1	1
P25444	40S ribosomal protein S2	Rps2	26.3466	25.4045	25.4566	26.3245	25.5417	0.68748	0.76975	1.3435	0.87124	0.74509						7	7	7	20.1	20.1	20.1	31.231	0	10.938	417890000	312560000	70922000	34411000	0.169424	0.531872	0.0937296	0.607053	0.151027
P25785	Metalloproteinase inhibitor 2	Timp2	28.7995	26.2762	27.761	28.5193	28.2111	0.71936	0.66081	1.3253	1.2305	1.1135						8	8	8	34.5	34.5	34.5	24.328	0	16.152	1585600000	84921000	765800000	734870000	0.19137	0.322324	0.0188982	0.186832	0.600583
P25799	Nuclear factor NF-kappa-B p105 subunit;Nuclear factor NF-kappa-B p50 subunit	Nfkb1	25.0917	NaN	24.0305	26.1047	26.5571	1.1005	NaN	1.1067	1.3191	1.2968						8	8	8	12.5	12.5	12.5	105.61	0	13.149	250920000	24511000	99220000	127190000	0.635048	1	0.587072	0.202652	0.317311
P25976	Nucleolar transcription factor 1	Ubtf	28.5091	26.1405	27.3913	27.2532	27.6953	0.9464	0.95274	0.98364	0.75308	1.2857						9	9	9	14.1	14.1	14.1	89.508	0	23.073	1122500000	139860000	489000000	493650000	0.898514	0.989774	0.883536	0.287702	0.156972
P26039	Talin-1	Tln1	29.025	26.6488	29.2018	29.1916	29.7022	0.84239	0.90391	1.1742	0.79966	1.2108						43	43	37	24.9	24.9	22.4	269.82	0	121.64	3117900000	671120000	1206100000	1240700000	0.504355	0.775105	0.143022	0.290095	0.342305
P26040	Ezrin	Ezr	29.8571	28.162	29.2654	29.1577	29.8105	0.43774	0.42775	0.79904	0.90889	1.1611						26	16	16	38.1	24.1	24.1	69.406	0	53.928	3991700000	320520000	1781200000	1890000000	0.00622268	0.0371392	0.0280059	0.624196	0.475596
P26041	Moesin	Msn	30.7101	29.6986	30.8929	30.7231	31.2325	0.89487	1.0469	1.0855	1.0787	1.4492						28	28	16	49	49	31	67.766	0	57.104	10286000000	984120000	4256800000	5045300000	0.623103	0.786464	0.490222	0.52347	0.0372786
P26043	Radixin	Rdx	26.7695	25.0423	25.0152	26.498	27.2139	0.8189	0.86534	1.0664	0.97716	0.84015						21	9	9	35.7	17.8	17.8	68.542	0	16.159	551200000	118880000	203940000	228390000	0.450337	0.760153	0.726136	0.982248	0.24316
P26231	Catenin alpha-1	Ctnna1	29.6827	28.4967	29.6068	29.7487	30.1327	0.86443	0.84502	0.99683	0.80471	1.2721						26	26	18	44.3	44.3	33.4	100.11	0	146.09	4656500000	701480000	1965800000	1989200000	0.521583	0.606947	0.918427	0.303354	0.214617
P26339	Chromogranin-A;Pancreastatin;Beta-granin;WE-14;Catestatin;GE-25;Serpinin-RRG;Serpinin;p-Glu serpinin precursor	Chga	26.152	NaN	NaN	NaN	25.6186	1.1971	NaN	NaN	NaN	0.94422						4	4	4	9.5	9.5	9.5	51.789	0	5.8822	153310000	16754000	64653000	71904000	0.410534	1	1	1	0.682079
P26350	Prothymosin alpha;Prothymosin alpha, N-terminally processed;Thymosin alpha	Ptma	25.944	NaN	24.3913	24.6393	24.9673	0.96734	NaN	NaN	NaN	NaN						2	2	2	21.6	21.6	21.6	12.254	0	5.3528	145490000	23422000	61914000	60156000	0.994959	1	1	1	1
P26369	Splicing factor U2AF 65 kDa subunit	U2af2	28.8262	27.4165	28.679	28.4562	28.6531	1.1365	1.2438	1.0913	1.1081	0.9187						11	11	11	41.3	41.3	41.3	53.516	0	47.051	1982500000	286200000	852490000	843820000	0.345664	0.332981	0.549403	0.514663	0.452083
P26450;Q64143	Phosphatidylinositol 3-kinase regulatory subunit alpha	Pik3r1	28.5845	24.3709	27.6968	26.7166	27.8668	0.8387	0.80596	1.0193	0.87094	1.0022						8	8	8	12.3	12.3	12.3	83.516	0	10.406	1017500000	272410000	377340000	367720000	0.492199	0.614274	0.951727	0.606079	0.934762
P26516	26S proteasome non-ATPase regulatory subunit 7	Psmd7	26.255	23.3842	25.6226	25.4691	26.0118	1.1902	NaN	1.0871	1.0742	1.0709						6	6	6	25.9	25.9	25.9	36.539	0	14.295	316980000	72306000	110990000	133680000	0.351971	1	0.653209	0.764174	0.880059
P26618	Platelet-derived growth factor receptor alpha	Pdgfra	25.2752	26.3282	27.1031	25.6519	24.6959	0.879	0.53256	1.0081	0.77049	NaN						8	8	8	11.2	11.2	11.2	122.68	0	10.995	358900000	120530000	138960000	99419000	0.710561	0.155942	0.990293	0.3504	1
P26638	Serine--tRNA ligase, cytoplasmic	Sars	25.0327	23.5819	25.1254	25.4348	NaN	1.0297	NaN	1.2239	1.0779	NaN						5	5	5	11.3	11.3	11.3	58.388	0	8.6017	147800000	52040000	43620000	52138000	0.826384	1	0.26967	0.752974	1
P26883	Peptidyl-prolyl cis-trans isomerase FKBP1A	Fkbp1a	29.0699	29.8661	30.5179	29.8194	31.0909	1.2106	1.4803	0.93929	0.94704	0.81457						5	5	5	41.7	41.7	41.7	11.922	0	65.286	6919600000	2213500000	1861300000	2844800000	0.172203	0.0530045	0.476576	0.824352	0.108476
P27048	Small nuclear ribonucleoprotein-associated protein B	Snrpb	28.196	27.1586	27.8066	27.7889	27.7619	0.8682	NaN	NaN	NaN	NaN						12	2	2	51.9	16.9	16.9	23.656	0	9.3101	1280200000	77317000	594800000	608110000	0.593602	1	1	1	1
P27090	Transforming growth factor beta-2;Latency-associated peptide	Tgfb2	24.8624	23.0429	25.1807	NaN	22.1362	1.6221	NaN	0.86853	NaN	NaN						4	4	4	11.1	11.1	11.1	47.588	0	5.2337	94547000	6248300	42455000	45844000	0.0185015	1	0.454926	1	1
P27546	Microtubule-associated protein 4	Map4	28.7981	28.3192	29.618	29.2245	29.182	0.95997	1.0231	1.0562	0.80458	1.0799						21	21	21	26.7	26.7	26.7	117.43	0	61.189	3232100000	797900000	1121600000	1312600000	0.954489	0.857523	0.664244	0.303007	0.726669
P27577	Protein C-ets-1	Ets1	23.3331	NaN	24.1898	24.428	23.7928	NaN	NaN	NaN	NaN	NaN						1	1	1	3	3	3	50.201	0.0073983	1.6031	66808000	0	48538000	18270000	1	1	1	1	1
P27601	Guanine nucleotide-binding protein subunit alpha-13	Gna13	25.0712	NaN	25.0264	24.9302	25.7832	0.99514	NaN	1.3473	0.96141	1.0979						5	4	4	14.9	12.7	12.7	44.054	0	8.2254	190480000	42725000	73668000	74088000	0.924533	1	0.0902226	0.878535	0.812492
P27659	60S ribosomal protein L3	Rpl3	26.1397	26.2107	26.1047	24.9216	25.9431	0.76751	0.39428	1.5324	1.3111	1.5762						11	11	11	29	29	29	46.109	0	17.014	359520000	251060000	58397000	50062000	0.405701	0.0598937	0.0103622	0.214157	0.0773448
P27671;P70392	Ras-specific guanine nucleotide-releasing factor 1	Rasgrf1	26.5178	23.8721	27.9272	25.692	26.6348	0.9876	0.87823	0.90396	0.80991	0.73754						14	14	14	15	15	15	144.1	0	25.02	585750000	71357000	282060000	232340000	0.970138	0.793208	0.354155	0.439783	0.0706506
P27773	Protein disulfide-isomerase A3	Pdia3	31.7458	30.6288	31.7074	31.7595	31.8634	1.0506	1.2928	0.82918	0.96842	1.3078						30	30	30	61.4	61.4	61.4	56.678	0	135.3	18978000000	4750500000	6553700000	7674200000	0.738792	0.224364	0.0603823	0.919804	0.158349
P28033	CCAAT/enhancer-binding protein beta	Cebpb	25.9598	NaN	25.3609	NaN	25.2117	NaN	NaN	NaN	NaN	1.2963						4	4	4	17.2	17.2	17.2	31.445	0	9.6644	243690000	58081000	54764000	130850000	1	1	1	1	0.38349
P28184	Metallothionein-3	Mt3	27.898	27.3148	27.9657	27.9731	28.3288	1.1281	0.95134	1.2317	0.93929	NaN						3	3	3	42.6	42.6	42.6	7.0092	0	6.7202	1544600000	859940000	307030000	377650000	0.37069	0.915143	0.0993564	0.761517	1
P28271	Cytoplasmic aconitate hydratase	Aco1	24.3575	22.6621	NaN	24.9604	24.9934	0.95127	NaN	NaN	0.87723	0.98295						4	4	4	7.6	7.6	7.6	98.124	0	5.5562	100810000	21800000	37564000	41446000	0.942064	1	1	0.619064	0.833653
P28301	Protein-lysine 6-oxidase	Lox	NaN	NaN	NaN	25.3476	23.4243	NaN	NaN	NaN	NaN	NaN						3	3	3	10.5	10.5	10.5	46.7	0	5.3075	53953000	49451000	3060700	1441800	1	1	1	1	1
P28474;Q64437	Alcohol dehydrogenase class-3	Adh5	27.1944	25.3806	26.2904	26.8968	27.473	0.78133	0.8074	1.1272	0.86456	1.1518						9	9	9	38.5	38.5	38.5	39.547	0	28.608	785190000	203320000	265750000	316120000	0.351404	0.617664	0.554033	0.585537	0.643819
P28481	Collagen alpha-1(II) chain;Collagen alpha-1(II) chain;Chondrocalcin	Col2a1	NaN	NaN	NaN	NaN	NaN	NaN	NaN	NaN	NaN	NaN						1	1	1	1.2	1.2	1.2	141.97	0	9.8134	0	0	0	0	1	1	1	1	1
P28652	Calcium/calmodulin-dependent protein kinase type II subunit beta	Camk2b	33.256	32.3999	33.2113	33.0232	33.0847	1.2006	1.3504	0.92354	1.0411	0.91609						27	27	14	62.9	62.9	35.1	60.46	0	323.31	49767000000	18815000000	14632000000	16320000000	0.217735	0.150959	0.379603	0.704874	0.438023
P28653	Biglycan	Bgn	23.7545	23.1469	23.5467	24.7442	24.1242	NaN	NaN	NaN	0.47237	NaN						3	2	2	8.9	6.8	6.8	41.639	0	4.7708	87003000	16701000	37630000	32672000	1	1	1	0.0312937	1
P28654	Decorin	Dcn	25.0153	22.608	24.5481	24.9784	26.1841	0.79945	NaN	1.6306	0.93765	1.4008						6	6	5	18.4	18.4	16.1	39.809	0	10.048	203250000	38982000	80816000	83453000	0.484183	1	0.00229099	0.802572	0.227986
P28656	Nucleosome assembly protein 1-like 1	Nap1l1	27.6629	25.3306	27.6835	27.6181	28.0345	1.1095	NaN	1.0407	1.0593	1.0545						8	8	7	25.8	25.8	23.3	45.345	0	23.515	1125600000	190470000	433950000	501230000	0.429982	1	0.825499	0.700162	0.827412
P28658	Ataxin-10	Atxn10	31.3453	30.0209	31.1069	31.2067	31.3423	0.90926	0.85792	1.0239	0.97485	0.9521						26	26	26	61.9	61.9	61.9	53.706	0	106.51	12057000000	958660000	5869200000	5229200000	0.673896	0.642719	0.879214	0.948804	0.630312
P28659	CUGBP Elav-like family member 1	Celf1	28.3591	25.5678	27.2081	28.1649	28.2509	1.1031	NaN	0.75777	0.97118	0.89322						10	9	9	25.1	23	23	52.107	0	20.513	1328100000	191570000	664210000	472300000	0.451593	1	0.0982918	0.914052	0.338858
P28660	Nck-associated protein 1	Nckap1	27.5375	25.9678	28.5531	27.8717	28.4733	0.9071	0.5315	0.84326	0.82832	1.153						21	21	21	25.5	25.5	25.5	128.78	0	49.397	1426500000	514130000	473790000	438540000	0.734395	0.15491	0.146777	0.325118	0.46654
P28661	Septin-4	2020-09-04	26.1374	24.0822	25.8834	26.6954	28.1051	0.74925	NaN	0.9609	0.69369	1.0828						8	8	8	20.5	20.5	20.5	54.935	0	14.57	557170000	107280000	248770000	201120000	0.364468	1	0.846528	0.18055	0.715426
P28663	Beta-soluble NSF attachment protein	Napb	32.061	31.1363	32.0336	31.7236	31.8548	0.98465	0.9259	0.96006	1.0372	0.92192						24	24	21	84.2	84.2	72.8	33.557	0	250.65	21622000000	4098800000	8503600000	9019800000	0.95959	0.843362	0.622829	0.724945	0.466677
P28667	MARCKS-related protein	Marcksl1	25.5168	NaN	26.0179	25.5203	26.4464	0.9911	NaN	1.1703	0.98711	0.81038						3	3	3	31	31	31	20.165	0	13.294	322710000	61143000	114420000	147140000	0.936112	1	0.396786	0.961958	0.176063
P28704;P28705	Retinoic acid receptor RXR-beta;Retinoic acid receptor RXR-gamma	Rxrb;Rxrg	23.9291	NaN	23.0614	NaN	21.8944	0.71095	NaN	NaN	NaN	NaN						2	2	1	6	6	3.3	55.865	0	3.982	30807000	1885000	16166000	12756000	0.286859	1	1	1	1
P28738	Kinesin heavy chain isoform 5C	Kif5c	30.5836	30.172	30.9169	30.8805	30.776	0.9764	0.97314	0.963	0.98401	1.033						40	40	27	53.8	53.8	37.8	109.27	0	183.51	9533400000	1529900000	4048500000	3955000000	0.927356	0.989998	0.645008	0.990225	0.916723
P28740	Kinesin-like protein KIF2A	Kif2a	26.6081	23.8208	26.0374	26.3217	27.0685	1.128	NaN	1.007	0.85805	1.0632						11	11	11	14.9	14.9	14.9	79.755	0	17.398	435740000	103950000	168730000	163060000	0.511496	1	0.947319	0.564915	0.893519
P28741;P33174	Kinesin-like protein KIF3A	Kif3a	25.8036	25.9538	27.4507	26.321	26.4481	1.3856	0.78514	0.94376	1.0549	1.2052						11	11	10	19.3	19.3	17.4	80.169	0	15.904	531270000	75969000	234050000	221250000	0.132929	0.566204	0.560105	0.740027	0.509021
P28798	Granulins;Acrogranin;Granulin-1;Granulin-2;Granulin-3;Granulin-4;Granulin-5;Granulin-6;Granulin-7	Grn	26.8114	25.6066	26.4115	26.9158	26.9105	0.64332	0.57294	1.0293	1.0136	1.5112						6	6	6	13.1	13.1	13.1	63.458	0	16.682	626300000	137060000	228230000	261010000	0.113621	0.199236	0.908185	0.885531	0.0726605
P29341	Polyadenylate-binding protein 1	Pabpc1	31.8098	30.3698	31.11	31.3181	32.1614	1.1277	1.0981	1.3041	1.2842	1.0614						30	30	30	49.2	49.2	49.2	70.67	0	153.83	17441000000	2822800000	6485900000	8132800000	0.426265	0.640156	0.00934615	0.0398834	0.810684
P49945;P29391	Ferritin light chain 2;Ferritin light chain 1	Ftl2;Ftl1	24.7767	23.2978	NaN	NaN	24.5286	NaN	NaN	NaN	NaN	NaN						1	1	1	8.7	8.7	8.7	20.842	0.00038373	3.4504	63257000	6375900	24587000	32294000	1	1	1	1	1
P29533	Vascular cell adhesion protein 1	Vcam1	29.1624	27.337	27.8631	28.7375	28.634	1.1718	1.1573	1.2421	1.3008	1.1658						18	18	18	31.7	31.7	31.7	81.317	0	65.63	2430900000	236970000	853990000	1339900000	0.252571	0.514906	0.0843996	0.088398	0.426959
P29595	NEDD8	Nedd8	27.3373	25.6705	26.8022	24.4041	27.1704	1.0929	NaN	0.88591	NaN	1.1073						3	3	3	34.6	34.6	34.6	8.9723	0	13.134	565870000	269600000	139570000	156700000	0.615849	1	0.424631	1	0.766186
P29758	Ornithine aminotransferase, mitochondrial	Oat	29.2595	27.6885	29.1333	28.7804	28.8372	1.0485	0.84088	1.1454	0.94079	1.081						14	14	14	47.2	47.2	47.2	48.354	0	73.258	2729000000	404310000	1123900000	1200800000	0.748313	0.600433	0.225091	0.768536	0.722398
P29788	Vitronectin	Vtn	25.8371	24.4013	24.4914	26.1579	25.6602	0.73032	NaN	NaN	0.44806	1.912						6	6	6	17.4	17.4	17.4	54.848	0	8.56	370840000	63520000	141080000	166240000	0.324599	1	1	0.0131347	0.00451371
P30275;Q6P8J7	Creatine kinase U-type, mitochondrial	Ckmt1	30.9686	30.2733	31.2352	31.0581	31.1341	0.78579	0.57336	0.97978	0.85799	1.1671						17	17	17	53.6	53.6	53.6	47.003	0	171.29	12181000000	7467400000	2482200000	2231300000	0.304419	0.114418	0.777184	0.467192	0.458136
P30416	Peptidyl-prolyl cis-trans isomerase FKBP4;Peptidyl-prolyl cis-trans isomerase FKBP4, N-terminally processed	Fkbp4	28.8146	27.7946	29.0315	28.8402	29.0412	1.5097	1.4123	0.96354	1.3185	1.0257						15	15	15	40.6	40.6	40.6	51.572	0	42.308	2464700000	516490000	928360000	1019800000	0.00214745	0.112863	0.680497	0.071771	0.945088
P30681	High mobility group protein B2	Hmgb2	24.7626	NaN	NaN	NaN	25.0585	NaN	NaN	NaN	NaN	NaN						3	2	2	19.5	13.8	13.8	24.162	1	-2	63405000	17435000	19491000	26478000	1	1	1	1	1
P30999	Catenin delta-1	Ctnnd1	28.0544	26.6095	27.993	28.1382	28.0352	0.90803	1.0306	1.12	1.0533	1.1069						17	17	17	24.5	24.5	24.5	104.92	0	48.184	1405600000	250400000	555140000	600020000	0.743826	0.851637	0.41613	0.724585	0.62457
P31001	Desmin	Des	NaN	NaN	NaN	NaN	NaN	NaN	NaN	NaN	NaN	NaN						6	1	1	8.7	2.1	2.1	53.497	0.0047755	1.8158	9835700	0	0	9835700	1	1	1	1	1
P31230	Aminoacyl tRNA synthase complex-interacting multifunctional protein 1;Endothelial monocyte-activating polypeptide 2	Aimp1	26.2494	NaN	26.2179	26.0451	26.457	1.2422	NaN	0.8678	1.0588	1.0727						7	7	7	39	39	39	33.997	0	12.673	334730000	56882000	147640000	130210000	0.246024	1	0.357981	0.811296	0.865736
P31648	Sodium- and chloride-dependent GABA transporter 1	Slc6a1	27.1179	26.0333	28.1359	28.1597	28.1356	NaN	NaN	1.2283	0.72827	1.1378						4	4	4	12	12	12	67.001	0	15.987	1287700000	336020000	469270000	482430000	1	1	0.104681	0.110147	0.516077
P31650;P31649;P31651;O55192;Q61327;O35316;Q8VBW1	Sodium- and chloride-dependent GABA transporter 3	Slc6a11	NaN	NaN	25.7489	26.6599	24.4172	NaN	NaN	0.84659	1.4039	NaN						4	4	4	6.7	6.7	6.7	69.96	0	6.3706	220890000	98339000	55139000	67413000	1	1	0.379543	0.054951	1
P31786	Acyl-CoA-binding protein	Dbi	28.0668	28.1604	29.5124	26.8768	27.3535	0.77537	0.62109	1.0307	NaN	NaN						5	5	5	69	69	69	10	0	19.166	2347700000	474290000	767420000	1106000000	0.309781	0.17575	0.832612	1	1
P31938	Dual specificity mitogen-activated protein kinase kinase 1	Map2k1	30.6401	29.9811	31.0221	30.3043	30.7587	1.2164	1.2552	0.94164	1.2276	0.87218						20	20	14	54.7	54.7	39.7	43.474	0	124.88	8810700000	1805200000	3112700000	3892900000	0.184416	0.284329	0.492127	0.0959746	0.256654
P32020	Non-specific lipid-transfer protein	Scp2	29.7615	27.0045	29.2148	29.1952	30.0068	0.68533	0.73931	1.1025	0.66875	1.0387						12	12	12	21.6	21.6	21.6	59.125	0	24.971	3767700000	345560000	1713500000	1708600000	0.128454	0.364184	0.401791	0.071789	0.895258
P32037	Solute carrier family 2, facilitated glucose transporter member 3	Slc2a3	26.8029	24.1142	26.5828	25.9623	26.7696	1.1589	NaN	0.88188	0.97877	0.64825						5	5	5	12.6	12.6	12.6	53.478	0	6.7143	470640000	168590000	154470000	147580000	0.427918	1	0.409204	0.934795	0.0180227
P32067	Lupus La protein homolog	Ssb	27.262	25.0891	27.0509	26.4053	26.3651	0.97305	0.92404	0.95902	0.99494	0.73621						6	6	6	17.6	17.6	17.6	47.756	0	16.287	566710000	117750000	229970000	218990000	0.977221	0.913318	0.756014	0.952884	0.0693673
P32233	Developmentally-regulated GTP-binding protein 1	Drg1	NaN	NaN	22.5222	22.5464	NaN	NaN	NaN	NaN	NaN	NaN						1	1	1	3.8	3.8	3.8	40.512	0.0073937	1.5987	12149000	2305800	5431600	4411600	1	1	1	1	1
P32883;Q61411;P08556	GTPase KRas;GTPase KRas, N-terminally processed;GTPase HRas;GTPase HRas, N-terminally processed;GTPase NRas	Kras;Hras;Nras	27.5043	25.5447	26.4844	26.0141	27.6498	1.1257	NaN	1.0019	1.1818	1.1172						5	5	5	38.1	38.1	38.1	21.656	0	17.963	705030000	195040000	230200000	279800000	0.51804	1	0.980309	0.466641	0.738323
P32921	Tryptophan--tRNA ligase, cytoplasmic;T1-TrpRS;T2-TrpRS	Wars	26.9723	25.8443	27.4804	27.0044	27.0753	0.86264	1.0757	0.92722	0.93717	1.0797						7	7	7	22.2	22.2	22.2	54.357	0	17.559	699690000	154160000	280120000	265400000	0.583166	0.717304	0.468089	0.835215	0.845368
P33173	Kinesin-like protein KIF1A	Kif1a	31.8763	30.7252	31.8683	31.6922	31.7943	0.83255	0.7632	1.0317	0.90579	1.0486						73	73	55	54.3	54.3	43.2	191.72	0	323.31	18511000000	1535700000	8693800000	8281600000	0.425203	0.403741	0.825803	0.648442	0.858168
P33175	Kinesin heavy chain isoform 5A	Kif5a	27.0736	26.2396	27.9898	26.0686	23.8948	0.66978	0.64369	0.93734	0.8331	1.229						24	13	13	29	16.7	16.7	117.02	0	26.036	618510000	111280000	297210000	210020000	0.144991	0.295108	0.523373	0.497963	0.511612
P34022	Ran-specific GTPase-activating protein	Ranbp1	27.3169	24.6396	25.7479	27.206	27.7604	0.95648	NaN	NaN	0.95262	0.99859						6	6	6	46.8	46.8	46.8	23.596	0	10.576	688880000	145920000	280080000	262880000	0.915087	1	1	0.891626	0.911754
P34152	Focal adhesion kinase 1	Ptk2	25.9639	23.7426	27.276	25.798	26.656	0.53134	NaN	0.89044	1.0576	1.1801						9	8	8	11.9	11.2	11.2	123.54	0	12.399	454120000	118750000	174920000	160460000	0.0708081	1	0.442372	0.814999	0.570512
P34884	Macrophage migration inhibitory factor	Mif	30.3908	29.2894	30.221	30.1558	30.0709	0.9576	1.0462	1.0644	1.0966	1.0564						6	6	6	89.6	89.6	89.6	12.504	0	35.839	6882900000	3197900000	1693500000	1991400000	0.854426	0.788532	0.613084	0.446401	0.82916
P34914	Bifunctional epoxide hydrolase 2;Cytosolic epoxide hydrolase 2;Lipid-phosphate phosphatase	Ephx2	25.5925	22.9684	26.3131	25.4657	26.0685	0.7805	NaN	1.0938	0.55806	1.1814						8	8	8	25.6	25.6	25.6	62.515	0	12.425	317360000	227020000	46980000	43358000	0.436662	1	0.66778	0.0714212	0.614152
P35123	Ubiquitin carboxyl-terminal hydrolase 4	Usp4	NaN	NaN	23.7771	23.7493	24.4925	NaN	NaN	NaN	NaN	1.2321						5	2	2	5.6	2.2	2.2	108.34	0.00036887	3.0215	68996000	9069200	27366000	32561000	1	1	1	1	0.505257
P35235	Tyrosine-protein phosphatase non-receptor type 11	Ptpn11	25.0867	NaN	25.3318	NaN	24.4066	1.3074	NaN	0.96415	NaN	NaN						7	7	7	13.7	13.7	13.7	68.46	0	17.015	138740000	40382000	41190000	57169000	0.222209	1	0.861811	1	1
P35276;Q9CZT8	Ras-related protein Rab-3D	Rab3d	27.3106	25.9554	26.1528	26.6964	27.2886	1.1406	1.1441	NaN	0.92961	0.93321						5	2	1	24.2	8.7	5	24.416	0	4.517	618490000	350290000	143850000	124350000	0.476422	0.568713	1	0.8079	0.557773
P35278	Ras-related protein Rab-5C	Rab5c	27.4562	26.1133	27.3999	27.0904	28.0307	0.93582	0.86537	1.07	0.91829	0.91564						7	4	4	41.2	26.4	26.4	23.412	0	19.425	976380000	298010000	329520000	348850000	0.838379	0.760229	0.75399	0.767443	0.437452
P35279;Q8BHD0	Ras-related protein Rab-6A	Rab6a	29.8008	29.1547	30.2789	28.8635	29.9254	1.0997	1.1474	0.99691	0.95792	0.94285						9	9	4	53.4	53.4	27.4	23.59	0	34.668	5074300000	1058000000	1885000000	2131300000	0.530158	0.511334	0.9191	0.849902	0.577615
P35293	Ras-related protein Rab-18	Rab18	26.4728	NaN	25.891	25.9279	24.7969	1.0545	NaN	1.0638	1.1892	NaN						7	7	7	40.3	40.3	40.3	23.035	0	24.066	302110000	49854000	118450000	133800000	0.739571	1	0.735491	0.448818	1
P35428	Transcription factor HES-1	Hes1	NaN	NaN	23.5215	NaN	NaN	NaN	NaN	NaN	NaN	NaN						1	1	1	4.6	4.6	4.6	29.749	0.0074166	1.6291	12041000	572270	7574900	3893500	1	1	1	1	1
P35436	Glutamate receptor ionotropic, NMDA 2A	Grin2a	25.7893	NaN	25.649	25.5329	25.7176	1.2902	NaN	0.86354	0.83055	0.93987						7	6	6	7	6.4	6.4	165.42	0	7.2392	240320000	56797000	92725000	90794000	0.246596	1	0.437077	0.491372	0.665708
P35438	Glutamate receptor ionotropic, NMDA 1	Grin1	28.8782	26.9775	28.6771	28.9451	28.9493	1.4002	1.3308	0.86433	1.1396	0.7975						16	16	16	18.8	18.8	18.8	105.48	0	44.304	2410900000	427090000	977210000	1006600000	0.014475	0.198141	0.204453	0.41016	0.0846031
P35441	Thrombospondin-1	Thbs1	NaN	NaN	NaN	NaN	NaN	NaN	NaN	NaN	NaN	NaN						3	1	1	3.3	1.3	1.3	129.65	0.0026972	2.2495	8946600	1879800	1668400	5398400	1	1	1	1	1
P35486	Pyruvate dehydrogenase E1 component subunit alpha, somatic form, mitochondrial	Pdha1	31.1548	29.8647	30.9304	30.4419	30.673	0.78795	0.67962	1.1147	0.81855	1.2214						23	23	23	65.4	65.4	65.4	43.231	0	102.67	10327000000	5544800000	2392100000	2389600000	0.30944	0.245082	0.34467	0.341723	0.317311
P35492	Histidine ammonia-lyase	Hal	NaN	24.1826	24.9171	22.5824	NaN	NaN	NaN	NaN	NaN	NaN						3	3	3	4.9	4.9	4.9	72.257	0	4.565	57002000	23069000	19946000	13987000	1	1	1	1	1
P35545	Ubiquitin-like protein FUBI	Fau	24.9554	NaN	NaN	24.2359	24.5323	NaN	NaN	NaN	NaN	NaN						1	1	1	25.7	25.7	25.7	7.7857	0.00036982	3.0394	76554000	6924400	42185000	27445000	1	1	1	1	1
P35550;Q80WS3	rRNA 2-O-methyltransferase fibrillarin	Fbl	27.3075	24.2699	26.2013	26.7593	27.9489	1.0451	NaN	1.1985	1.138	0.92977						4	4	4	16.8	16.8	16.8	34.306	0	13.303	663770000	104210000	287620000	271940000	0.771071	1	0.347892	0.477827	0.507261
P35564	Calnexin	Canx	29.7179	28.3484	29.7407	30.1858	29.6821	1.0848	1.0726	0.97111	1.0569	1.2964						22	22	22	37.1	37.1	37.1	67.277	0	64.605	4925200000	1292400000	1633400000	1999400000	0.590265	0.711698	0.707798	0.625768	0.174952
P35700	Peroxiredoxin-1	Prdx1	31.2737	30.1928	30.7767	31.3516	31.704	1.0112	0.926	1.1261	0.95151	0.96336						14	14	13	69.8	69.8	69.8	22.176	0	76.425	13796000000	3575500000	4987300000	5232900000	0.922501	0.843669	0.296235	0.844143	0.697069
P35710;P40645	Transcription factor SOX-5;Transcription factor SOX-6	Sox5;Sox6	NaN	NaN	NaN	NaN	NaN	NaN	NaN	NaN	NaN	NaN						2	2	2	2.8	2.8	2.8	84.089	0.003622	2.075	14488000	2070400	837070	11581000	1	1	1	1	1
P35762	CD81 antigen	Cd81	27.3796	26.1191	28.0776	27.7705	27.9302	0.8391	NaN	1.2147	0.89976	1.1582						3	3	3	22.5	22.5	22.5	25.814	0	18.555	1075300000	131300000	455020000	488960000	0.509461	1	0.128278	0.585134	0.450219
P35802	Neuronal membrane glycoprotein M6-a	Gpm6a	30.3276	28.0459	29.4449	29.4679	29.8428	1.036	1.0843	0.87046	1.1589	0.87878						6	6	6	12.9	12.9	12.9	31.149	0	18.336	4614500000	758690000	1859000000	1996700000	0.80573	0.701149	0.149642	0.233655	0.279962
P35803	Neuronal membrane glycoprotein M6-b	Gpm6b	27.7589	26.4515	28.6746	27.6909	27.651	0.88049	0.78154	0.71822	0.97643	0.78432						4	4	4	13.1	13.1	13.1	36.209	0	13.276	1281300000	470840000	449950000	360470000	0.638496	0.454513	0.011362	0.93963	0.0671975
P35822	Receptor-type tyrosine-protein phosphatase kappa	Ptprk	NaN	NaN	22.6365	24.1755	24.5819	NaN	NaN	NaN	NaN	0.96733						4	4	4	4.4	4.4	4.4	164.18	0	3.9054	66587000	8114800	25169000	33303000	1	1	1	1	0.771417
P35922	Fragile X mental retardation protein 1 homolog	Fmr1	24.4714	NaN	23.4847	NaN	23.4581	1.1163	NaN	NaN	NaN	NaN						3	2	2	5	3.7	3.7	68.988	0.0036018	2.0299	46523000	6631000	22432000	17461000	0.595	1	1	1	1
P35969	Vascular endothelial growth factor receptor 1	Flt1	27.5114	25.9857	27.6802	27.4096	28.0829	0.8046	0.5378	1.0089	0.62419	1.2628						15	15	15	13.2	13.2	13.2	149.87	0	31.902	1025400000	147260000	481940000	396220000	0.410946	0.161119	0.984146	0.0965302	0.194722
P35979	60S ribosomal protein L12	Rpl12	24.3691	26.2114	26.241	25.2921	26.4011	NaN	NaN	1.4427	1.1652	1.3529						6	6	6	54.5	54.5	54.5	17.804	0	16.751	351510000	143450000	93879000	114180000	1	1	0.0334195	0.508014	0.227044
P35980	60S ribosomal protein L18	Rpl18	27.5434	25.1865	28.521	26.7853	26.9321	0.4837	NaN	1.2807	0.96428	1.153						6	6	6	35.6	35.6	35.6	21.644	0	18.689	1128600000	960930000	74632000	93000000	0.0195854	1	0.0439885	0.934581	0.640632
P36536	GTP-binding protein SAR1a	Sar1a	26.9301	26.2975	26.9618	26.3811	26.5448	0.95496	0.92564	0.94624	NaN	NaN						2	2	1	15.7	15.7	10.1	22.371	0	12.633	526360000	63197000	247150000	216010000	0.909407	0.917566	0.692127	1	1
P36993	Protein phosphatase 1B	Ppm1b	24.9365	NaN	NaN	26.2691	25.3304	NaN	NaN	NaN	1.6389	NaN						5	3	3	18.5	13.1	13.1	42.795	0	6.1433	170750000	16308000	49635000	104810000	1	1	1	0.0028065	1
P37040	NADPH--cytochrome P450 reductase	Por	29.6531	26.2984	29.4426	29.0038	29.9894	0.94076	1.0417	0.99731	0.92276	1.0848						27	27	27	49.7	49.7	49.7	77.043	0	68.651	3737500000	492720000	1578500000	1666300000	0.790122	0.795843	0.922463	0.685583	0.725768
P38060	Hydroxymethylglutaryl-CoA lyase, mitochondrial	Hmgcl	23.2098	NaN	24.6442	23.3508	23.7369	NaN	NaN	1.1989	NaN	NaN						3	3	3	12.9	12.9	12.9	34.238	0	7.0572	60600000	16643000	24835000	19122000	1	1	0.325012	1	1
P38647	Stress-70 protein, mitochondrial	Hspa9	31.9088	30.7078	31.625	31.8464	31.727	1.0147	1.1022	1.0302	0.95335	0.99054						35	34	34	51.8	50.8	50.8	73.46	0	186.6	19085000000	3450500000	7271100000	8363700000	0.905858	0.628938	0.83602	0.852319	0.867225
P39053	Dynamin-1	Dnm1	33.0075	32.1182	32.94	32.6993	32.8377	1.1163	1.2148	0.91433	1.1599	0.8944						52	52	41	62.9	62.9	51.8	97.802	0	323.31	42028000000	11289000000	14482000000	16257000000	0.467062	0.359911	0.32898	0.23096	0.340707
P39054	Dynamin-2	Dnm2	28.5151	27.3278	28.4678	28.317	28.6141	0.95278	NaN	0.91838	NaN	0.94992						12	2	2	13.7	2.4	2.4	98.144	0	5.5015	1895100000	468740000	693030000	733300000	0.924786	1	0.42257	1	0.616086
P39447	Tight junction protein ZO-1	Tjp1	27.3092	24.623	26.7959	27.5512	27.9751	1.0909	1.2364	1.0826	0.8639	0.90841						16	16	16	11.5	11.5	11.5	194.74	0	33.267	821580000	181140000	318140000	322300000	0.622067	0.395064	0.707887	0.58343	0.403986
P39688;Q04736;P05480;P06240;P25911;P08103	Tyrosine-protein kinase Fyn;Tyrosine-protein kinase Yes;Neuronal proto-oncogene tyrosine-protein kinase Src	Fyn;Yes1;Src	25.7967	24.2947	25.5486	26.1679	24.9851	0.88888	0.98434	0.76371	1.0798	0.93564						4	4	4	8.4	8.4	8.4	60.674	0	8.1013	294240000	53816000	117940000	122480000	0.741169	0.932739	0.168967	0.656265	0.649939
P40124	Adenylyl cyclase-associated protein 1	Cap1	30.9184	29.1171	30.6618	30.5907	30.3273	1.2117	1.2014	0.90347	1.0844	0.95571						24	24	23	68.1	68.1	66.5	51.564	0	114.27	8103100000	1577900000	3169400000	3355900000	0.193907	0.38754	0.27519	0.49821	0.65142
P40142	Transketolase	Tkt	30.8385	30.0141	31.2945	30.9753	31.0696	0.74625	0.55976	1.2144	0.89343	1.0788						22	22	22	52	52	52	67.63	0	105.66	11043000000	2454700000	2859600000	5729100000	0.222036	0.102697	0.0694133	0.598864	0.747269
P40630	Transcription factor A, mitochondrial	Tfam	25.7008	24.6619	NaN	NaN	NaN	NaN	NaN	NaN	NaN	NaN						3	3	3	11.1	11.1	11.1	27.987	0.00038066	3.3754	105150000	62680000	15261000	27209000	1	1	1	1	1
P40749	Synaptotagmin-4	Syt4	24.1035	24.8819	23.2439	25.6182	23.7265	1.0306	NaN	NaN	NaN	NaN						7	7	7	22.8	22.8	22.8	47.658	0	12.396	138970000	14308000	74888000	49771000	0.823857	1	1	1	1
P41105	60S ribosomal protein L28	Rpl28	27.016	NaN	25.5531	24.8219	25.7126	0.95425	NaN	NaN	NaN	0.85041						4	4	4	29.2	29.2	29.2	15.733	0	8.5789	366210000	147940000	115960000	102320000	0.906756	1	1	1	0.371799
P41139	DNA-binding protein inhibitor ID-4	Id4	24.4596	NaN	24.2571	NaN	24.464	NaN	NaN	NaN	NaN	NaN						1	1	1	9.9	9.9	9.9	16.596	0	7.4379	75655000	10552000	33708000	31395000	1	1	1	1	1
P41242	Megakaryocyte-associated tyrosine-protein kinase	Matk	NaN	NaN	23.3331	NaN	22.2541	NaN	NaN	NaN	NaN	NaN						1	1	1	4	4	4	56.056	0.0090171	1.4621	15569000	1040500	11219000	3309200	1	1	1	1	1
P41778;O35984;O35317	Pre-B-cell leukemia transcription factor 1	Pbx1	26.6661	24.6144	26.198	25.7703	26.1245	0.73154	NaN	1.015	0.93894	1.1795						4	4	4	17	17	17	46.625	0	20.75	379060000	24346000	180850000	173860000	0.243428	1	0.963516	0.806655	0.618426
P42125	Enoyl-CoA delta isomerase 1, mitochondrial	Eci1	25.587	NaN	26.2308	25.1595	23.8501	0.55446	NaN	1.447	0.55982	NaN						4	4	4	20.4	20.4	20.4	32.25	0	8.2432	206690000	72143000	69695000	64855000	0.0870376	1	0.0317192	0.0725597	1
P42128	Forkhead box protein K1	Foxk1	NaN	NaN	NaN	NaN	NaN	NaN	NaN	NaN	NaN	NaN						1	1	1	2.5	2.5	2.5	74.919	0.0026927	2.242	11897000	1949000	2063000	7885300	1	1	1	1	1
P42208	Septin-2	2020-09-02	29.5473	27.8252	29.1935	29.0603	29.5421	1.0163	1.0543	1.1821	0.91734	1.0202						13	13	13	46.5	46.5	46.5	41.525	0	78.717	3222900000	441700000	1401400000	1379800000	0.898264	0.784193	0.125122	0.661318	0.965123
P42227	Signal transducer and activator of transcription 3	Stat3	28.0009	26.1839	28.049	28.2819	28.6811	0.88146	0.81199	1.0393	1.0942	0.80134						18	18	18	33.8	33.8	33.8	88.053	0	62.236	1656400000	134830000	742980000	778570000	0.642099	0.628525	0.833656	0.564826	0.09031
P42669	Transcriptional activator protein Pur-alpha	Pura	28.8587	27.0172	27.9625	28.0335	28.9268	1.1716	1.2098	1.0884	1.3365	0.93717						8	8	8	45.8	45.8	45.8	34.883	0	46.901	1999200000	1078400000	407330000	513520000	0.253044	0.398915	0.563952	0.0575823	0.546027
P42932	T-complex protein 1 subunit theta	Cct8	30.4195	29.6018	30.4338	30.3699	30.2157	1.1875	1.2074	1.0012	1.0746	0.90624						31	31	31	62.2	62.2	62.2	59.555	0	71.927	6927300000	1388300000	2782300000	2756700000	0.24848	0.375013	0.955236	0.542037	0.391985
P43006	Excitatory amino acid transporter 2	Slc1a2	30.7775	29.7902	31.1945	31.3253	31.3456	0.60472	0.49722	0.93666	0.52542	0.98016						19	19	19	36.2	36.2	36.2	62.03	0	104.2	12343000000	2646200000	5330500000	4366700000	0.0553657	0.0605298	0.459498	0.0089635	0.801039
P43024	Cytochrome c oxidase subunit 6A1, mitochondrial	Cox6a1	29.6647	28.2273	26.8643	28.1761	28.4679	1.0147	1.0078	NaN	0.8662	0.97664						3	3	3	42.3	42.3	42.3	12.352	0	12.641	2106100000	1130800000	483520000	491800000	0.905858	0.90386	1	0.45223	0.774131
P43135;Q60632	COUP transcription factor 2;COUP transcription factor 1	Nr2f2;Nr2f1	21.958	NaN	24.44	22.1614	21.7509	NaN	NaN	1.3387	NaN	NaN						2	2	2	5.8	5.8	5.8	45.571	0.0020812	2.4685	35053000	2940100	20663000	11451000	1	1	0.0983149	1	1
P43277	Histone H1.3	Hist1h1d	25.7625	23.513	23.734	25.4604	26.3316	NaN	NaN	NaN	NaN	NaN						5	2	1	22.2	12.7	7.2	22.099	0	4.492	213460000	178800000	14828000	19837000	1	1	1	1	1
P43300	Early growth response protein 3	Egr3	28.2422	25.7787	25.879	26.9985	28.0911	1.2029	1.2424	1.1394	1.2459	0.9265						5	3	3	16.8	11.6	11.6	42.635	0	7.0588	954960000	68061000	425490000	461410000	0.186403	0.385008	0.484217	0.22991	0.490603
P43406	Integrin alpha-V;Integrin alpha-V heavy chain;Integrin alpha-V light chain	Itgav	26.1743	24.0248	28.0859	27.9399	27.083	1.0569	NaN	1.1938	1.0458	1.4355						11	11	11	14.1	14.1	14.1	115.36	0	20.823	955920000	104170000	245590000	606150000	0.750925	1	0.17234	0.755512	0.129956
P45376	Aldose reductase	Akr1b1	27.4432	26.1506	27.1767	27.1306	27.3984	0.84889	1.0656	1.1468	0.99573	1.2521						9	9	9	28.5	28.5	28.5	35.732	0	17.785	914350000	393460000	264020000	256880000	0.539512	0.740366	0.492017	0.950022	0.404134
P45481	CREB-binding protein	Crebbp	27.4978	24.056	26.4851	26.4566	26.3705	0.97777	NaN	1.0186	0.84286	0.8732						18	18	9	9	9	5	265.49	0	30.882	538230000	102910000	228410000	206910000	0.994962	1	0.949559	0.518202	0.336656
P45591	Cofilin-2	Cfl2	25.9688	NaN	24.2066	23.9162	23.9634	1.7504	NaN	NaN	NaN	NaN						4	2	2	33.1	22.3	22.3	18.709	0	20.006	125700000	33671000	34634000	57391000	0.00483162	1	1	1	1
P46061	Ran GTPase-activating protein 1	Rangap1	29.7592	28.0622	29.6151	29.515	30.1827	1.1618	1.1797	1.0356	1.296	0.85673						22	22	22	41.4	41.4	41.4	63.53	0	85.514	4099700000	629430000	1807300000	1663000000	0.317311	0.463385	0.799381	0.0326536	0.207459
P46096;P46097	Synaptotagmin-1	Syt1	32.1257	31.1184	31.8518	32.0807	32.1642	1.1396	1.0853	0.9763	1.2109	0.94859						21	21	18	49.9	49.9	43.2	47.417	0	101.42	22678000000	6187400000	8047000000	8443300000	0.38598	0.675701	0.749084	0.121252	0.610073
P46414	Cyclin-dependent kinase inhibitor 1B	Cdkn1b	28.2395	26.7338	28.0168	28.3246	28.3103	0.92493	1.0741	0.87027	1.0318	0.91751						6	6	6	42.6	42.6	42.6	22.193	0	46.739	1527200000	213960000	647170000	666110000	0.811082	0.729042	0.22336	0.814265	0.446361
P46460	Vesicle-fusing ATPase	Nsf	33.7537	32.8754	33.6863	33.547	33.7163	1.1048	1.0964	0.95461	1.0164	0.95554						50	50	49	55.6	55.6	54.7	82.613	0	323.31	71870000000	17620000000	26450000000	27800000000	0.510323	0.644832	0.582617	0.834886	0.65042
P46467	Vacuolar protein sorting-associated protein 4B	Vps4b	27.4089	24.638	26.7511	25.926	27.5254	1.1067	NaN	1.1191	1.2784	1.0983						5	5	3	15.8	15.8	11.3	49.419	0	12.669	655730000	108510000	260550000	286680000	0.573714	1	0.580735	0.26607	0.791782
P46471	26S protease regulatory subunit 7	Psmc2	26.7727	27.3154	28.543	27.6761	27.921	1.1458	1.0293	0.94479	0.98538	0.91307						15	15	15	40	40	40	48.647	0	32.117	1405900000	377600000	531960000	496370000	0.462341	0.855373	0.566113	0.983365	0.425377
P46638;P62492;Q9WTL2	Ras-related protein Rab-11B;Ras-related protein Rab-11A	Rab11b;Rab11a	28.8096	28.1767	29.2425	28.8228	28.5283	1.036	1.0469	1.049	1.1683	1.0702						13	13	13	63.3	63.3	63.3	24.489	0	31.389	2579700000	496920000	1054600000	1028200000	0.711	0.786464	0.710504	0.326918	0.764691
P46660	Alpha-internexin	Ina	28.0215	28.1284	28.3529	29.2261	28.3675	0.86801	0.84002	0.76822	0.92043	1.0098						22	18	18	46.1	40.7	40.7	55.382	0	59.182	2182600000	1451900000	401260000	329380000	0.592919	0.598176	0.0357851	0.709232	0.983353
P46664	Adenylosuccinate synthetase isozyme 2	Adss	24.0404	26.602	NaN	NaN	NaN	NaN	NaN	NaN	NaN	NaN						3	3	3	8.3	8.3	8.3	50.02	0.00036724	2.9759	125680000	9259600	104220000	12200000	1	1	1	1	1
P46935	E3 ubiquitin-protein ligase NEDD4	Nedd4	29.1581	27.8489	29.665	28.9507	29.258	1.0192	0.90805	0.97016	0.87104	1.2094						23	23	20	33.3	33.3	29.8	102.71	0	86.485	3108400000	471370000	1347000000	1290100000	0.783463	0.787109	0.700329	0.470281	0.307635
P46938	Transcriptional coactivator YAP1	Yap1	NaN	NaN	NaN	NaN	NaN	NaN	NaN	NaN	NaN	NaN						3	3	3	7.2	7.2	7.2	52.383	0.0023989	2.3759	32249000	3413900	2837700	25998000	1	1	1	1	1
P47199	Quinone oxidoreductase	Cryz	NaN	NaN	24.5458	24.5568	24.8182	NaN	NaN	NaN	NaN	NaN						1	1	1	6.9	6.9	6.9	35.268	0.0059767	1.7305	93038000	26348000	35924000	30766000	1	1	1	1	1
P47708;P70169	Rabphilin-3A	Rph3a	28.7692	26.4083	28.3899	27.9045	28.3614	1.0602	0.99815	0.94169	0.94774	1.1168						15	15	15	28.6	28.6	28.6	75.488	0	34.842	1608400000	455180000	593750000	559480000	0.611191	0.945671	0.548127	0.801295	0.588747
P47754;P47753	F-actin-capping protein subunit alpha-2	Capza2	26.9044	25.8584	27.8304	27.2581	26.4561	1.0478	0.97868	0.86658	0.96708	0.95094						10	10	10	54.2	54.2	54.2	32.967	0	45.466	831140000	422530000	204850000	203750000	0.761982	0.946424	0.211473	0.944929	0.634456
P47757	F-actin-capping protein subunit beta	Capzb	27.683	26.6539	28.0825	27.6333	27.5002	0.92865	0.98757	0.90381	1.0379	0.93667						9	9	9	35	35	35	31.345	0	24.519	1364600000	626740000	341820000	396080000	0.826095	0.976559	0.353483	0.788515	0.572378
P47791	Glutathione reductase, mitochondrial	Gsr	25.1205	NaN	NaN	24.3605	NaN	0.98077	NaN	NaN	NaN	NaN						2	2	2	4.8	4.8	4.8	53.662	0.00038139	3.3897	74674000	25459000	18292000	30923000	0.965774	1	1	1	1
P47809	Dual specificity mitogen-activated protein kinase kinase 4	Map2k4	26.4612	24.1275	27.4066	26.6209	27.0131	0.81975	NaN	0.87086	0.83813	0.81034						6	6	6	23.2	23.2	23.2	44.113	0	17.951	624200000	134680000	259020000	230500000	0.452744	1	0.368756	0.504075	0.175983
P47811	Mitogen-activated protein kinase 14	Mapk14	22.7168	NaN	25.3524	23.1424	23.7699	NaN	NaN	0.95976	NaN	1.1395						4	4	4	21.4	21.4	21.4	41.287	0	5.0134	80712000	9943000	36801000	33969000	1	1	0.841181	1	0.71123
P47857	ATP-dependent 6-phosphofructokinase, muscle type	Pfkm	30.6849	29.5471	30.9301	30.4967	30.9157	0.80669	0.69141	1.0729	0.80987	1.0345						25	25	22	44.5	44.5	40.8	85.268	0	173.89	9044900000	2814800000	3074300000	3155800000	0.355283	0.264341	0.561973	0.317311	0.911068
P47867	Secretogranin-3	Scg3	27.9017	27.068	27.6946	27.651	27.9969	0.6503	0.61016	0.96692	0.75206	0.94585						13	13	13	39.3	39.3	39.3	53.326	0	31.959	1216200000	122820000	595270000	498100000	0.0958808	0.162943	0.70203	0.1466	0.593296
P47877	Insulin-like growth factor-binding protein 2	Igfbp2	26.2474	NaN	26.3129	24.4221	28.1439	0.41955	NaN	0.76615	NaN	1.065						8	8	8	38.7	38.7	38.7	32.846	0	15.441	622860000	29342000	302070000	291450000	0.00837787	1	0.110201	1	0.785316
P47879	Insulin-like growth factor-binding protein 4	Igfbp4	NaN	NaN	24.0236	NaN	24.3554	NaN	NaN	NaN	NaN	NaN						2	2	2	11.4	11.4	11.4	27.807	0	6.0943	38517000	2290000	19756000	16471000	1	1	1	1	1
P47915	60S ribosomal protein L29	Rpl29	27.3823	26.1056	25.6348	27.2266	27.9048	0.73496	NaN	NaN	0.99198	1.2646						3	3	3	18.8	18.8	18.8	17.587	0	6.8205	707580000	369750000	168710000	169130000	0.25	1	1	0.963611	0.191532
P47930	Fos-related antigen 2	Fosl2	29.1177	27.2348	28.5651	28.2455	29.5024	1.041	1.2415	0.9675	1.4484	1.1268						10	10	10	34.4	34.4	34.4	35.298	0	23.927	2428800000	176910000	1031100000	1220800000	0.689895	0.337207	0.70575	0.0120752	0.582059
P47941	Crk-like protein	Crkl	25.9444	24.6157	25.9547	26.3445	26.245	1.4735	NaN	1.0506	0.98549	0.82554						6	6	6	29	29	29	33.83	0	20.975	340330000	68372000	128120000	143840000	0.0688197	1	0.783565	0.987153	0.307119
P47955	60S acidic ribosomal protein P1	Rplp1	26.2978	NaN	25.8866	26.135	26.2085	1.048	NaN	1.291	1.2026	1.1552						2	2	2	51.8	51.8	51.8	11.475	0	6.1348	322220000	61687000	123130000	137390000	0.76131	1	0.154198	0.417548	0.674196
P47962	60S ribosomal protein L5	Rpl5	27.078	26.8618	27.5901	26.8314	26.997	0.77488	0.60481	1.2978	0.9496	0.98492						5	5	5	21.9	21.9	21.9	34.4	0	13.68	745260000	293970000	238740000	212540000	0.335919	0.156937	0.0321933	0.880547	0.792297
P47963	60S ribosomal protein L13	Rpl13	28.5174	27.0138	27.8664	27.4291	27.8088	0.61505	0.28691	0.96566	0.77964	1.2607						7	7	7	33.6	33.6	33.6	24.305	0	18.918	1378200000	738440000	396650000	243140000	0.0645718	0.00889134	0.693974	0.347322	0.198491
P48036	Annexin A5	Anxa5	27.0848	25.476	26.7915	27.1106	27.3412	0.96594	1.0031	1.0078	0.94711	1.3468						11	11	11	33.9	33.9	33.9	35.752	0	19.893	714130000	172530000	248750000	292840000	0.950521	0.887542	0.991458	0.871429	0.235863
P48318	Glutamate decarboxylase 1	Gad1	27.5058	26.2744	25.6931	27.7333	27.0188	0.90768	0.93418	0.98924	1.027	1.1005						7	7	7	16.5	16.5	16.5	66.648	0	24.631	702700000	161980000	281950000	258770000	0.736454	0.940276	0.98111	0.834671	0.785503
P48320	Glutamate decarboxylase 2	Gad2	24.8101	25.2408	25.311	26.1398	25.2166	NaN	0.84804	0.71993	0.88093	0.83143						5	5	5	12.1	12.1	12.1	65.223	0	8.978	250200000	104590000	80396000	65212000	1	0.716477	0.101431	0.629776	0.32172
P48381;P48379;P48377	Transcription factor RFX3	Rfx3	25.3417	NaN	NaN	24.8414	23.8618	1.0218	NaN	NaN	1.5756	NaN						6	6	6	11.9	11.9	11.9	83.511	0	5.1754	106240000	33897000	30331000	42015000	0.848639	1	1	0.0217792	1
P48428	Tubulin-specific chaperone A	Tbca	NaN	NaN	NaN	26.2579	26.4391	NaN	NaN	NaN	NaN	NaN						5	5	5	51.9	51.9	51.9	12.758	0	7.5507	216380000	38773000	82792000	94812000	1	1	1	1	1
P48453	Serine/threonine-protein phosphatase 2B catalytic subunit beta isoform	Ppp3cb	27.6788	25.7719	27.594	27.8294	27.1687	0.91101	0.69471	0.86042	0.84588	0.90005						16	8	8	37.7	21.3	21.3	59.173	0	17.835	963830000	391190000	312510000	260120000	0.755561	0.380892	0.192661	0.380861	0.427679
P48678	Prelamin-A/C;Lamin-A/C	Lmna	30.5889	29.405	30.7323	30.8262	31.1848	0.72803	0.72724	1.0252	0.89574	1.1822						35	35	35	55.8	55.8	55.8	74.237	0	109.53	10214000000	2174400000	3767600000	4272400000	0.189998	0.329149	0.870267	0.607998	0.415824
P48722	Heat shock 70 kDa protein 4L	Hspa4l	29.7495	27.405	29.4956	29.5946	29.5221	1.1198	1.2329	0.92271	1.175	1.0962						31	28	28	48.2	43.6	43.6	94.381	0	95.964	3689900000	1178700000	1223300000	1287900000	0.454312	0.353308	0.374854	0.192914	0.68552
P48758	Carbonyl reductase [NADPH] 1	Cbr1	28.7271	26.4389	28.4961	28.6524	28.5356	0.84021	0.77764	1.0874	1.0705	1.0597						13	13	12	54.2	54.2	51.3	30.641	0	43.595	2101600000	641560000	692180000	767900000	0.497154	0.445676	0.569012	0.655406	0.806495
P48759	Pentraxin-related protein PTX3	Ptx3	25.0865	NaN	NaN	23.484	25.4004	1.5527	NaN	NaN	NaN	NaN						3	3	3	7.3	7.3	7.3	41.811	0	4.6327	91647000	21200000	37417000	33030000	0.0352755	1	1	1	1
P48771	Cytochrome c oxidase subunit 7A2, mitochondrial	Cox7a2	27.967	27.2925	27.2639	27.7907	27.8889	1.0804	0.82718	1.1533	0.9242	0.88819						2	2	2	27.7	27.7	27.7	9.2908	0	7.1929	1301600000	416490000	401470000	483610000	0.53299	0.564937	0.472304	0.692086	0.318866
P48774	Glutathione S-transferase Mu 5	Gstm5	26.324	23.9701	26.7818	26.4951	26.3025	0.61103	NaN	1.0572	0.70494	0.77013						7	6	6	30.8	26.8	26.8	26.635	0	9.0371	438570000	192750000	131590000	114230000	0.0828714	1	0.801741	0.198163	0.108657
P48962	ADP/ATP translocase 1	Slc25a4	31.9208	30.7871	32.2945	32.6094	31.4586	1.019	0.87653	1.0291	0.97038	1.0096						22	22	10	70.1	70.1	29.9	32.904	0	74.408	24069000000	17316000000	3145600000	3607100000	0.88547	0.695799	0.843531	0.928634	0.990873
P48986	Neurogenic differentiation factor 6	Neurod6	23.3708	22.7826	23.3514	25.4142	24.3204	NaN	NaN	NaN	0.98756	1.2358						3	2	2	10.1	6.8	6.8	38.643	0	4.0385	94425000	5283300	50254000	38888000	1	1	1	0.963425	0.497728
P49138;Q9D2E1;Q922R0;Q3UMW7	MAP kinase-activated protein kinase 2	Mapkapk2	NaN	NaN	NaN	NaN	NaN	NaN	NaN	NaN	NaN	NaN						5	5	5	17.9	17.9	17.9	44.049	0	6.8034	44267000	4534800	4009900	35722000	1	1	1	1	1
P49312	Heterogeneous nuclear ribonucleoprotein A1;Heterogeneous nuclear ribonucleoprotein A1, N-terminally processed	Hnrnpa1	30.7603	29.5922	30.1179	30.6615	30.6868	0.93282	0.89924	1.0828	1.0125	1.072						15	15	15	56.9	56.9	56.9	34.196	0	88.782	8192100000	1851200000	3015600000	3325300000	0.760263	0.762627	0.505171	0.855937	0.771874
P49442	Inositol polyphosphate 1-phosphatase	Inpp1	23.2163	25.1294	26.7816	26.0216	26.2033	NaN	1.0612	1.5362	1.2913	1.4949						6	6	6	20.5	20.5	20.5	43.346	0	11.876	351620000	239820000	44520000	67284000	1	0.750488	0.00982309	0.244641	0.131966
P49443	Protein phosphatase 1A	Ppm1a	28.2521	27.8046	28.5575	28.5402	29.1533	0.89671	0.69522	0.99471	1.0167	1.1183						13	13	11	44.8	44.8	39.3	42.432	0	32.508	2225700000	311730000	948610000	965370000	0.699812	0.282842	0.886706	0.878818	0.583403
P49452	Centromere protein C	Cenpc	NaN	NaN	NaN	NaN	NaN	NaN	NaN	NaN	NaN	NaN						1	1	1	1.1	1.1	1.1	102.15	1	-2	0	0	0	0	1	1	1	1	1
P49586;Q811Q9	Choline-phosphate cytidylyltransferase A;Choline-phosphate cytidylyltransferase B	Pcyt1a;Pcyt1b	24.7503	NaN	24.6924	26.4543	24.9347	0.97543	NaN	NaN	1.1582	1.0393						5	5	5	18.8	18.8	18.8	41.666	0	6.5833	221240000	28909000	91606000	100720000	0.981128	1	1	0.422736	0.960224
P49615	Cyclin-dependent-like kinase 5	Cdk5	26.4892	25.7155	27.1893	26.454	26.2589	0.94803	0.94162	0.98965	0.96122	0.98154						8	7	7	33.2	30.5	30.5	33.288	0	11.376	513370000	163700000	180340000	169320000	0.883576	0.960101	0.915267	0.923284	0.827986
P49722	Proteasome subunit alpha type-2	Psma2	25.0441	NaN	26.6998	25.5326	22.7569	0.62374	NaN	1.0501	0.62093	NaN						5	5	5	34.6	34.6	34.6	25.926	0	8.1581	222000000	79606000	83814000	58584000	0.154112	1	0.828563	0.122199	1
P49813;Q9JLH8	Tropomodulin-1	Tmod1	NaN	NaN	23.4931	NaN	24.5393	NaN	NaN	NaN	NaN	0.81107						5	4	4	19.8	17.5	17.5	40.466	0	7.1794	53184000	8794000	16648000	27742000	1	1	1	1	0.273139
P49962	Signal recognition particle 9 kDa protein	Srp9	27.7559	26.745	27.5071	27.0255	28.0219	1.324	1.4045	0.98429	0.98513	1.0131						5	5	5	53.5	53.5	53.5	10.194	0	22.136	1007500000	101170000	446310000	460030000	0.0443079	0.119499	0.816147	0.988459	0.997108
P50114	Protein S100-B	S100b	27.0315	25.2311	26.4902	26.4763	26.8455	1.0596	NaN	1.2232	0.67028	1.0242						1	1	1	16.3	16.3	16.3	10.728	0	10.809	549440000	111350000	208780000	229310000	0.722657	1	0.289654	0.14767	0.985555
P50153	Guanine nucleotide-binding protein G(I)/G(S)/G(O) subunit gamma-4	Gng4	NaN	NaN	NaN	24.6396	NaN	NaN	NaN	NaN	NaN	NaN						2	2	2	44	44	44	8.4047	0.0027146	2.299	59883000	16776000	16481000	26626000	1	1	1	1	1
P50247	Adenosylhomocysteinase	Ahcy	26.87	26.3334	28.5487	26.8102	28.0037	0.71425	0.45464	1.1067	0.84442	1.4249						7	7	7	16	16	16	47.688	0	12.595	1127800000	337050000	401980000	388780000	0.212058	0.0930363	0.475381	0.522906	0.0326632
P50396	Rab GDP dissociation inhibitor alpha	Gdi1	32.182	31.2108	32.341	32.1063	31.9719	0.86771	0.72146	1.0531	0.95687	1.0956						34	34	26	80.8	80.8	65.8	50.521	0	323.31	24730000000	6264400000	9154300000	9311800000	0.5321	0.31805	0.684018	0.868004	0.687617
P50429	Arylsulfatase B	Arsb	28.0697	26.8926	27.6346	27.1905	28.2394	0.68489	0.75773	1.0302	0.96517	0.84577						8	8	8	15.5	15.5	15.5	59.646	0	21.887	1194900000	256200000	460720000	477950000	0.137401	0.402117	0.887077	0.937869	0.181153
P50516	V-type proton ATPase catalytic subunit A	Atp6v1a	32.0566	30.9753	32.2268	31.6936	31.7954	0.98453	0.90154	1.0003	1.0831	1.0248						34	34	34	67.6	67.6	67.6	68.325	0	267.56	21744000000	6181900000	7557100000	8004800000	0.959121	0.769504	0.947646	0.503914	0.947705
P50518;Q9D593	V-type proton ATPase subunit E 1	Atp6v1e1	31.9132	30.6617	31.8815	32.0251	32.0226	0.89622	0.8602	0.96052	0.92377	0.94141						15	15	15	61.5	61.5	61.5	26.157	0	59.275	20534000000	5963100000	7595300000	6975400000	0.627798	0.649131	0.626278	0.723382	0.569601
P50543	Protein S100-A11	S100a11	22.6111	NaN	24.0958	26.3543	26.2698	NaN	NaN	NaN	0.65237	1.2715						3	3	3	34.7	34.7	34.7	11.083	0	4.0211	200900000	71896000	66961000	62040000	1	1	1	0.125767	0.428244
P50580	Proliferation-associated protein 2G4	Pa2g4	28.3919	26.616	27.1429	28.0382	28.3879	0.85507	1.1771	1.1146	1.2234	0.9729						11	11	11	33.8	33.8	33.8	43.698	0	29.884	1442500000	182550000	633160000	626800000	0.547302	0.469214	0.595825	0.200111	0.751252
P50586;Q9Z273	Tubby protein;Tubby-related protein 1	Tub;Tulp1	NaN	NaN	NaN	NaN	NaN	NaN	NaN	NaN	NaN	NaN						2	2	2	4.4	4.4	4.4	55.361	0.003009	2.1862	12661000	930270	2313900	9416900	1	1	1	1	1
P50608	Fibromodulin	Fmod	23.5112	NaN	21.9485	23.6006	26.8658	NaN	NaN	NaN	NaN	1.4586						4	4	4	17.8	17.8	17.8	43.054	0	5.193	151030000	71076000	45954000	33996000	1	1	1	1	0.109615
P51150	Ras-related protein Rab-7a	Rab7a	29.4825	28.6715	29.7652	29.3016	29.1904	1.157	1.2082	0.99449	1.0398	0.88094						13	13	13	72	72	72	23.489	0	57.825	3841500000	789290000	1417200000	1635100000	0.331435	0.373362	0.898784	0.711542	0.291438
P51163	Uroporphyrinogen-III synthase	Uros	NaN	NaN	24.3484	24.6246	23.8061	NaN	NaN	NaN	NaN	NaN						2	2	2	11.7	11.7	11.7	28.504	0.002087	2.4778	61895000	11524000	29705000	20666000	1	1	1	1	1
P51174	Long-chain specific acyl-CoA dehydrogenase, mitochondrial	Acadl	27.1483	NaN	25.7869	25.8938	26.7242	0.58341	NaN	0.98288	0.47411	1.0179						11	11	11	30	30	30	47.907	0	21.357	526570000	223620000	143620000	159330000	0.0622657	1	0.950723	0.031857	0.954198
P51410	60S ribosomal protein L9	Rpl9	NaN	25.1286	NaN	NaN	NaN	NaN	NaN	NaN	NaN	NaN						2	2	2	5.7	5.7	5.7	21.881	0.0003785	3.3056	36683000	30399000	4130000	2154500	1	1	1	1	1
P51655;Q9R087	Glypican-4;Secreted glypican-4	Gpc4	27.7305	26.1521	26.4702	26.8916	26.5785	1.1835	0.99483	1.1812	1.1115	1.0665						7	7	7	22.4	22.4	22.4	62.586	0	19.761	686680000	115680000	273320000	297680000	0.22598	0.90743	0.392827	0.555683	0.883852
P51660	Peroxisomal multifunctional enzyme type 2;(3R)-hydroxyacyl-CoA dehydrogenase;Enoyl-CoA hydratase 2	Hsd17b4	27.4172	26.1945	27.9962	27.3155	27.9013	0.81047	0.767	1.1583	0.76257	1.0509						15	15	15	25.6	25.6	25.6	79.481	0	35.472	1043300000	174800000	472130000	396420000	0.426862	0.525851	0.271593	0.308159	0.841967
P51670	C-C motif chemokine 9;CCL9(29-101);CCL9(30-101);CCL9(31-101)	Ccl9	NaN	NaN	25.7464	NaN	NaN	NaN	NaN	NaN	NaN	NaN						2	2	2	26.2	26.2	26.2	13.871	0.00037651	3.2435	70815000	4852000	28551000	37412000	1	1	1	1	1
P51791;Q9WVD4;Q61418	H(+)/Cl(-) exchange transporter 3;H(+)/Cl(-) exchange transporter 5;H(+)/Cl(-) exchange transporter 4	Clcn3;Clcn5;Clcn4	24.8055	NaN	NaN	NaN	NaN	NaN	NaN	NaN	NaN	NaN						3	3	3	2.8	2.8	2.8	90.868	0.002681	2.2043	58462000	18457000	9979000	30026000	1	1	1	1	1
P51863	V-type proton ATPase subunit d 1	Atp6v0d1	28.3548	27.6389	28.5773	28.4466	28.2791	0.77398	0.71626	0.98178	0.76427	1.1306						12	12	12	41.6	41.6	41.6	40.301	0	24.364	1881400000	1101700000	417720000	362050000	0.306355	0.319987	0.799349	0.168583	0.54046
P51880	Fatty acid-binding protein, brain	Fabp7	25.7899	25.5723	25.5059	25.5842	26.0553	NaN	0.62058	NaN	NaN	NaN						3	3	3	28	28	28	14.893	0	5.3563	284950000	56380000	112790000	115780000	1	0.26088	1	1	1
P51881;Q3V132	ADP/ATP translocase 2;ADP/ATP translocase 2, N-terminally processed	Slc25a5	29.1605	28.2802	28.3199	28.6593	28.8313	0.84651	1.0148	0.97081	0.89011	0.96526						19	7	7	65.1	24.8	24.8	32.931	0	17.202	2653600000	1620800000	459880000	572930000	0.518112	0.88261	0.727111	0.545127	0.705208
P51910	Apolipoprotein D	Apod	27.1802	24.9946	26.6877	27.4144	28.3128	0.88695	NaN	1.1487	0.5637	1.5583						6	6	6	30.7	30.7	30.7	21.53	0	12.781	1072400000	69442000	421520000	581480000	0.664125	1	0.486209	0.0520272	0.00469815
P52293	Importin subunit alpha-1	Kpna2	23.9912	NaN	NaN	22.933	22.4852	1.1296	NaN	NaN	NaN	NaN						1	1	1	3.4	3.4	3.4	57.927	0.0047725	1.8093	30554000	2204700	15087000	13263000	0.56221	1	1	1	1
P52332	Tyrosine-protein kinase JAK1	Jak1	25.1564	24.0839	26.9853	26.1945	27.106	0.72107	NaN	0.98525	0.71179	1.0271						11	11	11	11.3	11.3	11.3	133.37	0	15.669	522180000	58636000	214560000	248990000	0.306191	1	0.89202	0.209485	1
P52480;P53657	Pyruvate kinase PKM	Pkm	34.3798	33.3477	34.0973	34.1656	34.324	1.0257	0.97281	1.0291	0.98792	0.93621						45	45	45	78.2	78.2	78.2	57.844	0	323.31	104550000000	23267000000	39935000000	41352000000	0.853857	0.988967	0.843531	0.990373	0.541114
P52482;Q91W82;P52483	Ubiquitin-conjugating enzyme E2 E1;Ubiquitin-conjugating enzyme E2 E2;Ubiquitin-conjugating enzyme E2 E3	Ube2e1;Ube2e2;Ube2e3	25.593	24.033	25.3912	24.0856	NaN	1.3433	NaN	1.0172	NaN	NaN						3	3	3	22.8	22.8	22.8	21.333	0	5.6433	136360000	26405000	50197000	59761000	0.176976	1	0.908544	1	1
P52760	Ribonuclease UK114	Hrsp12	25.7804	NaN	NaN	24.1106	24.1913	0.7264	NaN	NaN	NaN	NaN						3	3	3	34.1	34.1	34.1	14.255	0	5.3963	107690000	54886000	28140000	24661000	0.316711	1	1	1	1
P53026	60S ribosomal protein L10a	Rpl10a	NaN	26.0289	23.6669	NaN	NaN	NaN	NaN	NaN	NaN	NaN						3	3	3	16.6	16.6	16.6	24.916	0.00037244	3.1436	102760000	92650000	2396300	7717800	1	1	1	1	1
P53351;Q60806	Serine/threonine-protein kinase PLK2	Plk2	26.7772	23.8718	27.0632	26.0055	26.17	1.0072	NaN	0.88334	1.1156	0.78884						8	8	8	12.6	12.6	12.6	77.811	0	14.86	460320000	68574000	209230000	182510000	0.901427	1	0.414754	0.642174	0.226113
P53798	Squalene synthase	Fdft1	23.1902	24.3836	24.6171	25.2808	25.3307	NaN	0.5754	1.4813	1.0483	1.3652						4	4	4	11.3	11.3	11.3	48.154	0	6.4607	140150000	26374000	67609000	46172000	1	0.202133	0.0195256	0.843833	0.274942
P53810	Phosphatidylinositol transfer protein alpha isoform	Pitpna	26.9144	NaN	24.6502	24.8926	NaN	1.154	NaN	0.87572	NaN	NaN						5	5	4	22.1	22.1	18.8	31.893	0	16.076	270270000	65182000	71527000	133560000	0.440615	1	0.481352	1	1
P53986	Monocarboxylate transporter 1	Slc16a1	22.9595	NaN	NaN	24.5321	23.0013	NaN	NaN	NaN	1.3196	NaN						2	2	2	3.9	3.9	3.9	53.267	0.00072385	2.8591	40813000	10543000	15748000	14523000	1	1	1	0.201948	1
P53994;P59279	Ras-related protein Rab-2A	Rab2a	25.2121	25.3916	24.8568	24.757	25.9333	NaN	0.6607	NaN	NaN	0.82215						3	3	3	20.3	20.3	20.3	23.547	0	14.138	231120000	69987000	101240000	59893000	1	0.322144	1	1	0.298918
P53996	Cellular nucleic acid-binding protein	Cnbp	28.9609	27.5293	27.2814	27.6149	28.7249	1.0036	1.1606	0.99856	1.1688	1.1224						7	7	7	47.8	47.8	47.8	19.592	0	29.489	1785200000	183310000	715410000	886450000	0.852491	0.507133	0.962544	0.325573	0.568913
P54071	Isocitrate dehydrogenase [NADP], mitochondrial	Idh2	26.8575	25.5881	27.4227	26.4718	27.4058	0.57301	0.65902	1.4269	0.71086	1.5713						10	9	9	27	27	27	50.906	0	20.107	687840000	349200000	172890000	165750000	0.0556969	0.319404	0.0403525	0.207921	0.0436124
P54103	DnaJ homolog subfamily C member 2;DnaJ homolog subfamily C member 2, N-terminally processed	Dnajc2	22.6121	NaN	22.5339	NaN	24.8175	NaN	NaN	NaN	NaN	1.2826						2	2	2	5	5	5	71.721	0.00036711	2.9672	42051000	3732500	21363000	16956000	1	1	1	1	0.407849
P54116	Erythrocyte band 7 integral membrane protein	Stom	22.9661	23.4164	NaN	NaN	NaN	NaN	NaN	NaN	NaN	NaN						3	3	3	16.5	16.5	16.5	31.375	0	20.801	49223000	9314500	8666700	31242000	1	1	1	1	1
P54227	Stathmin	Stmn1	30.1125	29.3205	30.5082	30.5279	30.7988	0.85102	0.78079	1.2075	1.2241	0.95895						9	9	7	49.7	49.7	38.3	17.274	0	26.337	7349000000	1604700000	2825500000	2918800000	0.479724	0.443646	0.0791811	0.100889	0.670607
P54728;P54726	UV excision repair protein RAD23 homolog B	Rad23b	29.8605	28.3047	28.5266	30.3374	30.1039	1.0224	1.0238	1.0628	0.96456	0.96665						12	12	12	38.9	38.9	38.9	43.512	0	48.91	4573600000	425400000	2616900000	1531300000	0.869401	0.855413	0.699755	0.902443	0.717056
P54729	NEDD8 ultimate buster 1	Nub1	24.064	NaN	22.6072	23.5701	NaN	NaN	NaN	NaN	NaN	NaN						2	2	2	4.6	4.6	4.6	70.306	0	3.8953	41562000	2449900	22454000	16659000	1	1	1	1	1
P54731	FAS-associated factor 1	Faf1	NaN	NaN	NaN	NaN	NaN	NaN	NaN	NaN	NaN	NaN						3	3	3	5.2	5.2	5.2	73.862	0.0020826	2.4731	19185000	6549600	2574000	10061000	1	1	1	1	1
P54775	26S protease regulatory subunit 6B	Psmc4	24.9308	24.2517	26.1299	26.6878	24.395	0.82748	NaN	0.99273	0.9018	NaN						8	8	8	21.8	21.8	21.8	47.408	0	10.682	289830000	60465000	124350000	105010000	0.559324	1	0.931585	0.709652	1
P54823	Probable ATP-dependent RNA helicase DDX6	Ddx6	29.3208	26.6566	29.1288	28.6175	28.8002	0.9931	0.91819	1.0844	0.99626	0.9085						13	13	13	37.1	37.1	37.1	54.191	0	38.39	2496400000	426250000	978080000	1092000000	0.992675	0.81672	0.496283	0.967418	0.404393
P54923	[Protein ADP-ribosylarginine] hydrolase	Adprh	NaN	NaN	24.1641	NaN	23.7893	NaN	NaN	NaN	NaN	NaN						2	2	2	9.1	9.1	9.1	40.068	0.0003655	2.9322	40225000	9319800	14701000	16204000	1	1	1	1	1
P55012	Solute carrier family 12 member 2	Slc12a2	26.9827	NaN	24.4827	NaN	26.9021	0.48339	NaN	NaN	NaN	1.4537						9	9	9	9.9	9.9	9.9	131.03	0	18.486	419570000	73859000	147820000	197890000	0.0195091	1	1	1	0.113705
P55041;O88667;O35929;Q8VEL9	GTP-binding protein GEM	Gem	28.8799	25.5658	27.1701	27.662	29.417	0.83352	NaN	0.99773	1.2654	0.78844						7	7	7	23.7	23.7	23.7	33.725	0	13.974	1750100000	208200000	804010000	737890000	0.475404	1	0.958132	0.130892	0.0689728
P55066	Neurocan core protein	Ncan	27.6371	25.1613	25.7743	26.7071	27.0879	0.86973	1.0533	1.3253	0.71707	1.3434						14	14	14	15.9	15.9	15.9	137.2	0	31.887	617380000	188880000	204360000	224140000	0.599111	0.768769	0.112068	0.218527	0.240882
P55096	ATP-binding cassette sub-family D member 3	Abcd3	NaN	21.8602	NaN	22.6464	22.7642	NaN	NaN	NaN	NaN	NaN						1	1	1	1.8	1.8	1.8	75.474	0.0073869	1.5913	20107000	4572900	10718000	4816100	1	1	1	1	1
P55264	Adenosine kinase	Adk	NaN	NaN	NaN	25.9225	NaN	NaN	NaN	NaN	NaN	NaN						1	1	1	3	3	3	40.148	0.0059449	1.7067	63598000	30479000	24788000	8330800	1	1	1	1	1
P55284	Cadherin-5	Cdh5	27.4417	27.2479	27.2976	28.229	28.8557	1.1119	1.1323	1.4334	1.0195	1.4705						9	9	9	13.1	13.1	13.1	87.902	0	34.458	1532300000	91625000	578100000	862530000	0.558198	0.575734	0.0373651	0.866773	0.0176755
P55302	Alpha-2-macroglobulin receptor-associated protein	Lrpap1	30.0757	28.8062	29.531	30.003	30.9068	0.9491	0.94497	1.0239	1.0251	0.9706						20	20	20	51.7	51.7	51.7	42.215	0	60.751	6012200000	1263600000	2443300000	2305300000	0.821819	0.902195	0.879214	0.78837	0.74131
P55821	Stathmin-2	Stmn2	29.0736	28.2197	28.9363	29.3357	29.048	0.92529	0.73588	1.1022	0.84964	0.8831						6	4	4	31.3	21.8	21.8	20.828	0	8.6514	2666200000	223760000	1338500000	1103900000	0.812532	0.346201	0.496428	0.438683	0.299439
P55937	Golgin subfamily A member 3	Golga3	26.1882	NaN	NaN	NaN	24.7826	1.5096	NaN	NaN	NaN	NaN						2	2	2	1.7	1.7	1.7	167.22	0	3.7542	123630000	45548000	35070000	43012000	0.019329	1	1	1	1
P56183	Ribosomal RNA processing protein 1 homolog A	Rrp1	28.0713	26.7512	27.4235	28.0484	27.521	0.86477	0.96835	0.71697	0.90629	0.74938						9	9	9	30.2	30.2	30.2	54.776	0	22.528	1139500000	120920000	581860000	436750000	0.581335	0.966256	0.0541849	0.612957	0.0829536
P56375	Acylphosphatase-2	Acyp2	25.5484	23.0997	26.4388	25.806	26.8737	1.0149	NaN	1.0197	0.72932	1.0106						5	5	5	43.4	43.4	43.4	11.877	0	11.805	341050000	166190000	93352000	81508000	0.868176	1	0.945297	0.270364	0.917956
P56376	Acylphosphatase-1	Acyp1	24.9332	25.0043	24.8189	25.5994	24.5814	NaN	0.87203	NaN	1.0018	NaN						4	4	4	48.5	48.5	48.5	11.241	0	4.8057	200180000	104790000	51559000	43835000	1	0.777258	1	0.990385	1
P56391	Cytochrome c oxidase subunit 6B1	Cox6b1	30.5549	29.6997	30.2342	30.1267	30.3502	1.0081	0.95393	1.0734	1.0065	0.99103						8	8	8	70.9	70.9	70.9	10.071	0	28.488	7846600000	5567800000	1048600000	1230300000	0.937269	0.930044	0.559032	0.888519	0.870376
P56394	Cytochrome c oxidase copper chaperone	Cox17	24.9359	NaN	25.6131	25.1875	25.4453	NaN	NaN	1.2389	NaN	NaN						3	3	3	57.1	57.1	57.1	6.784	0	11.166	202210000	42562000	75927000	83725000	1	1	0.239759	1	1
P56399	Ubiquitin carboxyl-terminal hydrolase 5	Usp5	29.5392	28.4047	29.2307	28.7646	28.9812	0.9653	0.94285	0.97959	1.0359	1.039						24	24	24	42.7	42.7	42.7	95.832	0	123.44	3040600000	730160000	1191400000	1119100000	0.884182	0.895622	0.775642	0.796934	0.890436
P56480	ATP synthase subunit beta, mitochondrial	Atp5b	32.2414	32.0958	32.7064	32.5386	32.2658	0.63223	0.5617	0.97311	0.73	1.2327						24	24	24	57.1	57.1	57.1	56.3	0	245.72	32558000000	16095000000	8869300000	7593900000	0.0749237	0.104308	0.723614	0.146214	0.292017
P56565	Protein S100-A1	S100a1	25.4786	NaN	24.3977	23.0457	25.1078	0.79439	NaN	1.2173	NaN	0.94811						1	1	1	16	16	16	10.505	0.0033201	2.1354	113670000	13824000	56255000	43594000	0.471226	1	0.28361	1	0.696848
P56581	G/T mismatch-specific thymine DNA glycosylase	Tdg	24.9465	NaN	24.284	NaN	NaN	1.0076	NaN	NaN	NaN	NaN						3	3	3	7.1	7.1	7.1	46.879	0.001763	2.6192	75448000	11525000	23963000	39960000	0.888934	1	1	1	1
P56671	Myc-associated zinc finger protein	Maz	26.4744	NaN	NaN	24.2743	25.6388	1.1504	NaN	NaN	NaN	1.0089						3	3	3	8.6	8.6	8.6	48.769	0	4.2024	177240000	24988000	75780000	76471000	0.450081	1	1	1	0.939199
P56812	Programmed cell death protein 5	Pdcd5	25.8706	23.8495	NaN	25.12	27.249	0.95076	NaN	NaN	1.404	0.89958						5	5	5	47.6	47.6	47.6	14.275	0	16.943	297180000	55157000	124550000	117470000	0.940388	1	1	0.107027	0.425971
P56959	RNA-binding protein FUS	Fus	30.2691	29.8986	30.2859	30.7802	31.0454	0.83431	0.61998	1.307	0.95188	1.2162						12	12	12	26.1	26.1	26.1	52.673	0	82.13	8758100000	2717000000	2885200000	3155800000	0.430237	0.162711	0.00867882	0.845786	0.329419
P57722	Poly(rC)-binding protein 3	Pcbp3	27.401	25.1645	26.2847	27.7506	27.4548	0.99928	0.93581	1.0683	1.1221	1.1059						12	6	6	53.9	34.2	34.2	39.294	0	21.764	759920000	178920000	280150000	300860000	0.929132	0.944617	0.760283	0.466585	0.770151
P57724	Poly(rC)-binding protein 4	Pcbp4	24.7045	NaN	24.9137	24.0421	24.5965	NaN	NaN	NaN	NaN	NaN						2	1	1	5.5	3.5	3.5	41.398	0.0047923	1.8366	101590000	14145000	49401000	38041000	1	1	1	1	1
P57746	V-type proton ATPase subunit D	Atp6v1d	28.5362	28.4951	28.857	28.8144	29.0009	1.0159	1.1626	0.95425	1.1166	0.95743						9	9	9	40.1	40.1	40.1	28.369	0	41.677	2518600000	626410000	922280000	969900000	0.797943	0.474535	0.622683	0.48517	0.659114
P57759	Endoplasmic reticulum resident protein 29	Erp29	25.7549	24.9507	26.1992	25.6986	26.4802	1.1409	1.0245	0.9367	1.0849	1.0726						3	3	3	13	13	13	28.823	0	6.3874	362830000	80243000	130690000	151900000	0.535055	0.836435	0.645797	0.731929	0.866028
P57776	Elongation factor 1-delta	Eef1d	27.5115	NaN	25.4705	25.2863	27.6675	1.0341	NaN	NaN	NaN	1.0104						5	5	5	23.8	23.8	23.8	31.293	0	10.985	613760000	142620000	228550000	242590000	0.808415	1	1	1	0.987195
P57780	Alpha-actinin-4	Actn4	30.9764	29.4548	30.6955	30.3512	31.0339	1.0015	1.176	0.97282	0.99833	1.1514						45	45	27	61.5	61.5	39.7	104.98	0	163.7	9532500000	2280900000	3365800000	3885800000	0.968778	0.443339	0.721313	0.93318	0.50458
P58044	Isopentenyl-diphosphate Delta-isomerase 1	Idi1	NaN	NaN	NaN	NaN	25.2307	NaN	NaN	NaN	NaN	NaN						3	3	3	14.1	14.1	14.1	26.289	0	5.8204	68140000	14399000	18573000	35169000	1	1	1	1	1
P58252	Elongation factor 2	Eef2	31.9504	30.9193	32.0717	31.8537	32.0216	0.98992	0.99588	1.1016	0.96847	1.1343						42	42	41	57.8	57.8	56.6	95.313	0	235.53	21948000000	3375100000	8682400000	9890300000	0.980219	0.940198	0.406218	0.920029	0.557858
P58269	Zinc finger protein DPF3	Dpf3	NaN	NaN	NaN	24.3391	NaN	NaN	NaN	NaN	NaN	NaN						1	1	1	4	4	4	43.07	0.0036184	2.0731	21223000	12603000	4308600	4311100	1	1	1	1	1
P58281	Dynamin-like 120 kDa protein, mitochondrial;Dynamin-like 120 kDa protein, form S1	Opa1	25.1298	25.1044	25.6306	26.7416	27.2259	1.1592	0.89698	0.96497	0.90029	1.4595						9	9	9	12.7	12.7	12.7	111.34	0	12.322	393910000	151280000	88061000	154570000	0.492528	0.841946	0.865675	0.704437	0.108877
P58283	E3 ubiquitin-protein ligase RNF216	Rnf216	24.1472	NaN	NaN	NaN	NaN	1.497	NaN	NaN	NaN	NaN						2	2	2	2.9	2.9	2.9	97.681	0.0098773	1.4261	18579000	4173700	7444200	6961200	0.0568662	1	1	1	1
P58389	Serine/threonine-protein phosphatase 2A activator	Ppp2r4	25.7927	NaN	NaN	NaN	NaN	0.7219	NaN	NaN	NaN	NaN						3	3	3	10.5	10.5	10.5	36.71	0	6.135	58128000	24555000	17749000	15824000	0.307813	1	1	1	1
P58404	Striatin-4	Strn4	26.3463	23.3443	27.3786	26.6231	27.1196	1.09	NaN	0.97592	1.0059	0.92258						9	9	8	20.5	20.5	19.2	81.644	0	14.526	562440000	97814000	259060000	205570000	0.624874	1	0.843057	0.913252	0.514068
P58462	Forkhead box protein P1	Foxp1	25.1276	23.3903	24.8997	25.5809	24.624	0.98307	NaN	0.97337	0.94399	NaN						3	3	3	6.7	6.7	6.7	78.832	0	3.6309	169320000	16805000	81486000	71024000	0.959164	1	0.905431	0.822691	1
P58468	Protein FAM207A	Fam207a	25.376	NaN	NaN	NaN	23.2523	NaN	NaN	NaN	NaN	NaN						2	2	2	12.8	12.8	12.8	24.814	0.0024171	2.437	73201000	23284000	25736000	24180000	1	1	1	1	1
P58686	UPF0184 protein C9orf16 homolog		25.1712	NaN	26.667	NaN	NaN	NaN	NaN	NaN	NaN	NaN						2	2	2	30.1	30.1	30.1	9.0547	0	4.3643	144330000	87013000	34035000	23286000	1	1	1	1	1
P58771	Tropomyosin alpha-1 chain	Tpm1	30.3418	29.1412	29.3934	30.2222	30.175	0.95635	1.0568	1.131	0.92187	1.2334						11	11	4	28.5	28.5	10.2	32.68	0	38.19	5844500000	979730000	2249000000	2615800000	0.849614	0.757386	0.276888	0.715321	0.290496
P58871	182 kDa tankyrase-1-binding protein	Tnks1bp1	NaN	NaN	25.0353	23.0311	24.5812	NaN	NaN	1.2022	NaN	NaN						3	3	3	2.6	2.6	2.6	181.82	0	5.9264	94653000	27581000	32180000	34892000	1	1	0.317311	1	1
P59054	Cysteine/serine-rich nuclear protein 1	Csrnp1	NaN	NaN	NaN	NaN	NaN	NaN	NaN	NaN	NaN	NaN						1	1	1	2.2	2.2	2.2	62.524	0.0056872	1.7628	0	0	0	0	1	1	1	1	1
P59325	Eukaryotic translation initiation factor 5	Eif5	29.7771	27.9616	29.5387	29.4019	29.464	1.0649	1.1963	1.0169	0.95071	0.87647						17	17	17	42.7	42.7	42.7	48.968	0	39.375	3660400000	342510000	1655700000	1662200000	0.675092	0.427136	0.927628	0.840593	0.271646
P59326	YTH domain-containing family protein 1	Ythdf1	26.1424	NaN	24.3766	24.9736	25.5652	1.7892	NaN	0.9393	1.1551	0.89864						9	3	3	17.9	6.3	6.3	60.878	0	3.7869	229920000	80889000	72068000	76965000	0.00309686	1	0.746678	0.534097	0.519226
P59708	Splicing factor 3B subunit 6	Sf3b6	25.5333	22.6436	25.5983	25.0073	24.5166	1.2304	NaN	1.1857	1.2837	0.7597						3	3	3	32	32	32	14.585	0	6.3455	163640000	22393000	74177000	67074000	0.345667	1	0.357021	0.257114	0.173636
P59759;Q8VIM5	MKL/myocardin-like protein 2	Mkl2	30.278	28.6113	29.5624	29.5494	29.6335	1.1208	1.4571	1.0276	1.0199	0.7955						22	22	20	33	33	31	117.55	0	70.285	4357500000	445350000	1990300000	1921900000	0.450705	0.0649195	0.853794	0.816093	0.0782538
P59764	Dedicator of cytokinesis protein 4	Dock4	23.5505	NaN	26.3652	23.7851	23.173	NaN	NaN	0.74198	NaN	NaN						11	10	10	7.2	6.9	6.9	226.55	0	13.803	168320000	26433000	70451000	71434000	1	1	0.0786587	1	1
P59808;P57725	SAM and SH3 domain-containing protein 1	Sash1	25.8847	25.4841	27.9366	28.1387	26.9716	0.60448	0.48804	1.0496	0.68329	1.007						15	15	15	17	17	17	135.59	0	25.232	941550000	231180000	392680000	317690000	0.132405	0.116921	0.774115	0.0610177	0.900141
P59997	Lysine-specific demethylase 2A	Kdm2a	23.4992	NaN	25.4065	23.7359	24.5718	NaN	NaN	0.97342	NaN	NaN						4	4	4	5	5	5	132.68	0	5.9884	135730000	7501400	59874000	68353000	1	1	0.905669	1	1
P59999	Actin-related protein 2/3 complex subunit 4	Arpc4	27.7985	25.1679	27.2857	26.9117	27.3642	1.0062	0.96775	1.0269	0.82697	0.9001						5	5	5	28	28	28	19.667	0	10.431	849970000	375720000	228190000	246050000	0.840893	0.972894	0.917447	0.471566	0.427861
P60041	Somatostatin;Antrin;Somatostatin-28;Somatostatin-14	Sst	23.6784	26.0206	NaN	23.708	29.2759	NaN	NaN	NaN	NaN	NaN						2	2	2	37.9	37.9	37.9	12.745	0.0017775	2.6838	745230000	54782000	642640000	47806000	1	1	1	1	1
P60122	RuvB-like 1	Ruvbl1	27.9408	24.4546	27.2155	27.598	27.8854	1.1384	1.2952	0.96364	1.0197	0.9417						9	9	9	28.1	28.1	28.1	50.213	0	29.233	952350000	137740000	405010000	409610000	0.340156	0.303397	0.779553	0.865914	0.570462
P60202	Myelin proteolipid protein	Plp1	32.2679	31.0726	32.1093	31.8593	31.9867	1.1554	1.4993	1.1895	1.0236	0.92173						6	6	6	23.1	23.1	23.1	30.077	0	43.592	27206000000	18227000000	3734500000	5244500000	0.336232	0.0446611	0.109987	0.796342	0.465727
P60229	Eukaryotic translation initiation factor 3 subunit E	Eif3e	25.7334	23.5796	26.9802	24.753	25.6027	0.96798	0.99368	1.0978	1.0643	1.0229						7	7	7	17.1	17.1	17.1	52.22	0	5.864	308360000	78840000	122850000	106670000	0.997068	0.9102	0.653676	0.794379	0.99671
P60335	Poly(rC)-binding protein 1	Pcbp1	32.2156	31.5507	32.0773	32.2325	32.2403	1.033	1.1086	1.0816	0.9933	1.0638						17	17	12	74.2	74.2	61	37.497	0	249.02	27056000000	11417000000	7255500000	8383100000	0.81968	0.611598	0.511892	0.96079	0.801853
P60469	Liprin-alpha-3	Ppfia3	24.8858	NaN	25.338	NaN	NaN	1.2231	NaN	0.99405	NaN	NaN						8	6	6	8.7	7.1	7.1	133.42	0	6.9975	78410000	21279000	30101000	27030000	0.359297	1	0.996717	1	1
P60487	Pyridoxal phosphate phosphatase	Pdxp	25.9207	24.6627	25.8816	24.0876	26.1204	0.97795	0.74201	0.8273	NaN	1.0067						6	6	6	24.7	24.7	24.7	31.512	0	15.492	286810000	95043000	93497000	98267000	0.973881	0.472772	0.320045	1	0.930183
P60521;Q9DCD6	Gamma-aminobutyric acid receptor-associated protein-like 2	Gabarapl2	30.1416	28.5214	29.3726	30.1393	30.5129	1.1556	1.2249	1.0118	1.0723	0.86877						8	8	6	47	47	47	13.667	0	18.051	5448200000	887500000	2203600000	2357100000	0.33563	0.339926	0.96308	0.552594	0.245154
P60603	Reactive oxygen species modulator 1	Romo1	24.7118	24.0883	25.5872	25.2508	24.7431	NaN	NaN	0.9341	1.0371	NaN						1	1	1	21.5	21.5	21.5	8.1828	0	11.47	198510000	26216000	77600000	94697000	1	1	0.723194	0.878834	1
P60710;Q8BFZ3	Actin, cytoplasmic 1;Actin, cytoplasmic 1, N-terminally processed	Actb	22.1132	NaN	22.2426	NaN	NaN	NaN	NaN	NaN	NaN	NaN						29	2	2	79.7	4.8	4.8	41.736	0	92.891	9499100	0	9499100	0	1	1	1	1	1
P60761	Neurogranin;NEUG(55-78)	Nrgn	30.5102	29.4593	30.2061	30.2375	30.9242	1.4775	1.5695	0.9428	1.1885	0.99437						3	3	3	60.3	60.3	60.3	7.4963	0	29.138	7415200000	2156500000	2557000000	2701700000	0.00382378	0.022765	0.499901	0.162988	0.891909
P60762	Mortality factor 4-like protein 1	Morf4l1	24.967	25.7794	25.6403	26.1459	24.8476	NaN	0.8937	1.1293	0.97105	0.95988						7	7	7	26.2	26.2	26.2	41.492	0	8.7324	499250000	55934000	299590000	143730000	1	0.833371	0.514909	0.959617	0.742217
P60766;P84096;Q8R527;Q9ER71	Cell division control protein 42 homolog	Cdc42	29.285	27.8473	26.6432	28.6374	28.9792	1.0016	0.97955	1.4844	1.0374	1.0346						7	6	6	42.4	36.6	36.6	21.258	0	15.542	2265100000	728450000	706040000	830640000	0.9683	1	0.01981	0.790617	0.908472
P60824	Cold-inducible RNA-binding protein	Cirbp	24.716	24.6092	NaN	NaN	NaN	0.83475	NaN	NaN	NaN	NaN						4	4	4	30.2	30.2	30.2	18.607	0	6.2691	69599000	13176000	26756000	29668000	0.579698	1	1	1	1
P60840	Alpha-endosulfine	Ensa	25.6734	24.6404	25.3402	27.8196	28.5416	NaN	NaN	NaN	1.1372	0.92044						3	3	2	24	24	14.9	13.335	0	7.4283	831650000	336940000	241960000	252760000	1	1	1	0.417649	0.460525
P60843	Eukaryotic initiation factor 4A-I	Eif4a1	30.1744	29.8713	30.8441	30.5287	30.1968	0.95672	0.8987	1.0743	0.91773	1.0359						20	20	10	57.4	57.4	31.8	46.153	0	90.448	7978000000	824410000	3340900000	3812700000	0.851038	0.761015	0.553757	0.697867	0.905794
P60867	40S ribosomal protein S20	Rps20	27.166	25.5403	27.0533	27.3963	26.3206	0.904	NaN	1.3103	0.99034	NaN						3	3	3	25.2	25.2	25.2	13.373	0	7.0955	881650000	361490000	206880000	313280000	0.72342	1	0.138147	0.969558	1
P60879;O09044	Synaptosomal-associated protein 25	Snap25	33.9212	33.4776	33.593	33.7113	33.6171	1.0447	1.0423	0.89826	1.0115	0.82483						23	23	23	83	83	83	23.315	0	323.31	78633000000	12554000000	31316000000	34763000000	0.765636	0.800079	0.251643	0.861352	0.128198
P60898	DNA-directed RNA polymerase II subunit RPB9	Polr2i	23.4941	22.3146	23.4292	23.1908	23.5057	NaN	NaN	NaN	NaN	NaN						1	1	1	18.4	18.4	18.4	14.523	0.0059786	1.7307	49811000	9626200	21976000	18208000	1	1	1	1	1
P61021	Ras-related protein Rab-5B	Rab5b	NaN	NaN	24.2208	NaN	23.9712	NaN	NaN	NaN	NaN	NaN						4	1	1	21.4	6.5	6.5	23.707	0.00038183	3.4046	45195000	9011400	15884000	20300000	1	1	1	1	1
P61022	Calcineurin B homologous protein 1	Chp1	27.739	26.7667	26.9752	27.3669	27.1217	0.99694	1.2507	1.0069	1.0013	0.9598						5	5	5	31.3	31.3	31.3	22.432	0	27.279	909050000	111680000	373910000	423450000	0.882342	0.320513	0.994953	0.929865	0.674374
P61027	Ras-related protein Rab-10	Rab10	24.7456	23.6886	24.9344	24.5516	24.4965	NaN	NaN	NaN	NaN	NaN						2	1	1	11	5.5	5.5	22.541	0.00039063	3.584	136440000	61227000	36222000	38992000	1	1	1	1	1
P61079;P61080;Q6ZWY6	Ubiquitin-conjugating enzyme E2 D3	Ube2d3	24.8251	27.4231	25.0253	27.8966	28.0371	NaN	1.2083	NaN	1.1671	0.90616						4	4	1	40.8	40.8	4.8	16.687	0	21.156	954540000	328690000	269890000	355960000	1	0.401994	1	0.330162	0.393892
P61082	NEDD8-conjugating enzyme Ubc12	Ube2m	25.4311	24.5881	25.6958	25.3347	25.8832	0.86515	0.98471	0.93017	1.0827	0.95799						4	4	4	26.2	26.2	26.2	20.9	0	16.025	314000000	82593000	122240000	109160000	0.668437	0.931845	0.705617	0.738522	0.734867
P61087	Ubiquitin-conjugating enzyme E2 K	Ube2k	26.3135	NaN	26.1466	25.7487	26.3174	1.2393	NaN	NaN	NaN	0.74962						3	3	3	19.5	19.5	19.5	22.406	0	5.4487	366610000	96019000	145170000	125420000	0.251269	1	1	1	0.0832199
P61089;Q9CQ37	Ubiquitin-conjugating enzyme E2 N	Ube2n	31.8095	30.8336	31.9558	31.9618	31.7312	1.2012	1.041	1.0595	1.0956	1.0403						9	9	9	57.9	57.9	57.9	17.138	0	162.95	20177000000	14906000000	2717400000	2553100000	0.216396	0.803939	0.643449	0.450529	0.889246
P61148	Fibroblast growth factor 1	Fgf1	24.5321	23.5381	NaN	NaN	NaN	NaN	NaN	NaN	NaN	NaN						2	2	2	15.5	15.5	15.5	17.417	0.0042345	1.9875	36442000	10006000	12914000	13522000	1	1	1	1	1
P61161	Actin-related protein 2	Actr2	29.3271	28.1165	29.3623	29.0353	29.2968	0.97064	0.99985	0.9849	0.81101	1.0893						16	16	16	47.2	47.2	47.2	44.76	0	58.394	3409500000	1409500000	966140000	1033900000	0.904917	0.940714	0.819051	0.275649	0.690454
P61164	Alpha-centractin	Actr1a	24.4993	23.2524	24.7077	24.3068	24.0867	NaN	NaN	NaN	NaN	NaN						8	1	1	25.3	4.5	4.5	42.613	0	4.7888	108640000	24526000	49464000	34649000	1	1	1	1	1
P61202	COP9 signalosome complex subunit 2	Cops2	23.7642	NaN	NaN	23.9658	NaN	NaN	NaN	NaN	NaN	NaN						2	2	2	5.2	5.2	5.2	51.596	0.0017687	2.6465	38576000	12032000	12133000	14411000	1	1	1	1	1
P84078;P61205;Q8BSL7	ADP-ribosylation factor 1;ADP-ribosylation factor 3;ADP-ribosylation factor 2	Arf1;Arf3;Arf2	30.2107	28.675	29.9521	29.7736	29.882	1.0172	1.1525	0.96527	1.0473	0.99027						10	10	5	58.6	58.6	29.8	20.697	0	66.572	4937300000	1348100000	1855700000	1733400000	0.893996	0.498823	0.662353	0.673391	0.865489
P61211	ADP-ribosylation factor-like protein 1	Arl1	24.935	NaN	24.4048	23.8319	25.0043	1.158	NaN	NaN	NaN	0.97518						2	2	2	13.8	13.8	13.8	20.411	0	5.1344	112930000	20725000	44745000	47464000	0.49526	1	1	1	0.802537
P61222	ATP-binding cassette sub-family E member 1	Abce1	25.4954	NaN	25.6592	NaN	25.0304	0.80397	NaN	1.0008	NaN	NaN						4	4	4	7.5	7.5	7.5	67.314	0	4.6937	148940000	51284000	55959000	41693000	0.495918	1	0.970956	1	1
P61226;Q8BU31	Ras-related protein Rap-2b;Ras-related protein Rap-2c	Rap2b;Rap2c	23.7525	23.0258	23.6893	23.7003	23.754	NaN	NaN	NaN	NaN	NaN						3	1	1	26.8	6.6	6.6	20.504	0.0027	2.2567	63976000	15513000	25763000	22700000	1	1	1	1	1
P61255	60S ribosomal protein L26	Rpl26	26.6615	26.3592	23.9859	26.502	26.8151	0.62026	0.56893	NaN	NaN	1.2628						3	3	3	17.9	17.9	17.9	17.258	0	4.6216	513590000	155030000	207360000	151200000	0.0908798	0.19458	1	1	0.382154
P61264;Q00262	Syntaxin-1B	Stx1b	30.7241	29.6232	30.1897	30.2172	30.6473	1.1255	1.0782	0.92272	1.151	0.88462						14	14	13	51.7	51.7	49.3	33.244	0	96.998	7780900000	2494300000	2461800000	2824800000	0.433972	0.69574	0.374911	0.255737	0.301751
P61290	Proteasome activator complex subunit 3	Psme3	NaN	NaN	25.4602	22.9963	23.1062	NaN	NaN	0.89896	NaN	NaN						3	3	3	16.1	16.1	16.1	29.506	0	7.5702	63558000	10525000	33292000	19741000	1	1	0.572192	1	1
P61294	Ras-related protein Rab-6B	Rab6b	25.1295	NaN	26.7161	25.1982	25.2695	1.2565	NaN	0.83686	1.1685	0.73138						8	3	3	48.1	22.1	22.1	23.461	0	6.2995	247150000	32583000	118570000	96001000	0.299671	1	0.260331	0.499639	0.131921
P61315	Galactose-3-O-sulfotransferase 3	Gal3st3	24.4568	NaN	22.9175	24.2849	24.2508	NaN	NaN	NaN	NaN	NaN						2	2	2	5.8	5.8	5.8	49.276	0	3.7236	71351000	10052000	37530000	23768000	1	1	1	1	1
P61329;P70379;P70377	Fibroblast growth factor 12	Fgf12	25.7419	24.801	26.0587	25.836	24.7259	0.99587	1.135	1.0156	0.98107	0.92025						5	5	5	25.1	25.1	25.1	27.399	0	6.5381	260760000	36098000	112240000	112420000	0.922443	0.587618	0.914615	0.94228	0.593919
P61358	60S ribosomal protein L27	Rpl27	28.9139	27.5159	29.006	28.9673	29.0283	0.72667	0.60455	1.11	0.96697	1.3643						7	7	7	45.6	45.6	45.6	15.798	0	16.327	2638800000	1311100000	681930000	645800000	0.204592	0.156649	0.460262	0.893603	0.0683986
P61514	60S ribosomal protein L37a	Rpl37a	25.7317	25.0533	25.2276	25.3656	27.0295	NaN	NaN	NaN	NaN	1.1826						4	4	4	51.1	51.1	51.1	10.275	0	37.834	544620000	293520000	180950000	70147000	1	1	1	1	0.564232
P61588	Rho-related GTP-binding protein RhoE	Rnd3	26.6501	23.8016	26.4471	25.8963	26.6684	1.2993	NaN	1.2118	1.3487	0.68653						4	4	4	18.9	18.9	18.9	27.368	0	9.6079	492510000	59603000	200550000	232360000	0.157999	1	0.315665	0.163995	0.033489
P61620	Protein transport protein Sec61 subunit alpha isoform 1	Sec61a1	25.629	26.5568	26.8557	27.315	25.787	NaN	1.2761	1.0056	1.316	NaN						4	4	2	9.5	9.5	6.1	52.264	0	5.415	527010000	169130000	170990000	186890000	1	0.277274	1	0.128651	1
P61750	ADP-ribosylation factor 4	Arf4	25.9496	24.9804	26.2375	NaN	NaN	NaN	NaN	NaN	NaN	NaN						6	1	1	42.2	5.6	5.6	20.396	0.0033146	2.1273	216370000	24570000	79771000	112030000	1	1	1	1	1
P61759	Prefoldin subunit 3	Vbp1	26.747	24.9574	26.7135	26.7272	27.2197	0.96071	NaN	0.9123	0.82342	1.1387						4	4	4	24.5	24.5	24.5	22.435	0	14.301	570650000	101860000	247860000	220930000	0.930914	1	0.533696	0.461473	0.679026
P61807	Stannin	Snn	NaN	NaN	NaN	NaN	NaN	NaN	NaN	NaN	NaN	NaN						1	1	1	12.5	12.5	12.5	9.501	0.0074372	1.6425	0	0	0	0	1	1	1	1	1
P61922	4-aminobutyrate aminotransferase, mitochondrial	Abat	28.5424	26.3523	28.9274	27.9709	28.4311	0.51687	0.37058	1.0657	0.56827	1.287						17	17	17	51.4	51.4	51.4	56.451	0	66.522	1747200000	1009100000	418200000	319880000	0.0183712	0.0498928	0.683769	0.00991705	0.155009
P61957	Small ubiquitin-related modifier 2	Sumo2	29.3108	29.1584	29.055	29.0599	29.5066	1.0125	0.92919	1.1116	1.0671	0.96283						2	2	1	23.2	23.2	10.5	10.871	0	24.333	3493500000	1241100000	1128600000	1123700000	0.916315	0.853459	0.453029	0.668871	0.693869
P61963	DDB1- and CUL4-associated factor 7	Dcaf7	29.275	27.8942	29.5185	29.203	28.9032	0.9152	1.0781	1.0651	1.1082	1.0761						10	10	10	36.5	36.5	36.5	38.926	0	45.674	2929300000	512190000	1250400000	1166700000	0.695321	0.718058	0.608798	0.400117	0.74149
P61969	LIM domain transcription factor LMO4	Lmo4	25.5645	NaN	26.5471	23.1437	25.2982	0.99776	NaN	1.1298	NaN	1.0274						5	5	5	34.5	34.5	34.5	17.994	0	9.3084	223610000	20331000	96340000	106940000	0.917033	1	0.545591	1	0.990562
P61979	Heterogeneous nuclear ribonucleoprotein K	Hnrnpk	33.178	32.0778	32.667	32.7152	32.9971	0.9698	1.0339	1.0715	0.92756	1.0125						25	25	25	64.6	64.6	64.6	50.976	0	156.76	40175000000	6071700000	17185000000	16919000000	0.901651	0.825097	0.570249	0.739553	0.994312
P61982	14-3-3 protein gamma;14-3-3 protein gamma, N-terminally processed	Ywhag	31.3359	30.1836	30.4385	31.2123	30.9119	1.1941	1.2976	0.95083	1.1961	0.84623						15	10	9	72.5	55.5	51.8	28.302	0	139.63	11296000000	1964300000	4179400000	5152100000	0.23263	0.217414	0.555459	0.147759	0.17818
P62073	Mitochondrial import inner membrane translocase subunit Tim10	Timm10	27.4056	25.371	26.0241	27.3047	27.3519	1.2872	NaN	NaN	0.99023	0.98137						4	4	4	32.2	32.2	32.2	10.333	0	6.3128	749910000	309610000	211900000	228400000	0.174311	1	1	0.969957	0.775268
P62075	Mitochondrial import inner membrane translocase subunit Tim13	Timm13	29.0112	27.6661	27.8745	28.2419	29.1355	0.98547	0.95173	1.0248	0.835	0.98187						6	6	6	77.9	77.9	77.9	10.458	0	25.038	2105500000	313560000	887570000	904340000	0.934123	0.916312	0.919039	0.345665	0.806453
P62077	Mitochondrial import inner membrane translocase subunit Tim8 B	Timm8b	NaN	NaN	23.4555	23.6317	24.1334	NaN	NaN	NaN	NaN	NaN						2	2	2	28.9	28.9	28.9	9.2864	0	5.1427	59422000	6299800	23977000	29145000	1	1	1	1	1
P62082	40S ribosomal protein S7	Rps7	29.0177	27.3728	29.1242	28.6588	28.3303	0.57172	0.6801	1.0758	0.7767	1.3599						10	10	10	54.6	54.6	54.6	22.127	0	39.43	2224100000	1267900000	508370000	447820000	0.0381518	0.258027	0.54502	0.193414	0.0719261
P62137	Serine/threonine-protein phosphatase PP1-alpha catalytic subunit	Ppp1ca	27.4795	27.8057	27.3124	27.6643	27.1554	1.0497	1.1282	1.0556	1.0836	1.2397						18	6	4	56.7	22.7	14.8	37.54	0	19.849	1142000000	260110000	396880000	485030000	0.755605	0.586025	0.807766	0.604596	0.430531
P62141	Serine/threonine-protein phosphatase PP1-beta catalytic subunit	Ppp1cb	31.0747	29.8313	30.8403	31.0655	30.909	1.0134	1.0626	0.98714	0.99797	1.1195						21	21	8	74	74	37	37.186	0	111.62	10814000000	1983200000	4010800000	4819600000	0.912036	0.740506	0.83754	0.935154	0.606075
P62192	26S protease regulatory subunit 4	Psmc1	27.4931	26.9489	28.0653	27.7685	27.5822	1.2773	0.91529	0.87691	1.0456	1.0448						12	12	12	30	30	30	49.184	0	29.175	1105800000	238200000	438250000	429310000	0.188567	0.808223	0.245938	0.756342	0.947673
P62196	26S protease regulatory subunit 8	Psmc5	27.7507	26.859	28.1	27.7925	26.6483	0.8833	0.84226	0.93773	0.79492	1.0596						12	12	12	43.6	43.6	43.6	45.626	0	45.862	1099900000	208830000	460600000	430440000	0.648957	0.604064	0.525569	0.234513	0.904084
P62245	40S ribosomal protein S15a	Rps15a	25.7595	25.7665	24.5678	24.5582	25.0635	0.67616	NaN	NaN	NaN	NaN						3	3	3	23.8	23.8	23.8	14.839	0	5.5808	212480000	85322000	66594000	60561000	0.226779	1	1	1	1
P62257	Ubiquitin-conjugating enzyme E2 H	Ube2h	25.772	NaN	25.49	NaN	24.0444	1.1057	NaN	0.93608	NaN	NaN						2	2	2	16.4	16.4	16.4	20.655	0	7.727	141700000	26427000	49307000	65962000	0.621742	1	0.732107	1	1
P62259	14-3-3 protein epsilon	Ywhae	30.8133	30.1592	30.8623	30.7335	30.687	1.0221	1.0821	0.97572	0.99087	0.96894						20	17	17	77.6	67.8	67.8	29.174	0	83.803	9748100000	2258700000	3616800000	3872600000	0.870817	0.684705	0.744432	0.974147	0.731084
P62264	40S ribosomal protein S14	Rps14	26.1737	26.7956	25.627	26.0058	25.8699	0.74853	0.80058	1.2978	0.88674	1.1771						3	3	3	22.5	22.5	22.5	16.273	0	5.5	462070000	181180000	140550000	140330000	0.362898	0.499043	0.145008	0.646755	0.623845
P62267	40S ribosomal protein S23	Rps23	25.4044	26.5754	25.2709	NaN	23.9767	1.1756	0.32471	NaN	NaN	NaN						3	3	3	23.8	23.8	23.8	15.807	0	5.9769	223010000	203740000	9429300	9838400	0.456012	0.0133824	1	1	1
P62274	40S ribosomal protein S29	Rps29	NaN	NaN	NaN	NaN	25.669	NaN	NaN	NaN	NaN	NaN						1	1	1	19.6	19.6	19.6	6.6767	0.0010733	2.7318	53351000	41632000	6562600	5156100	1	1	1	1	1
P62301	40S ribosomal protein S13	Rps13	29.258	28.31	28.6786	29.1368	29.0604	0.7256	0.57847	1.1377	0.90118	1.3169						10	10	10	56.3	56.3	56.3	17.222	0	28.383	3168300000	2275800000	443670000	448850000	0.185997	0.119085	0.344434	0.591135	0.114818
P62305	Small nuclear ribonucleoprotein E	Snrpe	NaN	NaN	22.956	22.9258	22.7229	NaN	NaN	NaN	NaN	NaN						1	1	1	12	12	12	10.803	0.0059748	1.7303	23027000	12354000	6217300	4455700	1	1	1	1	1
P62309	Small nuclear ribonucleoprotein G	Snrpg	25.5212	NaN	25.9063	NaN	25.2855	0.89233	NaN	NaN	NaN	NaN						2	2	2	25	25	25	8.496	0.00037147	3.0991	178020000	60787000	60419000	56816000	0.751958	1	1	1	1
P62317	Small nuclear ribonucleoprotein Sm D2	Snrpd2	25.5155	24.2914	25.3457	24.9344	25.4717	NaN	NaN	NaN	NaN	0.97171						3	3	3	24.6	24.6	24.6	13.527	0	6.094	253790000	53787000	95491000	104510000	1	1	1	1	0.788739
P62320	Small nuclear ribonucleoprotein Sm D3	Snrpd3	29.2453	27.6739	28.9365	28.8413	29.3808	0.96237	0.99138	1.0694	0.89079	1.0365						4	4	4	37.3	37.3	37.3	13.916	0	32.258	2699600000	359180000	1251400000	1089000000	0.872838	0.96543	0.663579	0.547901	0.903535
P62325;Q04211	Protein BTG1;Protein BTG2	Btg1;Btg2	21.445	NaN	24.8859	24.8602	NaN	NaN	NaN	NaN	NaN	NaN						2	2	2	16.4	16.4	16.4	19.209	0.00036324	2.8766	90932000	8503800	35239000	47190000	1	1	1	1	1
P62334	26S protease regulatory subunit 10B	Psmc6	27.8942	26.44	28.2711	28.0843	27.4689	0.85521	0.72867	0.97396	0.8849	0.94224						11	11	11	42.4	42.4	42.4	44.172	0	28.054	1186600000	251850000	505800000	428920000	0.547787	0.343328	0.747638	0.524107	0.596265
P62482;P63143	Voltage-gated potassium channel subunit beta-2	Kcnab2	29.6797	28.3655	29.7199	29.5902	30.0097	1.3537	1.4826	0.83277	0.98968	0.91502						18	18	18	56.9	56.9	56.9	41.021	0	62.458	4324300000	764660000	1826000000	1733600000	0.0315336	0.0519298	0.0657726	0.980692	0.432877
P62484	Abl interactor 2	Abi2	26.8647	25.3618	26.8461	26.7023	26.8054	0.8777	NaN	1.3317	1.2231	1.3467						8	4	4	22	14.1	14.1	49.387	0	9.8157	571410000	126060000	219480000	225870000	0.632787	1	0.112544	0.272692	0.23601
P62500;Q9Z2S7	TSC22 domain family protein 1	Tsc22d1	29.3007	26.6632	27.8573	27.7804	29.4636	0.68493	0.83401	1.0914	1.0237	1.1749						7	7	6	8.9	8.9	8.9	109.81	0	16.973	2276700000	207740000	1030700000	1038300000	0.127961	0.582507	0.548904	0.848765	0.435984
P62627	Dynein light chain roadblock-type 1	Dynlrb1	29.4115	27.7301	28.2551	28.5407	27.1909	1.1784	1.2633	1.3348	1.1225	NaN						4	4	4	60.4	60.4	60.4	10.99	0	21.941	1985200000	357830000	711930000	915390000	0.271549	0.298541	0.0155831	0.465249	1
P62631	Elongation factor 1-alpha 2	Eef1a2	30.9185	29.2841	30.5303	30.8499	30.5975	1.0884	1.1163	1.0495	1.0969	0.9962						20	9	9	68.3	41	41	50.454	0	48.039	8266500000	1517600000	3229000000	3519900000	0.575458	0.591021	0.707255	0.445167	0.903743
P62700	Protein yippee-like 5	Ypel5	27.7744	26.3087	27.0676	25.9917	26.5895	1.1728	1.1728	0.90676	1.304	0.99665						6	6	6	58.7	58.7	58.7	13.841	0	16.719	659250000	65932000	305960000	287370000	0.250217	0.511069	0.509685	0.224757	0.849232
P62702	40S ribosomal protein S4, X isoform	Rps4x	27.9313	28.0654	28.1012	27.8418	27.7058	0.78499	0.77315	1.1866	0.89084	1.4754						14	14	14	51.7	51.7	51.7	29.597	0	31.692	1459000000	597530000	432910000	428600000	0.334181	0.435624	0.189888	0.548106	0.0164974
P62717	60S ribosomal protein L18a	Rpl18a	24.0598	23.0077	26.0129	24.8139	23.8534	NaN	NaN	1.1493	NaN	NaN						3	3	3	17	17	17	20.732	0	3.7019	150440000	67962000	48527000	33954000	1	1	0.455123	1	1
P62743	AP-2 complex subunit sigma	Ap2s1	26.4872	25.3135	26.4856	26.4973	26.6125	1.4751	NaN	1.6009	1.4017	0.98868						3	3	3	16.9	16.9	16.9	17.018	0	4.1403	462060000	292320000	86454000	83281000	0.0287424	1	0.00376945	0.056229	0.810443
P62746	Rho-related GTP-binding protein RhoB	Rhob	27.5876	25.0672	27.2565	27.7135	25.547	1.2903	NaN	1.0266	1.1773	NaN						6	4	4	31.1	17.9	17.9	22.123	0	12.256	876650000	194720000	285780000	396140000	0.170017	1	0.918606	0.30325	1
P62748	Hippocalcin-like protein 1	Hpcal1	NaN	NaN	NaN	23.9776	NaN	NaN	NaN	NaN	NaN	NaN						11	2	2	52.3	10.4	10.4	22.338	0.0047589	1.7938	31038000	11865000	7785400	11388000	1	1	1	1	1
P62761	Visinin-like protein 1	Vsnl1	31.2523	30.2844	31.0957	30.957	31.081	1.0172	1.0197	1.0135	1.0912	0.92208						16	16	12	81.2	81.2	66	22.142	0	69.63	11925000000	1808000000	4918900000	5198400000	0.893996	0.867783	0.951252	0.468946	0.467477
P62774	Myotrophin	Mtpn	29.1708	28.0173	28.4496	28.3466	29.8611	1.0566	1.1572	1.0935	0.95633	0.94385						8	8	8	75.4	75.4	75.4	12.861	0	54.627	2788500000	699930000	1028000000	1060600000	0.625645	0.515142	0.53849	0.842267	0.583211
P62806	Histone H4	Hist1h4a	31.5419	31.5418	31.1731	30.7383	31.4077	0.85263	0.87868	1.0423	1.117	1.5071						9	9	9	53.4	53.4	53.4	11.367	0	27.907	17178000000	10163000000	2970600000	4044800000	0.484651	0.702035	0.754536	0.367009	0.0183792
P62814	V-type proton ATPase subunit B, brain isoform	Atp6v1b2	32.0516	30.9725	32.1576	31.8633	31.8632	1.0279	0.97436	0.96987	1.1124	0.87728						27	27	27	71.2	71.2	71.2	56.55	0	181.33	22282000000	6030400000	7802300000	8449500000	0.843525	0.993811	0.698055	0.384097	0.274542
P62821;Q8K386	Ras-related protein Rab-1A	Rab1A	28.9992	27.9426	28.7907	28.2304	28.9516	1.1082	1.1976	1.0065	1.1719	0.96712						8	8	4	43.9	43.9	21.5	22.677	0	37.672	2470900000	548840000	844280000	1077800000	0.434323	0.424369	0.967609	0.317311	0.716326
P62827;Q61820	GTP-binding nuclear protein Ran;GTP-binding nuclear protein Ran, testis-specific isoform	Ran;Rasl2-9	28.5734	27.2704	28.3248	28.8668	28.6366	1.2076	1.2846	0.89828	1.1264	0.91782						8	8	8	44.4	44.4	44.4	24.423	0	34.28	2161900000	603160000	711350000	847390000	0.177636	0.263736	0.329245	0.452334	0.447847
P62830	60S ribosomal protein L23	Rpl23	26.4421	26.838	26.4596	26.4021	26.392	0.77537	0.69144	1.1448	0.85447	1.4295						4	4	4	32.9	32.9	32.9	14.865	0	20.242	571430000	204010000	177820000	189600000	0.33708	0.276492	0.49817	0.553726	0.135692
P62838	Ubiquitin-conjugating enzyme E2 D2	Ube2d2	NaN	24.6	NaN	NaN	NaN	NaN	NaN	NaN	NaN	NaN						4	1	1	40.8	4.8	4.8	16.735	1	-2	25429000	14405000	4660300	6364100	1	1	1	1	1
P62843	40S ribosomal protein S15	Rps15	25.061	NaN	22.344	NaN	21.9677	0.72274	NaN	NaN	NaN	NaN						2	2	2	22.1	22.1	22.1	17.04	0	3.6777	44429000	17213000	15151000	12065000	0.309462	1	1	1	1
P62852	40S ribosomal protein S25	Rps25	NaN	25.7077	26.0974	26.1505	26.4378	NaN	1.0888	NaN	NaN	NaN						2	2	2	16	16	16	13.742	0	4.2817	291980000	100110000	73368000	118510000	1	0.687774	1	1	1
P62855	40S ribosomal protein S26	Rps26	26.2162	26.2299	26.1954	25.7481	26.871	1.2009	NaN	1.3291	NaN	0.91996						2	2	2	20.9	20.9	20.9	13.015	0	4.1786	453730000	245730000	110520000	97479000	0.328097	1	0.115439	1	0.503577
P62858	40S ribosomal protein S28	Rps28	23.8535	24.6344	23.19	27.8351	27.2123	NaN	NaN	NaN	0.94234	0.8591						3	3	3	46.4	46.4	46.4	7.8409	0	8.0165	593580000	131460000	189860000	272260000	1	1	1	0.775808	0.294261
P62869	Transcription elongation factor B polypeptide 2	Tceb2	29.042	27.4674	29.0408	29.1899	29.0898	0.92398	0.89733	0.94484	1.0952	1.109						7	7	7	77.1	77.1	77.1	13.17	0	13.938	2668100000	246030000	1261700000	1160300000	0.807259	0.756137	0.566405	0.452186	0.616893
P62874;Q61011	Guanine nucleotide-binding protein G(I)/G(S)/G(T) subunit beta-1	Gnb1	31.2183	30.1696	31.2661	30.6736	30.5966	1.0096	1.0251	1.0599	1.0452	1.1229						16	16	9	69.4	69.4	39.1	37.377	0	217.91	11242000000	4918400000	3192400000	3131200000	0.93012	0.851498	0.640947	0.683994	0.594834
P62878	E3 ubiquitin-protein ligase RBX1;E3 ubiquitin-protein ligase RBX1, N-terminally processed	Rbx1	NaN	NaN	26.1391	NaN	NaN	NaN	NaN	NaN	NaN	NaN						2	2	2	24.1	24.1	24.1	12.274	0.00038551	3.4763	97658000	49494000	24663000	23502000	1	1	1	1	1
P62880	Guanine nucleotide-binding protein G(I)/G(S)/G(T) subunit beta-2	Gnb2	29.2772	27.1638	28.776	28.5675	28.6374	0.77508	1.0093	1.0137	0.85892	1.0246						13	7	5	60	38.8	30.9	37.331	0	74.35	2504300000	1003000000	780800000	720420000	0.280327	0.913207	0.985092	0.425831	0.949623
P62881	Guanine nucleotide-binding protein subunit beta-5	Gnb5	24.9487	NaN	24.651	25.0484	NaN	NaN	NaN	NaN	NaN	NaN						3	3	3	12.4	12.4	12.4	43.565	0.00039017	3.5814	139690000	44182000	47563000	47950000	1	1	1	1	1
P62889	60S ribosomal protein L30	Rpl30	28.4578	27.5659	28.2685	28.9231	28.4979	1.1315	1.1549	1.2564	1.2065	1.2033						4	4	4	47.8	47.8	47.8	12.784	0	26.547	2077500000	557700000	709240000	810520000	0.360428	0.520597	0.0668642	0.23446	0.322856
P62892	60S ribosomal protein L39	Rpl39	NaN	NaN	NaN	NaN	25.4848	NaN	NaN	NaN	NaN	NaN						1	1	1	19.6	19.6	19.6	6.4066	0.0023964	2.3662	174360000	145320000	6182200	22854000	1	1	1	1	1
P62897;CON__P62894;P00015	Cytochrome c, somatic	Cycs	29.3604	28.8375	29.7278	29.4531	29.7144	0.71322	1.0151	0.9876	0.79491	1.3259						10	10	10	63.8	63.8	63.8	11.605	0	27.381	4882100000	4258600000	311970000	311490000	0.166574	0.881701	0.841348	0.277986	0.134478
P62900	60S ribosomal protein L31	Rpl31	27.3939	NaN	23.585	23.7927	26.0481	0.60043	NaN	NaN	NaN	1.5053						4	4	4	32.8	32.8	32.8	14.463	0	6.1599	397940000	171480000	99886000	126570000	0.0743901	1	1	1	0.123648
P62908	40S ribosomal protein S3	Rps3	27.6218	25.7173	27.6672	26.7477	27.4871	0.92104	0.66387	1.1721	1.2137	1.2762						10	10	10	47.7	47.7	47.7	26.674	0	14.794	907590000	357720000	261080000	288800000	0.795457	0.327356	0.229154	0.291824	0.355685
P62911;P17932	60S ribosomal protein L32;Putative 60S ribosomal protein L32	Rpl32;Rpl32-ps	26.8883	23.1933	24.7296	26.5444	26.3669	0.9448	NaN	NaN	1.0859	1.5223						4	4	4	33.3	33.3	33.3	15.86	0	6.2719	492930000	264130000	100240000	128560000	0.871576	1	1	0.63634	0.0663408
P62915	Transcription initiation factor IIB	Gtf2b	28.6151	26.739	28.5782	27.8159	28.0172	1.0099	0.91204	1.0533	1.1387	0.87783						13	13	13	47.8	47.8	47.8	34.819	0	48.566	1554000000	185880000	669170000	698930000	0.824447	0.798727	0.753028	0.412959	0.280174
P62960;Q9Z2C8;Q9JKB3	Nuclease-sensitive element-binding protein 1	Ybx1	26.0679	NaN	24.2099	25.9709	24.4453	1.0439	NaN	NaN	1.207	NaN						4	4	4	24.5	24.5	24.5	35.73	0	16.64	186100000	18675000	90861000	76564000	0.786742	1	1	0.407567	1
P62983	Ubiquitin-40S ribosomal protein S27a;Ubiquitin;40S ribosomal protein S27a	Rps27a	34.13	33.6072	33.8763	34.1815	34.2161	1.2126	1.3061	0.93357	1.0321	0.88335						9	9	2	51.9	51.9	20.5	17.951	0	161.43	99110000000	40381000000	26715000000	32014000000	0.192063	0.205489	0.439878	0.751477	0.296919
P62996	Transformer-2 protein homolog beta	Tra2b	25.6372	24.1357	25.7592	25.4893	26.0443	1.0984	NaN	1.3449	1.2902	0.90246						4	4	4	20.8	20.8	20.8	33.665	0	8.6171	290210000	104950000	87398000	97867000	0.640456	1	0.0924251	0.24642	0.532068
P63001;P60764;Q05144	Ras-related C3 botulinum toxin substrate 1;Ras-related C3 botulinum toxin substrate 3	Rac1;Rac3	30.3291	29.8284	30.4487	29.7513	30.3045	1.2184	1.1661	1.0786	1.0965	1.0799						9	9	8	41.7	41.7	35.9	21.45	0	28.226	6866200000	2864100000	2212100000	1790100000	0.180484	0.466272	0.528895	0.446813	0.743311
P63002	Amino-terminal enhancer of split	Aes	27.7091	25.7977	27.1778	27.5165	27.622	0.55665	0.49062	1.0235	0.81134	1.2081						5	5	5	38.1	38.1	38.1	22	0	14.826	937130000	86151000	451700000	399290000	0.0314385	0.11895	0.930588	0.428046	0.502147
P63005	Platelet-activating factor acetylhydrolase IB subunit alpha	Pafah1b1	31.0595	29.8819	31.0388	30.7425	30.8898	1.0824	1.2569	0.98504	1.0785	0.93957						25	25	25	59.5	59.5	59.5	46.67	0	93.641	10489000000	2079400000	4074300000	4335800000	0.600233	0.281404	0.820204	0.524368	0.55944
P63011	Ras-related protein Rab-3A	Rab3a	28.0711	27.2393	29.4169	28.1982	28.1665	0.98462	0.93492	1.0099	1.1559	0.8679						8	8	5	45.9	45.9	30.5	24.97	0	29.872	2029000000	1246400000	430660000	351950000	0.937974	0.866132	0.976311	0.36144	0.246204
P63028	Translationally-controlled tumor protein	Tpt1	31.178	29.9204	30.437	30.761	31.1883	0.81563	0.78473	1.1047	0.82706	1.163						9	9	9	45.3	45.3	45.3	19.462	0	49.002	10333000000	638810000	4658600000	5035100000	0.378589	0.452883	0.391091	0.366794	0.470028
P63038	60 kDa heat shock protein, mitochondrial	Hspd1	32.3107	31.082	31.4864	32.7008	32.0593	1.2159	1.8537	0.94843	1.1967	0.89812						33	33	33	58.1	58.1	58.1	60.955	0	311.49	25626000000	9984500000	7144200000	8497700000	0.18541	0.000755777	0.538543	0.146604	0.356334
P63040	Complexin-1	Cplx1	28.7247	28.8165	28.8268	28.6568	29.3201	0.98931	1.0051	0.89165	0.86967	0.89325						7	4	4	59	43.3	43.3	15.122	0	32.292	3011800000	539490000	1217700000	1254600000	0.916745	0.912076	0.301642	0.465132	0.335966
P63042	Stathmin-4	Stmn4	26.7886	26.7981	27.0199	28.9015	28.458	NaN	NaN	NaN	0.91243	0.93483						5	4	4	24.9	20.6	20.6	22.087	0	7.4353	1258500000	420970000	447030000	390450000	1	1	1	0.639639	0.533612
P63044;P63024;Q62442	Vesicle-associated membrane protein 2;Vesicle-associated membrane protein 3	Vamp2;Vamp3	28.8591	27.0092	27.0007	26.865	27.9371	0.85704	0.83698	1.0126	1.4947	0.79039						4	4	4	34.5	34.5	34.5	12.691	0	58.438	1301800000	584960000	350420000	366420000	0.554134	0.590226	0.972827	0.0196864	0.0748081
P63046	Sulfotransferase 4A1	Sult4a1	NaN	NaN	25.2887	NaN	NaN	NaN	NaN	0.86483	NaN	NaN						3	3	3	13.4	13.4	13.4	33.053	0.0017662	2.6292	52162000	6975200	20808000	24378000	1	1	0.441652	1	1
P63054	Purkinje cell protein 4	Pcp4	26.244	26.0885	25.8713	27.2539	27.0262	NaN	NaN	NaN	NaN	0.86961						2	2	2	41.9	41.9	41.9	6.8073	0	5.0871	546430000	169500000	206660000	170270000	1	1	1	1	0.325506
P63058;P37242	Thyroid hormone receptor alpha	Thra	25.0146	25.0395	26.6938	27.1928	24.3572	NaN	0.83053	0.8399	1.0615	NaN						8	8	8	21.5	21.5	21.5	55.022	0	11.354	370910000	30006000	203700000	137200000	1	0.673197	0.269017	0.717473	1
P63073	Eukaryotic translation initiation factor 4E	Eif4e	26.3404	NaN	NaN	25.4808	25.3206	1.145	NaN	NaN	NaN	0.95785						4	4	4	15.2	15.2	15.2	25.053	0	5.1148	240320000	48422000	86522000	105370000	0.464492	1	1	1	0.734323
P63080;P50571;P63137	Gamma-aminobutyric acid receptor subunit beta-3	Gabrb3	23.9354	22.4547	25.9267	23.5774	NaN	NaN	NaN	0.82684	NaN	NaN						4	4	4	9.7	9.7	9.7	54.165	0	4.0545	98091000	20572000	45515000	32004000	1	1	0.318705	1	1
P63085;Q6P5G0;Q61532	Mitogen-activated protein kinase 1	Mapk1	31.5789	30.8104	31.9428	31.7195	31.7373	1.0993	1.1001	1.0348	1.1343	0.94799						23	23	19	71.5	71.5	62.8	41.275	0	108.62	18539000000	4345700000	6903500000	7289500000	0.53173	0.634673	0.804783	0.307077	0.606643
P63087	Serine/threonine-protein phosphatase PP1-gamma catalytic subunit	Ppp1cc	25.9759	25.0952	26.1654	25.8681	NaN	NaN	NaN	0.94963	NaN	NaN						16	2	2	50.5	7.4	7.4	36.983	0	5.5604	238340000	49981000	96909000	91455000	1	1	0.708883	1	1
P63089	Pleiotrophin	Ptn	28.7785	27.2405	28.9547	28.479	29.0539	0.89083	0.83896	1.142	0.68079	0.91921						7	7	7	45.2	45.2	45.2	18.869	0	33.318	2212400000	485490000	873830000	853090000	0.677331	0.595398	0.328283	0.0589323	0.454549
P63094;Q6R0H7	Guanine nucleotide-binding protein G(s) subunit alpha isoforms short;Guanine nucleotide-binding protein G(s) subunit alpha isoforms XLas	Gnas	25.0725	25.8907	28.0098	25.1984	26.9207	0.83691	0.71615	1.012	0.9024	1.2661						10	9	9	30.2	27.4	27.4	45.663	0	16.778	629740000	98424000	181820000	349490000	0.585818	0.421102	0.995229	0.693422	0.375526
P63101	14-3-3 protein zeta/delta	Ywhaz	33.8795	32.9009	34.017	33.632	33.4634	1.0992	1.0496	0.96341	0.98255	0.92119						21	21	15	75.9	75.9	59.2	27.771	0	263.5	73496000000	16020000000	28681000000	28795000000	0.532124	0.778502	0.648128	0.983618	0.463033
P63147	Ubiquitin-conjugating enzyme E2 B	Ube2b	26.072	NaN	23.8775	NaN	25.7805	NaN	NaN	NaN	NaN	NaN						2	2	2	19.7	19.7	19.7	17.312	0	3.7163	143590000	14410000	73653000	55530000	1	1	1	1	1
P63158	High mobility group protein B1	Hmgb1	31.1707	29.2569	29.9436	30.9792	30.7539	1.0155	1.0415	1.1847	1.0323	1.0899						11	11	10	43.3	43.3	37.7	24.893	0	42.665	8826300000	1672600000	3620600000	3533100000	0.90206	0.802454	0.119629	0.75043	0.707661
P63163	Small nuclear ribonucleoprotein-associated protein N	Snrpn	31.0112	30.1445	30.9481	30.8586	30.7917	0.91448	0.8896	0.98361	0.85115	1.0171						14	14	4	63.3	63.3	29.6	24.614	0	55.558	10414000000	2289400000	4300100000	3824200000	0.692711	0.734009	0.808449	0.443763	0.976871
P63213	Guanine nucleotide-binding protein G(I)/G(S)/G(O) subunit gamma-2	Gng2	28.2664	25.3843	27.828	27.2356	27.9392	1.0601	NaN	1.0282	1.1377	0.96051						4	4	4	69	69	69	7.8501	0	21.358	1246700000	594810000	305580000	346280000	0.611591	1	0.898896	0.478674	0.677103
P63216	Guanine nucleotide-binding protein G(I)/G(S)/G(O) subunit gamma-3	Gng3	26.9757	NaN	26.914	26.3026	26.998	1.1806	NaN	1.1299	NaN	1.1543						3	3	3	69.3	69.3	69.3	8.3047	0	8.6366	537570000	205240000	158720000	173610000	0.374302	1	0.545268	1	0.637187
P63239	Neuroendocrine convertase 1	Pcsk1	23.6734	22.0763	23.6351	24.469	NaN	NaN	NaN	NaN	0.86847	NaN						2	2	2	2.4	2.4	2.4	84.173	0.0017699	2.6523	77725000	8631900	35804000	33290000	1	1	1	0.594026	1
P63242;Q8BGY2	Eukaryotic translation initiation factor 5A-1;Eukaryotic translation initiation factor 5A-2	Eif5a;Eif5a2	31.0336	29.6273	30.657	30.6252	31.2497	1.1659	1.0954	1.084	1.0247	1.0233						14	14	14	72.7	72.7	72.7	16.832	0	87.369	9913700000	1207500000	4131600000	4574600000	0.305563	0.647589	0.498498	0.790494	0.953382
P63250	G protein-activated inward rectifier potassium channel 1	Kcnj3	22.6126	NaN	NaN	NaN	NaN	NaN	NaN	NaN	NaN	NaN						1	1	1	2.6	2.6	2.6	56.573	0.0074465	1.6513	6413000	929450	2918500	2565100	1	1	1	1	1
P63254	Cysteine-rich protein 1	Crip1	26.0226	24.7601	NaN	24.9107	26.1377	NaN	NaN	NaN	NaN	NaN						2	2	2	46.8	46.8	46.8	8.5497	0	3.8179	223690000	165690000	51167000	6838100	1	1	1	1	1
P63260	Actin, cytoplasmic 2;Actin, cytoplasmic 2, N-terminally processed	Actg1	35.2659	35.2302	35.3526	35.3262	35.3074	0.99225	0.92459	1.1166	0.98427	1.2745						29	29	2	79.7	79.7	4.8	41.792	0	323.31	241360000000	72311000000	76776000000	92275000000	0.989345	0.839349	0.336265	0.991401	0.210433
P63276	40S ribosomal protein S17	Rps17	26.7628	26.0447	26.8478	27.0353	26.8371	1.5128	0.69765	1.3435	0.74753	NaN						6	6	6	59.3	59.3	59.3	15.524	0	14.205	717730000	525170000	91039000	101520000	0.0186109	0.386262	0.100118	0.276172	1
P63280	SUMO-conjugating enzyme UBC9	Ube2i	24.7785	NaN	24.2485	NaN	26.0465	NaN	NaN	NaN	NaN	0.93019						2	2	2	8.2	8.2	8.2	18.007	0	5.1881	190590000	40681000	63040000	86870000	1	1	1	1	0.629852
P63318	Protein kinase C gamma type	Prkcg	30.3528	28.9963	30.6606	29.6253	29.9999	0.99132	1.1034	0.96398	0.93442	0.98112						33	33	30	64.4	64.4	58.1	78.357	0	101.26	6365400000	2517500000	1998800000	1849100000	0.985702	0.625671	0.652474	0.769114	0.807109
P63321;Q9JIW9	Ras-related protein Ral-A	Rala	24.1656	23.2805	26.2461	24.0656	24.222	NaN	NaN	1.1307	NaN	NaN						3	3	3	17.5	17.5	17.5	23.553	0	5.9854	172020000	83122000	43265000	45629000	1	1	0.542684	1	1
P63323	40S ribosomal protein S12	Rps12	26.8321	25.3743	27.0438	26.582	27.102	0.74829	0.65661	1.2368	0.84116	1.095						4	4	4	34.1	34.1	34.1	14.525	0	10.552	641760000	221060000	205180000	215520000	0.276797	0.3155	0.260563	0.513102	0.801225
P63325	40S ribosomal protein S10	Rps10	28.227	26.8118	27.7755	27.7892	27.9174	0.76586	0.59765	1.2756	0.80225	1.3788						6	6	6	38.2	38.2	38.2	18.916	0	16.423	1263400000	409770000	443070000	410550000	0.286846	0.149163	0.0481453	0.25268	0.0577669
P63328;P48455	Serine/threonine-protein phosphatase 2B catalytic subunit alpha isoform	Ppp3ca	32.0275	31.1582	32.216	31.7433	32.1059	1.3138	1.4346	0.88078	1.1211	0.98587						21	21	13	56.2	56.2	39.7	58.643	0	125.9	25248000000	7389500000	7841000000	10017000000	0.0559908	0.0785052	0.183025	0.352185	0.837303
P63330	Serine/threonine-protein phosphatase 2A catalytic subunit alpha isoform	Ppp2ca	29.1895	27.9509	29.4255	28.5527	28.4787	0.96025	0.86847	1.1145	0.99489	0.98005						14	14	2	57	57	6.8	35.608	0	65.049	2611200000	814950000	891770000	904510000	0.955648	0.674803	0.345563	0.973383	0.795165
P67871	Casein kinase II subunit beta	Csnk2b	29.1345	27.7209	29.1291	29.4347	28.953	1.0609	0.96231	0.99289	0.83205	0.99357						8	8	8	45.6	45.6	45.6	24.942	0	33.471	3020100000	1433600000	799330000	787070000	0.608398	0.94808	0.885387	0.382014	0.879888
P67984	60S ribosomal protein L22	Rpl22	26.5885	25.4026	25.806	25.7376	25.7182	1.037	NaN	NaN	NaN	NaN						2	2	2	18.8	18.8	18.8	14.759	0	7.0233	356320000	161560000	99528000	95236000	0.798524	1	1	1	1
P68037	Ubiquitin-conjugating enzyme E2 L3	Ube2l3	28.4878	26.7266	26.9661	26.8947	27.9254	0.76512	0.8489	1.0146	1.0325	0.96695						4	4	4	41.6	41.6	41.6	17.861	0	23.671	1177600000	462710000	352810000	362100000	0.28511	0.62167	0.965067	0.818146	0.715307
P68040	Guanine nucleotide-binding protein subunit beta-2-like 1;Guanine nucleotide-binding protein subunit beta-2-like 1, N-terminally processed	Gnb2l1	28.8929	27.3161	28.3909	27.7646	27.7728	1.0683	1.328	1.1979	1.0802	0.87286						10	10	10	56.5	56.5	56.5	35.076	0	48.103	1679200000	479900000	551240000	648020000	0.579225	0.201741	0.162905	0.617614	0.262793
P68181;P05132	cAMP-dependent protein kinase catalytic subunit beta;cAMP-dependent protein kinase catalytic subunit alpha	Prkacb;Prkaca	25.3683	23.9806	26.0277	25.4433	25.1842	1.1702	NaN	1.0272	1.2557	0.92772						4	4	4	12.5	12.5	12.5	40.707	0	7.1673	239350000	89554000	69387000	80410000	0.467864	1	0.870739	0.30684	0.620836
P68254	14-3-3 protein theta	Ywhaq	30.9577	30.1718	30.6524	30.3922	30.5591	0.98991	0.92431	0.9702	1.0123	0.99709						19	14	13	69	55.1	52.2	27.778	0	205.01	9135500000	1795400000	3622700000	3717400000	0.98018	0.838492	0.700643	0.857019	0.909505
P68368	Tubulin alpha-4A chain	Tuba4a	30.2064	29.2159	30.2866	29.5811	30.0536	0.81402	0.67863	1.016	0.7749	0.83983						26	4	4	61.8	12.1	12.1	49.924	0	65.297	5888700000	3876700000	1074000000	938060000	0.374324	0.243511	0.933876	0.230779	0.16191
P68369;P05214	Tubulin alpha-1A chain;Tubulin alpha-3 chain	Tuba1a;Tuba3a	28.3035	29.6349	30.2886	29.8304	29.8281	0.63621	0.46553	1.2081	0.76192	1.0522						28	3	1	66.1	6.2	3.1	50.135	0	18.903	5204400000	3650500000	821570000	732380000	0.0821529	0.0453862	0.0782896	0.20338	0.844753
P68372	Tubulin beta-4B chain	Tubb4b	34.1249	33.5598	34.0173	34.076	33.6276	0.6713	0.49912	1.1026	0.68614	0.99179						28	28	1	74.2	74.2	2.7	49.83	0	323.31	93917000000	58469000000	19200000000	16248000000	0.112036	0.0615572	0.401301	0.08879	0.875268
P68404	Protein kinase C beta type	Prkcb	25.4996	24.4651	26.5696	25.7533	26.4568	NaN	NaN	0.86156	0.97304	1.2649						16	7	7	32.6	16.1	16.1	76.75	0	12.966	418300000	126000000	123700000	168600000	1	1	0.336631	0.916175	0.377928
P68510	14-3-3 protein eta	Ywhah	31.1453	30.5613	31.2009	30.6283	31.328	1.236	1.3201	0.95126	1.0674	0.8871						19	15	14	67.9	58.1	54.1	28.211	0	121.06	12150000000	1855800000	4873400000	5420900000	0.148524	0.186896	0.558517	0.575417	0.311337
P69566	Ran-binding protein 9	Ranbp9	26.8053	24.2461	26.5949	26.5688	26.1795	0.89021	1.2924	0.93635	1.2881	1.0128						7	7	7	17.9	17.9	17.9	71.011	0	15.41	484210000	74251000	209190000	200760000	0.675314	0.307412	0.644122	0.163759	0.955201
P70122	Ribosome maturation protein SBDS	Sbds	28.7064	27.1747	28.0694	27.5415	28.5871	1.0992	0.99743	0.88459	1.0189	0.98657						12	12	12	50.4	50.4	50.4	28.78	0	19.171	1710800000	205540000	750650000	754590000	0.465057	0.947771	0.273991	0.866529	0.835786
P70168	Importin subunit beta-1	Kpnb1	28.9764	26.9475	28.3213	27.6444	28.7539	1.144	1.1998	1.0484	1.2351	0.96055						19	19	19	28.9	28.9	28.9	97.183	0	59.457	1813700000	384420000	681650000	747650000	0.324252	0.41971	0.780991	0.178584	0.677338
P70175	Disks large homolog 3	Dlg3	30.363	29.0173	30.0706	30.0189	29.6338	1.0937	1.2588	0.90997	1.0083	0.97288						24	21	21	33.2	30.4	30.4	93.481	0	72.177	5619100000	1202000000	2116400000	2300700000	0.553984	0.278158	0.306617	0.878723	0.755429
P70182;O70161;P70181	Phosphatidylinositol 4-phosphate 5-kinase type-1 alpha	Pip5k1a	NaN	NaN	25.9627	24.7884	24.895	NaN	NaN	0.96287	NaN	NaN						6	6	6	13.9	13.9	13.9	60.484	0	8.6896	171270000	61664000	51296000	58314000	1	1	0.855785	1	1
P70188	Kinesin-associated protein 3	Kifap3	27.6903	26.9597	28.0448	27.7032	27.1004	0.80857	0.83367	0.78508	0.85941	1.0026						12	12	12	18.4	18.4	18.4	91.29	0	43.049	1065200000	138260000	506020000	420960000	0.399073	0.581627	0.0507379	0.42758	0.878435
P70195	Proteasome subunit beta type-7	Psmb7	26.0021	NaN	25.8475	26.5458	25.8087	0.67846	NaN	1.3105	0.62978	1.9318						4	4	4	14.8	14.8	14.8	29.891	0	5.5221	294300000	85167000	114510000	94620000	0.230451	1	0.128975	0.101851	0.0036945
P70202	Latexin	Lxn	27.7628	26.6651	27.796	27.1997	26.4376	0.73273	0.60248	0.9911	0.60707	NaN						3	3	3	17.6	17.6	17.6	25.492	0	11.365	967640000	184850000	385270000	397520000	0.216047	0.154374	0.862129	0.0816063	1
P70207;P70208	Plexin-A2	Plxna2	23.3477	23.1366	23.4497	NaN	28.2006	NaN	NaN	NaN	NaN	1.2531						6	4	4	3.8	2.5	2.5	211.53	0	5.3538	608960000	400190000	98908000	109870000	1	1	1	1	0.212579
P70232	Neural cell adhesion molecule L1-like protein;Processed neural cell adhesion molecule L1-like protein	Chl1	22.5858	23.4654	25.9663	NaN	NaN	NaN	NaN	0.92391	NaN	NaN						6	6	6	7.6	7.6	7.6	135.07	0	10.495	99903000	17796000	48035000	34072000	1	1	0.677942	1	1
P70257;Q02780;P70255	Nuclear factor 1 X-type;Nuclear factor 1 A-type;Nuclear factor 1 C-type	Nfix;Nfia;Nfic	NaN	NaN	NaN	NaN	NaN	NaN	NaN	NaN	NaN	NaN						2	1	1	4.9	2.7	2.7	53.394	0.0090226	1.4668	19434000	5106900	898420	13428000	1	1	1	1	1
P70265	6-phosphofructo-2-kinase/fructose-2,6-bisphosphatase 2;6-phosphofructo-2-kinase;Fructose-2,6-bisphosphatase	Pfkfb2	24.8917	24.0341	25.5422	NaN	24.6801	NaN	NaN	1.2662	NaN	NaN						4	4	2	6.9	6.9	3.3	59.925	0	5.5515	134240000	14355000	53110000	66778000	1	1	0.191483	1	1
P70266;Q6DTY7	6-phosphofructo-2-kinase/fructose-2,6-bisphosphatase 1;6-phosphofructo-2-kinase;Fructose-2,6-bisphosphatase;6-phosphofructo-2-kinase/fructose-2,6-bisphosphatase 4;6-phosphofructo-2-kinase;Fructose-2,6-bisphosphatase	Pfkfb1;Pfkfb4	25.956	NaN	NaN	NaN	NaN	NaN	NaN	NaN	NaN	NaN						3	1	1	5.9	1.9	1.9	54.849	0.0047862	1.8288	131080000	39787000	31356000	59940000	1	1	1	1	1
P70271	PDZ and LIM domain protein 4	Pdlim4	25.2226	NaN	25.0779	24.8833	26.5993	NaN	NaN	1.6042	NaN	1.3935						5	5	5	18.8	18.8	18.8	35.556	0	8.0815	224100000	38581000	84948000	100570000	1	1	0.00346285	1	0.17429
P70275	Semaphorin-3E	Sema3e	22.7284	NaN	23.0173	NaN	22.6856	NaN	NaN	NaN	NaN	NaN						2	2	2	2.1	2.1	2.1	89.542	0.00071839	2.7874	30734000	3503800	11807000	15423000	1	1	1	1	1
P70288;O09106;O88895	Histone deacetylase 2;Histone deacetylase 1	Hdac2;Hdac1	26.3349	23.7691	26.2683	26.1533	26.1568	0.91933	1.0947	1.1293	0.93018	1.4369						5	5	5	13.9	13.9	13.9	55.302	0	10.386	361700000	66238000	141960000	153510000	0.778202	0.674624	0.54721	0.809952	0.186511
P70290	55 kDa erythrocyte membrane protein	Mpp1	NaN	NaN	24.7951	24.0639	25.8511	NaN	NaN	0.85718	NaN	0.98508						5	5	5	17.4	17.4	17.4	52.227	0	6.534	124890000	20566000	65145000	39181000	1	1	0.414923	1	0.84223
P70296;Q8VIN1	Phosphatidylethanolamine-binding protein 1;Hippocampal cholinergic neurostimulating peptide	Pebp1	30.7712	29.5302	30.9906	31.079	30.6988	1.0194	1.1317	0.9933	1.0533	0.94758						13	13	13	93	93	93	20.83	0	95.85	10734000000	6053800000	2154700000	2525400000	0.883577	0.550852	0.888817	0.643457	0.604303
P70297;O88811	Signal transducing adapter molecule 1	Stam	27.7951	26.8257	26.9189	27.3274	28.3755	1.1465	1.1137	0.89427	1.1393	0.93361						10	10	10	22.1	22.1	22.1	59.771	0	26.356	1083000000	206010000	451060000	425920000	0.317311	0.623086	0.457696	0.474167	0.527196
P70302	Stromal interaction molecule 1	Stim1	24.8596	22.6688	23.2272	24.5874	24.6667	0.94127	NaN	NaN	1.1282	1.2822						4	4	4	6.1	6.1	6.1	77.566	0	5.5016	145070000	30650000	52805000	61613000	0.909262	1	1	0.60671	0.408574
P70318	Nucleolysin TIAR	Tial1	26.9445	25.238	25.3459	26.2909	27.2597	1.0493	1.5745	0.75656	1.0963	1.0925						6	6	5	23.5	23.5	21.2	43.388	0	15.462	550490000	127720000	183090000	239670000	0.756946	0.0603763	0.156077	0.602975	0.808399
P70333	Heterogeneous nuclear ribonucleoprotein H2	Hnrnph2	29.2466	27.5849	28.4916	28.1927	28.7588	0.9968	0.91603	1.0192	1.0269	1.0335						18	8	8	50.6	29	29	49.279	0	38.147	2178000000	400110000	874760000	903090000	0.991248	0.810389	0.952322	0.835096	0.912989
P70335	Rho-associated protein kinase 1	Rock1	27.5916	26.5101	27.0804	27.3561	27.372	NaN	NaN	NaN	NaN	NaN						5	1	1	3.5	0.7	0.7	158.17	0.0047847	1.8288	950400000	110210000	388830000	451350000	1	1	1	1	1
P70336	Rho-associated protein kinase 2	Rock2	27.9392	26.3087	27.932	27.2972	27.8529	1.0271	0.75588	0.8672	0.95802	0.9213						14	14	10	11.8	11.8	9	160.58	0	40.84	1131200000	216980000	468850000	445330000	0.74911	0.501862	0.213438	0.911487	0.46473
P70340;P97454	Mothers against decapentaplegic homolog 1;Mothers against decapentaplegic homolog 5	Smad1;Smad5	25.1153	23.1757	NaN	NaN	27.6233	0.9148	NaN	NaN	NaN	1.5197						5	3	3	15.1	10.8	10.8	52.156	0	4.514	252570000	153970000	59772000	38830000	0.823323	1	1	1	0.0677789
P70349	Histidine triad nucleotide-binding protein 1	Hint1	29.5381	28.5554	29.4362	29.3983	29.2456	0.88804	0.98001	1.0032	0.98519	0.98482						5	5	5	71.4	71.4	71.4	13.777	0	34.492	3462100000	726580000	1270500000	1465100000	0.59959	0.988758	0.97212	0.995565	0.824835
P70362	Ubiquitin fusion degradation protein 1 homolog	Ufd1l	27.3989	25.6429	26.1898	27.0079	25.7637	1.0207	1.0216	1.0985	0.9779	1.0814						6	6	6	26.4	26.4	26.4	34.481	0	28.431	514470000	81119000	228120000	205230000	0.854496	0.843326	0.65122	0.98499	0.85365
P70365	Nuclear receptor coactivator 1	Ncoa1	27.7912	23.9096	27.9835	27.9959	27.7365	0.99998	0.81563	0.84186	0.85868	0.9497						16	16	16	16.9	16.9	16.9	157.01	0	27.123	1165700000	108970000	526310000	530410000	0.868694	0.637195	0.143438	0.424977	0.614845
P70372	ELAV-like protein 1	Elavl1	30.2157	29.1338	29.9063	30.1498	29.7363	1.1022	1.1957	0.9986	1.0508	0.94979						14	14	14	49.7	49.7	49.7	36.169	0	75.387	5407900000	792750000	2226600000	2388600000	0.520386	0.399675	0.93332	0.655863	0.61696
P70380	Interleukin-18	Il18	24.367	NaN	24.8008	NaN	25.1759	NaN	NaN	NaN	NaN	NaN						2	2	2	10.9	10.9	10.9	22.135	0.0076313	1.5494	111730000	10613000	52910000	48203000	1	1	1	1	1
P70398	Probable ubiquitin carboxyl-terminal hydrolase FAF-X	Usp9x	29.5139	28.1654	29.8261	29.0627	29.6745	0.95013	0.804	0.98921	1.1228	1.1395						39	39	39	18.7	18.7	18.7	290.71	0	82.832	3771000000	521290000	1679800000	1569900000	0.825755	0.50728	0.854706	0.464248	0.541371
P70404	Isocitrate dehydrogenase [NAD] subunit gamma 1, mitochondrial	Idh3g	29.11	28.3508	29.3337	28.5755	28.957	0.62557	0.48182	1.1681	0.82082	1.2895						12	12	12	46.3	46.3	46.3	42.785	0	62.902	3070200000	1444400000	701780000	923970000	0.07288	0.0527156	0.158141	0.303016	0.151285
P70407	Cadherin-9	Cdh9	25.8683	NaN	24.5648	23.8165	NaN	1.5508	NaN	0.80332	NaN	NaN						5	5	5	11.7	11.7	11.7	88.3	0	4.1836	100850000	12684000	39555000	48606000	0.0358759	1	0.255077	1	1
P70414	Sodium/calcium exchanger 1	Slc8a1	NaN	NaN	24.0561	23.5378	NaN	NaN	NaN	NaN	NaN	NaN						1	1	1	1	1	1	108.03	0.0024055	2.3919	29620000	13391000	7794600	8434900	1	1	1	1	1
P70425	GTP-binding protein Rit2	Rit2	28.2399	26.5298	28.3411	28.1082	27.5318	1.1309	1.1703	1.0859	1.0334	1.2019						12	12	12	60.8	60.8	60.8	24.802	0	23.859	1281800000	136130000	607780000	537920000	0.362226	0.484648	0.576642	0.80749	0.516902
P70441	Na(+)/H(+) exchange regulatory cofactor NHE-RF1	Slc9a3r1	28.0123	25.9018	27.5102	27.8078	28.2496	0.61953	0.52661	1.1198	0.66742	1.0019						9	9	9	36.6	36.6	36.6	38.6	0	18.229	1191300000	329740000	438280000	423310000	0.0680091	0.150218	0.416987	0.0487597	0.932847
P70445	Eukaryotic translation initiation factor 4E-binding protein 2	Eif4ebp2	NaN	NaN	NaN	23.3786	23.8706	NaN	NaN	NaN	NaN	NaN						1	1	1	11.7	11.7	11.7	12.898	0.0003647	2.9155	26244000	7445500	10538000	8260200	1	1	1	1	1
P70459	ETS domain-containing transcription factor ERF	Erf	27.4793	NaN	25.6118	NaN	25.212	1.171	NaN	1.0277	NaN	NaN						4	4	4	10.2	10.2	10.2	59.05	0	6.3606	355530000	97427000	113000000	145100000	0.39749	1	0.868856	1	1
P70460	Vasodilator-stimulated phosphoprotein	Vasp	25.4501	24.7714	26.227	24.7512	25.4999	NaN	NaN	1.0043	NaN	NaN						3	3	3	8.8	8.8	8.8	39.666	0	4.7157	270440000	35028000	112780000	122630000	1	1	0.993081	1	1
P70662	LIM domain-binding protein 1	Ldb1	23.3254	NaN	23.3846	NaN	NaN	NaN	NaN	NaN	NaN	NaN						2	2	2	4.6	4.6	4.6	46.502	0.0003667	2.964	41814000	6761100	14079000	20974000	1	1	1	1	1
P70663	SPARC-like protein 1	Sparcl1	33.0074	31.765	32.4941	32.7927	33.0218	0.70525	0.52199	1.1453	0.55611	1.0282						36	36	36	66.6	66.6	66.6	72.286	0	323.31	37235000000	1286100000	20355000000	15594000000	0.154902	0.0750956	0.225426	0.0147131	0.934846
Q60817;P70670	Nascent polypeptide-associated complex subunit alpha;Nascent polypeptide-associated complex subunit alpha, muscle-specific form	Naca	28.4112	26.8919	28.4347	28.4111	28.2248	1.1017	1.1401	1.1266	1.0537	0.83083						4	4	4	25.6	25.6	25.6	23.384	0	24.234	1628800000	300030000	657870000	670950000	0.4564	0.556396	0.388423	0.722948	0.145087
P70677	Caspase-3;Caspase-3 subunit p17;Caspase-3 subunit p12	Casp3	25.9506	23.6838	24.0151	23.8128	25.0092	0.84503	NaN	NaN	NaN	0.87773						3	3	3	13	13	13	31.474	0	5.525	143780000	16684000	72968000	54132000	0.609088	1	1	1	0.451867
P70698	CTP synthase 1	Ctps1	25.4245	NaN	24.265	25.9539	24.7806	1.0482	NaN	NaN	1.1901	1.1755						6	6	6	11.3	11.3	11.3	66.682	0	7.0858	193540000	22688000	70242000	100610000	0.77484	1	1	0.446677	0.627468
P70699	Lysosomal alpha-glucosidase	Gaa	28.3131	25.6103	28.7953	27.7657	27.9524	0.8848	0.79019	0.92772	1.0639	1.2516						17	17	17	25.2	25.2	25.2	106.25	0	51.325	1462800000	209170000	666970000	586690000	0.654571	0.577696	0.470742	0.681643	0.215443
P70704;P98200	Phospholipid-transporting ATPase IA	Atp8a1	26.2156	24.2829	25.8373	23.918	23.7153	0.77074	1.1986	0.98672	NaN	NaN						7	7	7	6.8	6.8	6.8	131.41	0	11.586	259550000	117600000	71499000	70452000	0.326215	0.461982	0.969064	1	1
P80313	T-complex protein 1 subunit eta	Cct7	28.8441	27.6342	29.5	28.6203	28.7908	1.1073	1.2931	0.90335	1.0743	0.91108						19	19	19	45.4	45.4	45.4	59.652	0	43.529	2845500000	640930000	1046900000	1157600000	0.437342	0.250661	0.274631	0.640488	0.416162
P80314	T-complex protein 1 subunit beta	Cct2	30.355	29.3597	30.2865	29.8346	30.5598	1.1258	1.0019	1.0225	1.0215	0.93806						31	31	31	68.2	68.2	68.2	57.477	0	97.372	6583800000	1684300000	2438000000	2461500000	0.432916	0.921826	0.888867	0.807537	0.551167
P80315	T-complex protein 1 subunit delta	Cct4	30.399	29.3752	30.3425	30.2033	30.2967	1.1148	1.2501	1.0221	1.1336	0.98155						28	28	28	58.4	58.4	58.4	58.066	0	93.067	6718100000	1697400000	2399500000	2621100000	0.472587	0.293229	0.891628	0.309368	0.809831
P80316	T-complex protein 1 subunit epsilon	Cct5	30.3564	28.9979	30.4209	30.2022	30.0682	1.104	1.0755	0.98453	0.92956	0.92482						20	20	20	56.4	56.4	56.4	59.623	0	115.5	6732600000	1127200000	2652700000	2952700000	0.513409	0.703418	0.816007	0.748134	0.481308
P80317;Q61390	T-complex protein 1 subunit zeta	Cct6a	30.4025	29.077	29.8711	29.9031	30.2324	0.99391	1.0257	0.96054	0.93397	0.87463						21	21	21	44.6	44.6	44.6	58.004	0	51.089	5913600000	1153900000	2347900000	2411800000	0.995848	0.849692	0.626428	0.767164	0.265143
P80318	T-complex protein 1 subunit gamma	Cct3	29.852	28.5249	29.6102	29.8093	29.2372	0.89371	0.88383	0.95762	0.91509	0.9533						26	26	26	53.6	53.6	53.6	60.629	0	62.326	4071800000	878940000	1757700000	1435200000	0.619082	0.717053	0.604677	0.686819	0.6353
P80560	Receptor-type tyrosine-protein phosphatase N2	Ptprn2	27.4907	26.5018	27.3252	27.027	27.0846	0.78792	0.62065	1.0425	0.99415	0.96107						12	12	11	14.4	14.4	13	111.5	0	24.56	791960000	136680000	350290000	304980000	0.367684	0.175221	0.857496	0.955746	0.680176
P81117	Nucleobindin-2;Nesfatin-1	Nucb2	25.3775	22.3433	23.2893	23.5868	23.5884	0.84998	NaN	NaN	NaN	NaN						2	2	2	4.8	4.8	4.8	50.304	0.0017693	2.6508	89312000	22349000	34174000	32789000	0.623472	1	1	1	1
P81122	Insulin receptor substrate 2	Irs2	28.1765	27.2883	28.2691	27.9794	28.3375	0.83553	0.84975	0.97385	0.95204	1.1695						20	20	20	25	25	25	136.76	0	30.953	1584100000	191600000	704300000	688210000	0.481883	0.62394	0.746918	0.821744	0.415892
P81270	Transcriptional regulator ERG	Erg	24.0043	NaN	26.0905	23.5838	24.4	NaN	NaN	1.0734	NaN	NaN						5	5	5	18.5	18.5	18.5	54.614	0	17.119	158520000	17719000	74115000	66687000	1	1	0.701155	1	1
P82198	Transforming growth factor-beta-induced protein ig-h3	Tgfbi	NaN	NaN	NaN	23.1362	25.5836	NaN	NaN	NaN	NaN	1.3853						3	3	3	5.4	5.4	5.4	74.596	0	3.9753	67968000	25534000	19408000	23026000	1	1	1	1	0.247677
P83510	Traf2 and NCK-interacting protein kinase	Tnik	25.0922	24.1675	24.8639	24.6426	25.0081	NaN	NaN	NaN	NaN	0.71022						10	2	2	8.2	2.3	2.3	150.37	0	3.9842	159220000	27271000	63313000	68634000	1	1	1	1	0.106175
P83741;Q80XP9;Q80UE6	Serine/threonine-protein kinase WNK1	Wnk1	25.4343	23.1972	24.0312	24.7127	24.9767	0.92422	NaN	NaN	NaN	0.96215						5	5	3	2.5	2.5	1.5	250.93	0	5.1178	168200000	35318000	65255000	67632000	0.85372	1	1	1	0.751077
P83882	60S ribosomal protein L36a	Rpl36a	26.6087	25.3852	26.3153	25.8787	26.6108	NaN	NaN	NaN	NaN	NaN						2	2	2	15.1	15.1	15.1	12.441	0.000387	3.5106	547500000	405230000	73505000	68758000	1	1	1	1	1
P83940	Transcription elongation factor B polypeptide 1	Tceb1	27.4746	27.1022	28.1043	27.0953	27.4203	1.0597	1.2559	1.1399	1.0743	1.0129						5	5	5	58	58	58	12.473	0	10.997	1064200000	181020000	431950000	451250000	0.722327	0.31132	0.336108	0.674442	0.92936
P84075	Neuron-specific calcium-binding protein hippocalcin	Hpca	31.8548	30.5273	31.5376	31.4678	31.1815	1.2822	1.2918	0.85294	0.99474	0.8407						17	17	7	79.3	79.3	37.3	22.427	0	83.356	16249000000	2668000000	6361700000	7218900000	0.0851253	0.225832	0.103875	0.952879	0.164053
P84084	ADP-ribosylation factor 5	Arf5	25.9348	NaN	25.993	NaN	25.4556	0.74716	NaN	0.81486	NaN	NaN						8	3	2	52.2	17.8	10	20.529	0	5.7752	205180000	71358000	67668000	66155000	0.359922	1	0.2851	1	1
P84086	Complexin-2	Cplx2	31.9389	29.8754	31.4173	32.0309	31.9525	1.1503	1.1744	0.95909	1.0954	0.93012						9	9	6	56	56	40.3	15.394	0	76.823	18125000000	2261100000	7643900000	8219700000	0.351819	0.447001	0.615584	0.451357	0.508681
P84089	Enhancer of rudimentary homolog	Erh	28.1633	26.6585	27.8362	27.626	27.6795	1.0889	1.32	1.2439	0.98153	1.0366						5	5	5	49	49	49	12.259	0	33.78	1277700000	252780000	459790000	565160000	0.501667	0.212288	0.0820062	0.964538	0.900267
P84091	AP-2 complex subunit mu	Ap2m1	28.5106	28.1919	28.1422	28.0198	28.5722	0.90389	0.90926	1.0145	0.78569	0.80803						11	11	11	30.8	30.8	30.8	49.654	0	30.336	1909400000	1176400000	298830000	434240000	0.727623	0.79272	0.980323	0.212979	0.100989
P84099	60S ribosomal protein L19	Rpl19	28.1804	26.748	27.0701	25.5913	28.0364	0.53986	0.54097	1.0204	NaN	0.66239						4	4	4	20.9	20.9	20.9	23.466	0	26.151	1081400000	599820000	283100000	198510000	0.0251776	0.0976041	0.942586	1	0.00497198
P84102	Small EDRK-rich factor 2	Serf2	25.4677	24.2438	NaN	24.8489	23.0344	0.85312	NaN	NaN	NaN	NaN						2	2	2	18.6	18.6	18.6	6.8998	0.0027036	2.2696	123670000	9509500	45997000	68167000	0.632672	1	1	1	1
P97287	Induced myeloid leukemia cell differentiation protein Mcl-1 homolog	Mcl1	22.7434	22.4753	25.9963	22.8675	23.1162	NaN	NaN	NaN	NaN	NaN						3	3	3	13.3	13.3	13.3	35.217	0	5.5011	122420000	3352800	64216000	54851000	1	1	1	1	1
P97300	Neuroplastin	Nptn	28.6926	26.1522	28.6446	28.1156	28.561	1.0443	1.0303	0.96993	0.96566	1.0018						8	8	8	23.4	23.4	23.4	44.373	0	23.397	1910600000	621980000	581980000	706600000	0.676096	0.822693	0.72141	0.887254	0.932209
P97314	Cysteine and glycine-rich protein 2	Csrp2	25.672	24.1452	NaN	24.5204	25.3926	0.97082	NaN	NaN	NaN	NaN						4	4	4	28.5	28.5	28.5	20.926	0	8.1884	173790000	51538000	53855000	68402000	0.99439	1	1	1	1
P97315	Cysteine and glycine-rich protein 1	Csrp1	31.1016	30.1167	30.1648	30.8066	31.377	0.78861	0.81025	1.2064	0.63665	1.3741						10	10	10	64.2	64.2	64.2	20.583	0	119.37	11641000000	6515800000	2013200000	3112300000	0.310985	0.515276	0.0808368	0.04742	0.0843906
P97333	Neuropilin-1	Nrp1	26.3689	24.2072	25.9636	26.4795	26.7111	1.2713	NaN	0.86707	1.3824	1.3762						4	4	4	5.9	5.9	5.9	103	0	7.8586	403290000	86505000	149550000	167240000	0.197616	1	0.449662	0.0685355	0.195527
P97348	Rho-related GTP-binding protein RhoD	Rhod	NaN	NaN	NaN	NaN	NaN	NaN	NaN	NaN	NaN	NaN						1	1	1	3.3	3.3	3.3	23.562	0.0098921	1.429	0	0	0	0	1	1	1	1	1
P97351	40S ribosomal protein S3a	Rps3a	28.9207	28.4172	28.8481	29.4773	29.3467	0.7559	0.80135	1.0849	0.82939	1.217						14	14	14	48.5	48.5	48.5	29.885	0	24.485	3281700000	1100300000	1096300000	1085000000	0.264085	0.493023	0.581755	0.373853	0.327537
P97352	Protein S100-A13	S100a13	NaN	24.2595	24.6807	24.7331	NaN	NaN	NaN	NaN	NaN	NaN						1	1	1	11.2	11.2	11.2	11.158	0.00072202	2.8305	101160000	24373000	34165000	42619000	1	1	1	1	1
P97363	Serine palmitoyltransferase 2	Sptlc2	NaN	NaN	NaN	NaN	26.1161	NaN	NaN	NaN	NaN	NaN						1	1	1	1.2	1.2	1.2	62.981	0.0084694	1.4975	72732000	66246000	5125900	1360100	1	1	1	1	1
P97368;Q60954;P97367	Homeobox protein Meis3;Homeobox protein Meis1;Homeobox protein Meis2	Meis3;Meis1;Meis2	24.5681	NaN	NaN	23.5226	24.5873	NaN	NaN	NaN	NaN	NaN						2	2	2	5	5	5	41.726	0.00036443	2.9022	70848000	13012000	27716000	30120000	1	1	1	1	1
P97370	Sodium/potassium-transporting ATPase subunit beta-3	Atp1b3	NaN	25.3845	25.068	25.0133	25.3515	NaN	0.25562	NaN	NaN	NaN						3	3	3	15.5	15.5	15.5	31.775	0	8.4735	235000000	57913000	85555000	91534000	1	0.018998	1	1	1
P97371	Proteasome activator complex subunit 1	Psme1	25.3892	24.0847	25.9695	26.7191	26.2914	0.93869	0.88848	1.1717	1.1911	1.1893						7	7	7	27.7	27.7	27.7	28.673	0	11.92	378180000	100860000	130690000	146630000	0.900822	0.819765	0.393064	0.341437	0.59652
P97379	Ras GTPase-activating protein-binding protein 2	G3bp2	30.4362	28.6569	30.5007	29.7343	29.7069	1.0282	0.99481	0.88693	1.0271	0.97981						13	13	12	33.4	33.4	30.9	54.087	0	49.791	5635600000	809730000	2450800000	2375100000	0.842118	0.943467	0.205383	0.777777	0.79883
P97384	Annexin A11	Anxa11	28.0889	26.3712	28.1239	28.2195	28.6198	1.0116	1.1687	0.83922	0.70986	1.3248						13	13	13	29.8	29.8	29.8	54.079	0	36.988	1647000000	415790000	584440000	646780000	0.816915	0.519113	0.137301	0.0871863	0.105703
P97390	Vacuolar protein sorting-associated protein 45	Vps45	24.1183	22.7659	23.7156	23.3705	23.2446	0.96758	NaN	0.90097	NaN	NaN						3	3	3	7	7	7	65.052	0	3.9655	59902000	14930000	26161000	18811000	0.99575	1	0.580415	1	1
P97427	Dihydropyrimidinase-related protein 1	Crmp1	29.7258	28.1669	29.5294	29.2359	29.0408	1.0634	0.73976	0.90402	1.0727	0.92283						23	19	18	58.9	51.2	48.4	62.167	0	66.079	3496600000	2148100000	724680000	623800000	0.681675	0.365083	0.277761	0.550751	0.472262
P97432	Next to BRCA1 gene 1 protein	Nbr1	27.1706	NaN	26.3043	26.0219	26.3839	0.77085	NaN	0.96464	0.70485	0.87405						5	5	5	5.9	5.9	5.9	109.96	0	9.217	439850000	93297000	184760000	161790000	0.326471	1	0.784676	0.229238	0.339331
P97434	Myosin phosphatase Rho-interacting protein	Mprip	25.7824	NaN	27.056	28.5591	25.6666	0.84282	NaN	1.0648	0.99803	1.0271						13	13	13	17	17	17	116.41	0	30.364	678570000	345980000	172720000	159880000	0.602714	1	0.773287	0.959713	0.991328
P97450	ATP synthase-coupling factor 6, mitochondrial	Atp5j	28.1526	26.9406	28.7537	28.2354	28.9567	0.95463	0.89237	1.0517	0.88149	1.1535						5	5	5	46.3	46.3	46.3	12.496	0	30.936	2009400000	1019900000	475950000	513520000	0.93242	0.741935	0.762125	0.510578	0.464957
P97452	Ribosome biogenesis protein BOP1	Bop1	25.2469	NaN	NaN	NaN	25.7025	NaN	NaN	NaN	NaN	0.79504						3	3	3	8.1	8.1	8.1	82.545	0.0027211	2.3152	94423000	10436000	41434000	42553000	1	1	1	1	0.238606
P97461	40S ribosomal protein S5;40S ribosomal protein S5, N-terminally processed	Rps5	NaN	26.0026	26.8235	26.5445	26.6627	NaN	1.1051	1.3404	0.92539	1.0391						7	7	7	36.3	36.3	36.3	22.889	0	19.396	523030000	207830000	151360000	163840000	1	0.651688	0.103271	0.792751	0.96451
P97467	Peptidyl-glycine alpha-amidating monooxygenase;Peptidylglycine alpha-hydroxylating monooxygenase;Peptidyl-alpha-hydroxyglycine alpha-amidating lyase	Pam	27.7482	26.3597	27.0024	26.7939	26.3207	1.1434	0.98292	1.1454	1.1309	0.8732						14	14	14	20.9	20.9	20.9	108.96	0	25.271	784050000	105430000	324830000	353790000	0.325932	0.936171	0.496319	0.498084	0.336656
P97471	Mothers against decapentaplegic homolog 4	Smad4	24.4046	NaN	23.6434	NaN	25.3037	NaN	NaN	NaN	NaN	0.93211						2	2	2	4.2	4.2	4.2	60.341	0.0003917	3.6163	84817000	7853300	37376000	39588000	1	1	1	1	0.636898
P97478	5-demethoxyubiquinone hydroxylase, mitochondrial	Coq7	25.8889	NaN	26.0138	24.4621	24.0369	1.0235	NaN	1.3691	NaN	NaN						2	2	2	9.2	9.2	9.2	24.041	0.0020804	2.4683	170210000	50225000	60455000	59530000	0.843839	1	0.0720937	1	1
P97492	Regulator of G-protein signaling 14	Rgs14	26.4175	NaN	24.5804	24.9152	NaN	1.2175	NaN	0.76699	0.70882	NaN						5	5	5	12.6	12.6	12.6	59.846	0	7.1986	154410000	25749000	58821000	69841000	0.29319	1	0.17514	0.235589	1
P97494	Glutamate--cysteine ligase catalytic subunit	Gclc	22.285	NaN	23.22	23.294	24.1787	NaN	NaN	NaN	NaN	1.2501						5	5	5	7.7	7.7	7.7	72.571	0	6.8014	62257000	11586000	17495000	33177000	1	1	1	1	0.469198
P97500;Q80TY4	Myelin transcription factor 1-like protein	Myt1l	24.9533	NaN	25.4492	25.1872	23.0821	0.98534	NaN	0.87413	1.1683	NaN						5	5	5	4.7	4.7	4.7	132.94	0	5.976	127820000	12040000	70528000	45251000	0.952643	1	0.475437	0.500144	1
P97765	WW domain-binding protein 2	Wbp2	31.1689	29.6523	30.8579	30.7474	30.9406	0.93418	0.95987	1.0999	0.9401	1.1067						9	9	9	43.3	43.3	43.3	28.032	0	40.804	10030000000	1246400000	4167900000	4616100000	0.765353	0.948556	0.41466	0.793849	0.649219
P97772	Metabotropic glutamate receptor 1	Grm1	22.5491	NaN	22.7626	NaN	NaN	NaN	NaN	NaN	NaN	NaN						5	4	4	3.6	3	3	133.21	0.00037023	3.0505	19890000	6577600	5334400	7978200	1	1	1	1	1
P97783	Protein AF1q	Mllt11	24.941	23.9022	26.1046	26.2233	26.2989	NaN	1.1476	1.3041	1.0894	1.0087						5	5	5	80	80	80	10.029	0	38.676	280940000	19593000	139550000	121800000	1	0.56152	0.146347	0.625024	0.908548
Q9R194;P97784	Cryptochrome-2;Cryptochrome-1	Cry2;Cry1	NaN	NaN	23.6332	NaN	NaN	NaN	NaN	NaN	NaN	NaN						1	1	1	2	2	2	66.85	0.0076406	1.5628	13011000	2903900	6500000	3606900	1	1	1	1	1
P97785	GDNF family receptor alpha-1	Gfra1	NaN	NaN	24.5195	23.8575	23.1614	NaN	NaN	NaN	NaN	NaN						2	2	2	6.4	6.4	6.4	51.752	0.000369	3.0226	62790000	15778000	27688000	19324000	1	1	1	1	1
P97792	Coxsackievirus and adenovirus receptor homolog	Cxadr	24.4415	NaN	NaN	NaN	NaN	NaN	NaN	NaN	NaN	NaN						3	3	3	9.6	9.6	9.6	39.947	0	3.8593	66531000	5839600	15014000	45677000	1	1	1	1	1
P97797	Tyrosine-protein phosphatase non-receptor type substrate 1	Sirpa	26.8422	25.8782	27.6325	27.5828	27.5168	0.90434	1.0032	0.92337	0.98853	0.92374						6	6	6	17	17	17	56.424	0	13.692	830230000	301980000	280060000	248180000	0.724621	0.887301	0.447939	0.976123	0.51875
P97798	Neogenin	Neo1	24.5024	23.9705	23.7164	26.5364	25.7926	1.4447	NaN	NaN	1.1228	1.0562						6	6	6	7.2	7.2	7.2	163.16	0	11.245	209440000	36012000	88793000	84637000	0.0862071	1	1	0.521741	0.917248
P97807	Fumarate hydratase, mitochondrial	Fh	28.2658	26.7652	28.1232	27.3023	27.8974	0.72264	0.52375	1.1049	0.72048	1.2032						14	14	14	46.4	46.4	46.4	54.356	0	75.077	1222200000	636610000	315660000	269960000	0.197223	0.0851376	0.48374	0.224513	0.323109
P97822	Acidic leucine-rich nuclear phosphoprotein 32 family member E	Anp32e	27.5831	24.7918	27.0747	26.462	27.6334	0.75164	NaN	0.80957	0.94867	0.89228						4	4	4	17.7	17.7	17.7	29.622	0	10.437	726610000	76690000	354850000	295080000	0.283829	1	0.190992	0.87714	0.399968
P97823	Acyl-protein thioesterase 1	Lypla1	25.602	NaN	24.5697	23.7524	24.0199	0.82776	NaN	1.3127	NaN	NaN						3	3	3	23	23	23	24.687	0	5.7502	139270000	27168000	46583000	65520000	0.560102	1	0.126343	1	1
P97825	Hematological and neurological expressed 1 protein;Hematological and neurological expressed 1 protein, N-terminally processed	Hn1	26.767	23.2114	25.4474	22.2123	22.9801	1.1358	NaN	1.465	NaN	NaN						3	3	3	37.7	37.7	37.7	16.08	0	15.557	182800000	31292000	78062000	73450000	0.489626	1	0.0239859	1	1
P97855	Ras GTPase-activating protein-binding protein 1	G3bp1	28.6678	26.1108	27.8421	28.1676	28.1918	0.96286	0.84891	1.0537	0.95732	1.0584						13	12	12	37.6	35.1	35.1	51.828	0	43.656	1452500000	167270000	644830000	640440000	0.966449	0.718653	0.750759	0.847019	0.811712
P97857;P59384	A disintegrin and metalloproteinase with thrombospondin motifs 1	Adamts1	30.562	28.7944	30.0543	30.0996	30.6018	0.8558	0.67516	1.1201	0.81081	1.0683						29	29	29	44.5	44.5	44.5	105.8	0	88.143	6502100000	371250000	3279100000	2851800000	0.494431	0.23806	0.321129	0.319898	0.785362
P97863	Nuclear factor 1 B-type	Nfib	26.089	NaN	25.6705	26.2567	NaN	1.3707	NaN	NaN	0.98382	NaN						4	4	3	8.6	8.6	6.7	63.506	0	5.6243	232710000	47543000	84667000	100500000	0.147359	1	1	0.993213	1
P97868	E3 ubiquitin-protein ligase RBBP6	Rbbp6	23.6224	NaN	NaN	21.6601	NaN	NaN	NaN	NaN	NaN	NaN						4	4	4	3	3	3	199.59	0	3.9379	45137000	40635000	2402200	2100400	1	1	1	1	1
P97873	Lysyl oxidase homolog 1	Loxl1	NaN	NaN	NaN	24.2829	24.5218	NaN	NaN	NaN	NaN	NaN						2	2	2	3.8	3.8	3.8	66.506	0.0020855	2.4765	44499000	30601000	9839000	4058800	1	1	1	1	1
P97927	Laminin subunit alpha-4	Lama4	NaN	NaN	NaN	23.6017	23.9399	NaN	NaN	NaN	NaN	NaN						2	2	2	1.2	1.2	1.2	201.82	0.00037594	3.2201	28823000	18332000	6415400	4075400	1	1	1	1	1
P98078	Disabled homolog 2	Dab2	26.0561	NaN	24.6502	NaN	23.5803	0.64407	NaN	NaN	NaN	NaN						6	6	6	10.4	10.4	10.4	82.311	0	9.4491	157540000	33171000	48228000	76146000	0.179853	1	1	1	1
P98084	Amyloid beta A4 precursor protein-binding family A member 2	Apba2	28.7474	26.6858	28.4662	27.8569	28.5026	1.0294	0.88651	1.092	0.98153	0.914						12	12	10	25.5	25.5	22.5	82.757	0	46.308	2035200000	509690000	771560000	753910000	0.739198	0.725269	0.545919	0.964538	0.429724
P99024	Tubulin beta-5 chain	Tubb5	29.2443	28.322	29.8347	29.5991	29.4599	0.77456	0.47494	1.1735	0.72733	1.1216						26	5	5	70	16.2	16.2	49.67	0	58.611	3659600000	2134200000	874540000	650800000	0.279191	0.0495075	0.144699	0.142056	0.599121
P99026	Proteasome subunit beta type-4	Psmb4	24.548	NaN	24.5034	25.5301	24.5458	NaN	NaN	NaN	0.86054	NaN						2	2	2	6.4	6.4	6.4	29.116	0.0026837	2.2175	133240000	29429000	54529000	49280000	1	1	1	0.571767	1
P99027	60S acidic ribosomal protein P2	Rplp2	30.8395	29.0727	30.1567	29.9847	31.3042	1.0834	1.2112	1.1194	1.1018	1.0564						7	7	7	80	80	80	11.651	0	44.765	8260300000	1095100000	3267000000	3898200000	0.59607	0.36721	0.32412	0.425287	0.82916
P99028	Cytochrome b-c1 complex subunit 6, mitochondrial	Uqcrh	27.8201	27.2397	26.6783	27.5561	27.8094	0.38912	0.12491	NaN	0.71416	1.0638						5	5	5	58.4	58.4	58.4	10.435	0	16.623	1203200000	1045000000	109770000	48425000	0.0025157	0.00124615	1	0.21351	0.790098
P99029	Peroxiredoxin-5, mitochondrial	Prdx5	30.2179	29.3799	29.7191	29.9136	30.0846	0.86982	1.005	1.0808	1.0819	1.0863						12	12	12	57.1	57.1	57.1	21.897	0	67.453	6444500000	3961800000	1125300000	1357500000	0.538922	0.912381	0.516398	0.509209	0.720426
Q00322	CCAAT/enhancer-binding protein delta	Cebpd	NaN	NaN	NaN	24.3855	25.8139	NaN	NaN	NaN	NaN	0.61136						4	4	4	19	19	19	28.631	0	7.5522	117340000	9379500	44786000	63170000	1	1	1	1	0.0335753
Q00493	Carboxypeptidase E	Cpe	33.9189	32.9853	34.1883	33.8293	34.1237	0.76795	0.62219	1.1359	0.7073	1.0636						30	30	30	66.4	66.4	66.4	53.255	0	318.17	86000000000	4529400000	42744000000	38727000000	0.265026	0.165334	0.258421	0.113697	0.802588
Q00560	Interleukin-6 receptor subunit beta	Il6st	NaN	NaN	NaN	24.7056	NaN	NaN	NaN	NaN	0.49429	NaN						2	2	2	2.8	2.8	2.8	102.45	0	3.7751	44467000	2861900	27633000	13972000	1	1	1	0.0390508	1
Q00612;P97324	Glucose-6-phosphate 1-dehydrogenase X;Glucose-6-phosphate 1-dehydrogenase 2	G6pdx;G6pd2	27.06	24.9152	25.9709	26.5749	27.013	0.82558	1.1525	1.09	0.74875	1.2162						8	8	8	18.8	18.8	18.8	59.262	0	14.417	548260000	128950000	209100000	210210000	0.469447	0.551524	0.643233	0.278679	0.48321
Q00899;Q3TTC2;P22227	Transcriptional repressor protein YY1	Yy1	27.5965	23.636	26.2804	24.4107	26.6822	1.4433	NaN	0.9311	NaN	0.92322						8	8	8	22.2	22.2	22.2	44.716	0	14.098	533250000	62245000	252580000	218430000	0.0406793	1	0.619214	1	0.516648
Q00915	Retinol-binding protein 1	Rbp1	25.5141	NaN	NaN	NaN	24.5843	0.50171	NaN	NaN	NaN	NaN						6	6	6	46.7	46.7	46.7	15.846	0	10.742	165790000	22228000	37589000	105980000	0.0537236	1	1	1	1
Q00PI9	Heterogeneous nuclear ribonucleoprotein U-like protein 2	Hnrnpul2	28.0804	25.6701	26.0586	27.1924	27.9717	1.1205	1.1745	0.92299	1.2254	1.1702						11	11	11	16	16	16	84.939	0	22.948	926760000	348970000	284360000	293430000	0.394278	0.507753	0.67391	0.268144	0.413818
Q01065	Calcium/calmodulin-dependent 3,5-cyclic nucleotide phosphodiesterase 1B	Pde1b	23.2557	NaN	23.0745	NaN	NaN	NaN	NaN	NaN	NaN	NaN						2	1	1	4.3	1.7	1.7	61.225	0.0098832	1.4265	18848000	5566200	6962800	6319000	1	1	1	1	1
Q01097;Q01098;Q03391	Glutamate receptor ionotropic, NMDA 2B	Grin2b	27.675	23.2952	27.518	26.9249	27.4947	1.0485	NaN	0.94527	0.98579	1.0396						13	13	12	13.2	13.2	12.6	165.96	0	22.354	770100000	159600000	303540000	306960000	0.65869	1	0.568923	0.986064	0.963033
Q01237	3-hydroxy-3-methylglutaryl-coenzyme A reductase	Hmgcr	24.512	NaN	NaN	NaN	25.3374	0.30236	NaN	NaN	NaN	1.0306						2	2	2	2.8	2.8	2.8	97.039	0	4.4117	74798000	10509000	36567000	27722000	0.00591891	1	1	1	0.982401
Q01279	Epidermal growth factor receptor	Egfr	22.6584	NaN	NaN	NaN	NaN	NaN	NaN	NaN	NaN	NaN						1	1	1	0.9	0.9	0.9	134.85	0.0074419	1.6484	6619800	827360	2620600	3171800	1	1	1	1	1
Q01405	Protein transport protein Sec23A	Sec23a	27.5448	23.1788	27.0322	27.4742	26.7054	0.85933	NaN	1.0378	0.84167	0.96998						17	17	14	28.2	28.2	22.7	86.161	0	29.581	708400000	175050000	289530000	243820000	0.572508	1	0.875488	0.514629	0.721392
Q01705;Q61982	Neurogenic locus notch homolog protein 1;Notch 1 extracellular truncation;Notch 1 intracellular domain	Notch1	25.527	25.5077	26.6077	26.4595	27.1478	0.85706	0.89027	1.1215	0.74279	0.94424						5	5	5	3.1	3.1	3.1	270.83	0	12.466	503180000	53675000	229260000	220250000	0.644296	0.824424	0.572761	0.266578	0.604952
Q01768	Nucleoside diphosphate kinase B	Nme2	28.9567	28.054	28.8691	29.1012	29.1889	0.97956	0.95236	0.92659	0.82272	1.1212						10	5	5	67.1	36.2	36.2	17.363	0	19.516	2838800000	656860000	1046200000	1135700000	0.960926	0.9182	0.464758	0.308518	0.573136
Q01853	Transitional endoplasmic reticulum ATPase	Vcp	32.8199	31.5271	32.631	32.5595	32.4519	1.0156	1.0296	1.0011	0.9707	0.91165						50	50	50	71.8	71.8	71.8	89.321	0	323.31	32418000000	4598700000	13081000000	14738000000	0.901586	0.837975	0.954392	0.930077	0.416897
Q02053;P31254	Ubiquitin-like modifier-activating enzyme 1	Uba1	31.2497	29.9975	31.4703	30.9749	30.7378	0.6833	0.5654	0.97395	0.84331	1.1585						33	33	33	42.4	42.4	42.4	117.81	0	205.74	12071000000	4276500000	4077500000	3717200000	0.125969	0.107436	0.730293	0.417754	0.483275
Q02105	Complement C1q subcomponent subunit C	C1qc	26.8773	NaN	NaN	26.6917	25.506	0.77135	NaN	NaN	1.0781	NaN						4	4	4	20.3	20.3	20.3	25.991	0	4.0859	388860000	107620000	142000000	139240000	0.327633	1	1	0.661862	1
Q02248	Catenin beta-1	Ctnnb1	31.5949	30.9988	31.394	31.5246	31.9067	1.0366	1.0399	1.0956	0.89599	0.97809						34	34	29	55.4	55.4	50.1	85.47	0	197.65	17095000000	1972800000	7403000000	7719000000	0.802947	0.807208	0.436471	0.608991	0.787994
Q02257	Junction plakoglobin	Jup	27.9321	30.338	29.6089	30.985	28.7551	0.88919	0.81422	1.1045	0.90885	1.1402						28	23	23	41.3	34	34	81.8	0	94.619	5146400000	3461700000	888530000	796240000	0.67111	0.525368	0.392056	0.660973	0.508078
Q02819	Nucleobindin-1	Nucb1	30.3673	28.5302	29.1664	29.6964	30.1589	0.70848	0.79963	0.91244	0.95649	1.199						19	19	19	47.7	47.7	47.7	53.408	0	53.329	4856800000	743450000	2149000000	1964300000	0.159555	0.488782	0.319159	0.866308	0.37157
Q03137;Q8CBF3;P54754;P54763	Ephrin type-A receptor 4	Epha4	30.3319	28.8449	30.6841	30.0157	30.4698	1.1997	1.2324	0.81377	1.0018	0.89979						22	22	18	32.2	32.2	28	109.81	0	150.55	6624300000	809590000	2967000000	2847600000	0.219756	0.325555	0.0412311	0.914178	0.363494
Q03145	Ephrin type-A receptor 2	Epha2	NaN	NaN	NaN	NaN	NaN	NaN	NaN	NaN	NaN	NaN						3	2	2	3.9	2.8	2.8	108.85	0.001768	2.6463	34413000	21778000	3657100	8977800	1	1	1	1	1
Q03146	Epithelial discoidin domain-containing receptor 1	Ddr1	NaN	NaN	NaN	NaN	NaN	NaN	NaN	NaN	NaN	NaN						2	2	2	2.3	2.3	2.3	101.16	0.009028	1.4718	10062000	0	0	10062000	1	1	1	1	1
Q03157	Amyloid-like protein 1;C30	Aplp1	31.4985	29.8081	30.7629	30.7424	31.1371	0.88294	0.89767	1.0619	0.98986	1.0063						22	22	22	39.5	39.5	39.5	72.75	0	95.62	10690000000	829090000	4925400000	4935000000	0.582299	0.757943	0.628497	0.979702	0.969364
Q03173	Protein enabled homolog	Enah	26.1819	NaN	23.7068	25.4189	22.9437	1.1079	NaN	NaN	0.70747	NaN						6	6	6	9.6	9.6	9.6	85.843	0	5.0856	154810000	33008000	64769000	57037000	0.616149	1	1	0.233416	1
Q03265	ATP synthase subunit alpha, mitochondrial	Atp5a1	32.0708	31.7946	32.346	32.0736	32.0268	0.6167	0.53114	0.96094	0.74545	1.1862						30	30	30	62.2	62.2	62.2	59.752	0	238.69	26095000000	14318000000	6252600000	5525100000	0.0632859	0.0811529	0.629433	0.172127	0.405014
Q03517	Secretogranin-2;Secretoneurin;Manserin	Scg2	31.4778	30.2695	31.0097	30.9501	30.9719	1.4448	1.4592	0.8523	0.94942	0.89694						31	31	31	56.4	56.4	56.4	70.643	0	136.08	11240000000	1053100000	5212000000	4974600000	0.00701066	0.0637571	0.102442	0.834876	0.351329
Q04207	Transcription factor p65	Rela	26.9909	NaN	25.7765	26.0724	27.7913	0.79239	NaN	1.1968	1.2073	1.4092						9	9	9	20.8	20.8	20.8	60.211	0	18.19	643260000	127940000	239400000	275910000	0.37899	1	0.329975	0.406892	0.0398893
Q04447;P07310	Creatine kinase B-type	Ckb	34.1264	32.8831	33.9242	33.823	34.0742	0.8691	0.68719	1.1196	0.72508	1.0939						19	19	19	68.8	68.8	68.8	42.713	0	323.31	86090000000	24107000000	30937000000	31046000000	0.536589	0.257331	0.323264	0.138622	0.693573
Q04519	Sphingomyelin phosphodiesterase	Smpd1	23.467	NaN	23.4857	NaN	23.8256	NaN	NaN	NaN	NaN	NaN						1	1	1	2.4	2.4	2.4	69.926	0.00071994	2.8041	38208000	6650400	14964000	16594000	1	1	1	1	1
Q04750;Q8R4U6	DNA topoisomerase 1	Top1	27.48	24.5793	27.6619	27.6068	27.8834	1.3355	1.5079	1.1524	1.3276	0.89164						12	12	12	16.8	16.8	16.8	90.875	0	18.536	1030500000	181980000	386530000	462000000	0.116077	0.0938121	0.291285	0.0642758	0.332493
Q04863	Transcription factor RelB	Relb	NaN	NaN	NaN	NaN	21.8398	NaN	NaN	NaN	NaN	NaN						2	2	2	5.7	5.7	5.7	60.305	0.0017649	2.6206	20395000	6531400	924850	12939000	1	1	1	1	1
Q04887;Q04886;P43680;Q61473	Transcription factor SOX-9	Sox9	28.3476	24.5376	27.7895	28.4069	29.4681	0.67735	NaN	1.1463	0.71008	0.86905						8	8	6	19.1	19.1	13.4	56.076	0	12.4	1809500000	92808000	962450000	754220000	0.127336	1	0.312631	0.0874358	0.246085
Q04888	Transcription factor SOX-10	Sox10	25.7702	NaN	24.7133	NaN	26.6277	0.5779	NaN	NaN	NaN	0.92439						5	3	3	18.9	12.7	12.7	49.949	0	4.3809	213900000	19927000	103880000	90097000	0.106431	1	1	1	0.521382
Q05512;Q8CIP4;Q03141;Q8VHJ5	Serine/threonine-protein kinase MARK2	Mark2	24.9	NaN	NaN	NaN	NaN	NaN	NaN	NaN	NaN	NaN						3	3	3	5.9	5.9	5.9	86.305	0	7.2694	61365000	14001000	19167000	28197000	1	1	1	1	1
Q05769;P22437	Prostaglandin G/H synthase 2	Ptgs2	27.8696	24.3789	27.6794	27.7672	25.6035	0.92353	0.81336	0.96273	1.0085	1.0497						11	11	11	26.5	26.5	26.5	69.012	0	39.207	943580000	110080000	386300000	447200000	0.80545	0.631782	0.675374	0.914243	0.933756
Q05793	Basement membrane-specific heparan sulfate proteoglycan core protein;Endorepellin;LG3 peptide	Hspg2	31.3534	30.8338	NaN	33.0004	33.2469	0.96502	1.264	NaN	1.032	1.4129						97	97	97	40.2	40.2	40.2	398.29	0	323.31	23443000000	20140000000	1358200000	1945100000	0.883097	0.269406	1	0.752	0.0561112
Q05816	Fatty acid-binding protein, epidermal	Fabp5	30.7076	29.6162	30.664	30.5417	31.0293	0.83506	0.63959	1.199	0.83195	0.83435						12	12	12	73.3	73.3	73.3	15.137	0	152.5	8531600000	1643500000	3682600000	3205500000	0.432393	0.187105	0.0927198	0.381705	0.148892
Q05909	Receptor-type tyrosine-protein phosphatase gamma	Ptprg	NaN	NaN	24.8818	NaN	23.9849	NaN	NaN	0.91572	NaN	NaN						2	2	2	1.9	1.9	1.9	161.24	0.00037965	3.3457	54391000	7765400	24077000	22549000	1	1	0.642386	1	1
Q05920	Pyruvate carboxylase, mitochondrial	Pc	28.581	26.7796	28.2253	28.2392	27.4338	0.54451	0.48873	1.1025	0.69688	1.2835						18	18	18	22	22	22	129.68	0	53.02	1616900000	553680000	529020000	534180000	0.0267931	0.0637535	0.49501	0.0734493	0.341764
Q05A36	RNA-binding E3 ubiquitin-protein ligase MEX3C	Mex3c	NaN	NaN	22.1962	NaN	NaN	NaN	NaN	NaN	NaN	NaN						1	1	1	2.3	2.3	2.3	68.573	0.0087534	1.4898	4805300	0	4805300	0	1	1	1	1	1
Q06138	Calcium-binding protein 39	Cab39	24.9461	24.1519	25.4642	24.8234	24.9443	1.1504	1.2478	0.98835	1.0477	0.875						3	3	3	9.1	9.1	9.1	39.842	0	5.8309	173750000	45487000	65373000	62888000	0.512749	0.376094	0.976855	0.845701	0.443452
Q06185	ATP synthase subunit e, mitochondrial	Atp5i	28.8825	25.1406	28.3846	28.4453	28.5241	0.72283	NaN	1.0904	0.92273	1.1384						6	6	6	71.8	71.8	71.8	8.2355	0	19.748	1998400000	1151800000	424470000	422080000	0.197566	1	0.553899	0.685448	0.514071
Q06219	Nuclear receptor subfamily 4 group A member 2	Nr4a2	26.673	24.9522	26.8978	23.8433	25.5445	0.73132	0.85371	1.2588	NaN	1.1376						10	10	7	20.7	20.7	16.7	66.592	0	12.776	341200000	31834000	165400000	143970000	0.243009	0.730698	0.217905	1	0.715761
Q06335	Amyloid-like protein 2	Aplp2	31.2235	30.0296	30.8764	30.9498	30.6662	0.85758	0.75649	1.1845	0.9473	1.0035						18	16	16	29.8	28.6	28.6	80.466	0	102.67	9943300000	623930000	4908300000	4411100000	0.499969	0.389103	0.120045	0.8255	0.951132
Q06890	Clusterin;Clusterin beta chain;Clusterin alpha chain	Clu	32.9647	31.521	32.7128	32.4283	33.3542	0.82297	0.80535	1.1436	0.78131	0.93248						23	23	23	41.5	41.5	41.5	51.655	0	251.81	38800000000	1469900000	18894000000	18437000000	0.398411	0.50296	0.231159	0.245237	0.521127
Q07076	Annexin A7	Anxa7	30.2628	28.9459	29.9137	29.6161	29.918	0.83182	0.80766	1.0118	0.97182	1.1671						18	18	18	38.7	38.7	38.7	49.925	0	75.918	5336300000	1087600000	1927500000	2321200000	0.423125	0.508747	0.96308	0.935128	0.458136
Q07079	Insulin-like growth factor-binding protein 5	Igfbp5	25.9789	26.5161	27.0388	27.7096	27.1107	NaN	0.43251	1.162	0.85696	NaN						3	3	3	10.3	10.3	10.3	30.372	0	6.102	664410000	50429000	350190000	263790000	1	0.0388048	0.446615	0.418881	1
Q07113	Cation-independent mannose-6-phosphate receptor	Igf2r	NaN	NaN	22.9287	NaN	25.385	NaN	NaN	NaN	NaN	NaN						2	2	2	1	1	1	273.81	0.004771	1.8092	51802000	5297300	7831400	38673000	1	1	1	1	1
Q07235	Glia-derived nexin	Serpine2	27.6532	26.5501	28.2277	28.1699	28.2451	0.83696	0.8048	1.2865	0.82641	0.93106						13	13	13	33.5	33.5	33.5	44.207	0	24.671	1363600000	136790000	603160000	623640000	0.486522	0.509217	0.0396335	0.319392	0.513913
Q07797	Galectin-3-binding protein	Lgals3bp	26.2762	25.6623	24.6083	26.6502	27.6102	0.67658	0.72169	1.328	1.3432	1.2618						7	7	7	20.8	20.8	20.8	64.49	0	26.22	493560000	160690000	160640000	172240000	0.154037	0.431884	0.109181	0.100349	0.384177
Q08091	Calponin-1	Cnn1	25.5314	25.3712	24.952	26.6712	28.0602	1.3711	1.5718	0.97399	0.67544	1.1974						6	6	6	22.9	22.9	22.9	33.355	0	9.7536	525420000	279840000	111970000	133600000	0.146956	0.0615074	0.908376	0.154493	0.338036
Q08189	Protein-glutamine gamma-glutamyltransferase E;Protein-glutamine gamma-glutamyltransferase E 50 kDa catalytic chain;Protein-glutamine gamma-glutamyltransferase E 27 kDa non-catalytic chain	Tgm3	NaN	25.5023	NaN	NaN	NaN	NaN	NaN	NaN	NaN	NaN						1	1	1	1.9	1.9	1.9	77.308	0.00038521	3.4731	47529000	39281000	7220200	1027500	1	1	1	1	1
Q08331	Calretinin	Calb2	25.6654	NaN	NaN	24.6462	NaN	1.1502	NaN	NaN	NaN	NaN						3	2	2	12.2	8.1	8.1	31.372	0.00039093	3.5986	79477000	25893000	25425000	28159000	0.513214	1	1	1	1
Q08509	Epidermal growth factor receptor kinase substrate 8	Eps8	24.297	NaN	25.7627	24.0406	24.7165	NaN	NaN	1.3406	NaN	NaN						6	6	6	11.6	11.6	11.6	91.736	0	11.113	145460000	20082000	60815000	64563000	1	1	0.0964789	1	1
Q08761	Vitamin K-dependent protein S	Pros1	24.0562	22.8731	24.6269	22.4715	25.0789	NaN	NaN	1.4769	NaN	1.2432						3	3	3	6.1	6.1	6.1	74.934	0	6.2482	101670000	8271600	46407000	46990000	1	1	0.0206518	1	0.48285
Q0II04	Nebulette	Nebl	NaN	26.2863	26.7762	NaN	NaN	NaN	NaN	NaN	NaN	NaN						1	1	1	2.7	2.7	2.7	52.2	0.0076523	1.5683	196770000	109230000	12330000	75216000	1	1	1	1	1
Q0KL02	Triple functional domain protein	Trio	27.5252	24.3005	27.8129	27.6482	26.6674	1.0999	1.0821	0.73494	1.1895	1.1003						16	16	14	6.8	6.8	6	347.86	0	33.966	1072500000	548080000	267010000	257440000	0.594305	0.702821	0.016991	0.27303	0.786074
Q0VBF8	Protein stum homolog		24.357	NaN	24.1662	NaN	NaN	NaN	NaN	NaN	NaN	NaN						1	1	1	9.2	9.2	9.2	15.005	0	3.9549	40315000	10623000	16903000	12789000	1	1	1	1	1
Q0VE82	Copine-7	Cpne7	26.1472	NaN	27.4921	25.8642	25.2332	1.2304	NaN	1.0493	1.1529	0.68022						7	6	6	16.3	14.7	14.7	61.89	0	14.394	434280000	134900000	152450000	146930000	0.345667	1	0.775833	0.539867	0.0766868
Q0VG62	Uncharacterized protein C8orf59 homolog		24.9462	23.7168	NaN	24.8543	NaN	NaN	NaN	NaN	NaN	NaN						1	1	1	10.1	10.1	10.1	15.809	0.0017513	2.5594	76443000	7412500	41893000	27138000	1	1	1	1	1
Q0VG85	Coiled-coil domain-containing protein 162	Ccdc162p	NaN	NaN	24.4088	NaN	NaN	NaN	NaN	NaN	NaN	NaN						1	1	1	1.1	1.1	1.1	104.33	0.0093065	1.4479	22273000	19486000	1938700	847740	1	1	1	1	1
Q0VGB7	Serine/threonine-protein phosphatase 4 regulatory subunit 2	Ppp4r2	23.5329	24.1716	24.327	25.9485	26.5306	NaN	NaN	NaN	1.0119	0.91538						6	6	6	19.4	19.4	19.4	46.478	0	12.285	256510000	93944000	72928000	89634000	1	1	1	0.958353	0.485512
Q0VGY8	Protein TANC1	Tanc1	25.5828	NaN	25.2491	24.2447	25.3168	1.7017	NaN	0.78143	NaN	NaN						8	8	8	6.4	6.4	6.4	200.8	0	7.9823	193740000	44333000	75400000	74006000	0.00823092	1	0.204328	1	1
Q11011	Puromycin-sensitive aminopeptidase	Npepps	27.8688	26.9157	27.8488	27.9982	27.6611	0.88892	0.66067	0.92972	0.82867	1.049						17	17	17	25	25	25	103.32	0	31.519	1246400000	444220000	396370000	405820000	0.670088	0.228413	0.481438	0.326175	0.84967
Q11136	Xaa-Pro dipeptidase	Pepd	25.8668	24.2219	26.3241	25.5581	25.1748	0.83181	0.67596	1.0499	0.84663	1.3772						5	5	5	13.2	13.2	13.2	55.028	0	12.757	277730000	57715000	116820000	103200000	0.571417	0.347732	0.829321	0.533711	0.258428
Q148V7	LisH domain and HEAT repeat-containing protein KIAA1468	Kiaa1468	24.7036	NaN	24.4903	24.5355	25.0079	1.4054	NaN	NaN	0.82486	0.84281						8	8	8	9.9	9.9	9.9	134.59	0	11.371	114350000	28719000	45424000	40209000	0.115477	1	1	0.476833	0.351193
Q14BI2	Metabotropic glutamate receptor 2	Grm2	NaN	NaN	NaN	22.0994	NaN	NaN	NaN	NaN	NaN	NaN						2	1	1	3.2	1.5	1.5	95.886	0.0068408	1.6586	4493400	2953000	1056600	483830	1	1	1	1	1
Q14CH0	Protein FAM171B	Fam171b	26.1377	NaN	26.8328	26.4493	24.5777	0.68614	NaN	NaN	0.65607	NaN						6	6	6	11.4	11.4	11.4	92.044	0	6.282	321440000	59361000	165910000	96164000	0.243014	1	1	0.130072	1
Q14DL3	Leucine-rich repeat and IQ domain-containing protein 3	Lrriq3	NaN	NaN	NaN	NaN	NaN	NaN	NaN	NaN	NaN	NaN						1	1	1	1.7	1.7	1.7	75.363	0.0047786	1.82	230620000	210770000	3249500	16603000	1	1	1	1	1
Q1RLL3;Q9DC53;Q8JZW4	Copine-9;Copine-8;Copine-5	Cpne9;Cpne8;Cpne5	23.277	NaN	NaN	23.9989	NaN	NaN	NaN	NaN	NaN	NaN						2	1	1	3.3	1.6	1.6	61.851	0.0079099	1.5376	33030000	6408200	16897000	9724600	1	1	1	1	1
Q2EMV9	Poly [ADP-ribose] polymerase 14	Parp14	NaN	NaN	27.1283	NaN	NaN	NaN	NaN	NaN	NaN	NaN						2	2	2	0.9	0.9	0.9	203.8	0.003003	2.1744	205540000	47642000	107910000	49986000	1	1	1	1	1
Q2KN98	Cytospin-A	Specc1l	NaN	NaN	23.7214	NaN	23.6515	NaN	NaN	NaN	NaN	NaN						2	2	2	2.4	2.4	2.4	124.49	0.0065461	1.6761	40274000	8703900	14562000	17008000	1	1	1	1	1
Q2M3X8;Q501J7;Q9EP71	Phosphatase and actin regulator 1	Phactr1	30.0278	28.5375	29.495	29.6299	29.6965	1.0105	1.1288	0.88161	0.97817	0.91824						19	19	18	42.4	42.4	41	66.285	0	63.812	4390800000	540080000	1918200000	1932500000	0.925833	0.558313	0.185933	0.963807	0.448471
Q2MHE5	Docking protein 6	Dok6	NaN	NaN	NaN	NaN	NaN	NaN	NaN	NaN	NaN	NaN						1	1	1	5.4	5.4	5.4	38.286	0.0047832	1.8287	2597900	0	0	2597900	1	1	1	1	1
Q2PFD7	PH and SEC7 domain-containing protein 3	Psd3	27.6788	27.0865	29.7513	28.6437	28.1305	1.1282	1.2525	0.84229	1.1045	0.99572						14	14	14	16.3	16.3	16.3	114.72	0	41.414	2206500000	968000000	634880000	603570000	0.370386	0.317311	0.0820094	0.527429	0.893515
Q2TBE6	Phosphatidylinositol 4-kinase type 2-alpha	Pi4k2a	26.9663	22.2283	NaN	22.9927	NaN	0.91597	NaN	NaN	NaN	NaN						2	2	2	3.5	3.5	3.5	54.257	0.003634	2.0974	147580000	105350000	20427000	21808000	0.76609	1	1	1	1
Q2TPA8	Hydroxysteroid dehydrogenase-like protein 2	Hsdl2	25.3696	NaN	NaN	NaN	NaN	0.71127	NaN	NaN	NaN	NaN						3	3	3	9	9	9	54.208	0	3.9711	43351000	3737600	19729000	19885000	0.287458	1	1	1	1
Q2VPQ9	Chromatin modification-related protein MEAF6	Meaf6	NaN	NaN	NaN	NaN	NaN	NaN	NaN	NaN	NaN	NaN						1	1	1	6.8	6.8	6.8	21.649	0.005689	1.7688	11773000	1867200	1858700	8047600	1	1	1	1	1
Q3LAC4	Phosphatidylinositol 3,4,5-trisphosphate-dependent Rac exchanger 2 protein	Prex2	NaN	NaN	23.6758	NaN	NaN	NaN	NaN	NaN	NaN	NaN						3	3	3	2.3	2.3	2.3	181.72	0	4.4344	21921000	2258000	11436000	8226400	1	1	1	1	1
Q3SXD3	HD domain-containing protein 2	Hddc2	23.5716	22.7671	23.3944	NaN	23.3088	NaN	NaN	NaN	NaN	NaN						1	1	1	8.5	8.5	8.5	22.753	0.00037439	3.1898	41022000	6238700	20976000	13807000	1	1	1	1	1
Q3TAS6	ER membrane protein complex subunit 10	Emc10	24.9237	22.797	24.1845	NaN	24.3677	0.89641	NaN	NaN	NaN	0.86776						1	1	1	6.6	6.6	6.6	27.052	0	7.8752	84710000	6398900	42616000	35695000	0.764779	1	1	1	0.421576
Q3TC72	Fumarylacetoacetate hydrolase domain-containing protein 2A	Fahd2	25.1547	NaN	23.8388	NaN	23.8925	0.7079	NaN	NaN	NaN	NaN						3	3	3	19.8	19.8	19.8	34.69	0	7.679	73592000	36053000	21287000	16252000	0.281198	1	1	1	1
Q3TCH7	Cullin-4A	Cul4a	21.701	NaN	22.4766	21.6213	NaN	NaN	NaN	NaN	NaN	NaN						2	1	1	2.5	1.4	1.4	87.752	0.0035971	2.0221	12471000	3974900	4687200	3809300	1	1	1	1	1
Q3TCN2	Putative phospholipase B-like 2;Putative phospholipase B-like 2 28 kDa form;Putative phospholipase B-like 2 40 kDa form;Putative phospholipase B-like 2 15 kDa form	Plbd2	NaN	NaN	NaN	NaN	NaN	NaN	NaN	NaN	NaN	NaN						1	1	1	2	2	2	66.289	0.0056657	1.7336	0	0	0	0	1	1	1	1	1
Q3TDK6	Protein rogdi homolog	Rogdi	23.3902	NaN	23.7514	23.7615	23.7039	NaN	NaN	NaN	NaN	NaN						2	2	2	9.4	9.4	9.4	32.1	0	6.474	53001000	25204000	17555000	10242000	1	1	1	1	1
Q3TEA8	Heterochromatin protein 1-binding protein 3	Hp1bp3	27.0715	25.7845	26.8301	27.0698	27.4718	0.90983	0.97956	1.117	1.103	1.0577						9	9	9	17.9	17.9	17.9	60.866	0	15.884	816820000	280450000	258170000	278190000	0.744104	0.944296	0.587755	0.581906	0.909666
Q3TEL6	RING finger protein 157	Rnf157	25.0415	NaN	25.0504	NaN	NaN	1.0528	NaN	0.77666	NaN	NaN						4	4	2	5.8	5.8	3.2	74.533	0	6.3167	122070000	43046000	42047000	36978000	0.762167	1	0.194319	1	1
Q3TFQ1	SPRY domain-containing protein 7	Spryd7	24.3092	23.3209	NaN	24.2177	NaN	NaN	NaN	NaN	NaN	NaN						2	2	2	9.2	9.2	9.2	21.681	0.00037078	3.0684	61356000	7311700	21179000	32866000	1	1	1	1	1
Q3TGF2	Protein FAM107B	Fam107b	25.7722	NaN	23.3279	NaN	26.4893	0.69655	NaN	NaN	NaN	0.91626						2	2	2	19.1	19.1	19.1	15.572	0	4.4527	162040000	8695600	86786000	66557000	0.260801	1	1	1	0.488955
Q3THE2	Myosin regulatory light chain 12B	Myl12b	29.9074	28.4827	29.7013	29.739	29.8321	1.0811	1.0791	0.97968	0.9317	1.2369						9	9	4	62.2	62.2	29.1	19.779	0	121.79	4607600000	574980000	1955100000	2077600000	0.605663	0.693188	0.776372	0.75735	0.282971
Q3THG9	Alanyl-tRNA editing protein Aarsd1	Aarsd1	NaN	NaN	24.1113	NaN	NaN	NaN	NaN	NaN	NaN	NaN						2	2	2	8.5	8.5	8.5	44.97	0.00036684	2.9643	29100000	6920800	11235000	10944000	1	1	1	1	1
Q3THK3	General transcription factor IIF subunit 1	Gtf2f1	NaN	NaN	NaN	NaN	22.7536	NaN	NaN	NaN	NaN	NaN						2	2	2	6.5	6.5	6.5	57.241	0.0003827	3.426	16447000	2116800	4583800	9746400	1	1	1	1	1
Q3THK7	GMP synthase [glutamine-hydrolyzing]	Gmps	28.2143	25.1257	28.3521	28.1934	27.5313	1.2082	1.2667	1.0664	1.1591	1.0442						21	21	21	41.1	41.1	41.1	76.723	0	43.684	1358000000	263140000	535100000	559780000	0.17654	0.345907	0.679931	0.352319	0.949445
Q3THS6;Q91X83	S-adenosylmethionine synthase isoform type-2	Mat2a	31.0417	29.2447	30.584	30.6554	30.8115	1.262	1.4042	1.0724	0.963	1.0113						19	19	19	56.5	56.5	56.5	43.688	0	103.2	8708700000	1021900000	3627600000	4059200000	0.109463	0.100443	0.564923	0.89544	0.998863
Q3TIR3	Synembryn-A	Ric8a	23.0806	NaN	25.1392	24.268	25.7855	NaN	NaN	0.99319	1.2832	0.8511						6	6	6	14.3	14.3	14.3	59.846	0	16.582	136160000	33027000	50907000	52231000	1	1	1	0.25795	0.373706
Q3TIV5	Zinc finger CCCH domain-containing protein 15	Zc3h15	27.2147	24.4995	26.9234	26.2612	26.8305	1.273	NaN	0.85598	1.0322	0.71032						7	7	7	20	20	20	48.327	0	11.129	539600000	46554000	266320000	226720000	0.195021	1	0.318248	0.819207	0.0479682
Q3TKT4	Transcription activator BRG1	Smarca4	28.6915	26.2995	28.3765	29.0037	28.43	1.0237	0.95848	0.89007	0.96871	1.1876						18	18	9	12	12	6.6	181.43	0	33.484	1847800000	284740000	823610000	739480000	0.763838	0.995368	0.295298	0.902047	0.364247
Q3TLH4	Protein PRRC2C	Prrc2c	29.5909	29.7421	28.7789	29.4433	29.345	1.0563	1.2136	0.90028	0.94618	0.87761						34	34	33	15.4	15.4	15.1	310.89	0	87.585	3826200000	1435700000	1250900000	1139600000	0.713157	0.362334	0.337884	0.820556	0.275728
Q3TMH2	Secernin-3	Scrn3	24.1912	NaN	24.6113	22.7483	24.2814	NaN	NaN	0.92697	NaN	0.86544						3	3	3	14.1	14.1	14.1	47.661	0.00072254	2.8395	72221000	25851000	25358000	21012000	1	1	0.691418	1	0.414702
Q3TPE9	Ankyrin repeat and MYND domain-containing protein 2	Ankmy2	24.9712	22.4055	24.9689	24.4714	23.8974	0.77204	NaN	1.1731	1.2227	1.302						3	3	3	10.2	10.2	10.2	48.774	0	11.453	110170000	15607000	47646000	46920000	0.416346	1	0.389364	0.37313	0.373624
Q3TPJ7	Midnolin	Midn	23.7587	NaN	24.6214	NaN	NaN	NaN	NaN	0.85853	NaN	NaN						3	3	3	8.6	8.6	8.6	49.192	0	7.1927	58504000	4790300	25899000	27814000	1	1	0.419569	1	1
Q3TQI7	Uncharacterized protein C9orf78 homolog		26.1718	23.2354	26.4775	26.0049	26.332	0.96716	NaN	0.84236	0.88542	1.0647						5	5	5	19.4	19.4	19.4	33.543	0	11.239	346320000	56117000	183490000	106720000	0.994366	1	0.276189	0.642881	0.889123
Q3TRR0	Microtubule-associated protein 9	Map9	NaN	NaN	NaN	NaN	NaN	NaN	NaN	NaN	NaN	NaN						2	2	2	3.4	3.4	3.4	73.51	0.004199	1.9273	17005000	1811400	1134800	14059000	1	1	1	1	1
Q3TW96	UDP-N-acetylhexosamine pyrophosphorylase-like protein 1	Uap1l1	22.8145	NaN	21.4471	NaN	NaN	NaN	NaN	NaN	NaN	NaN						4	3	3	11.2	8.7	8.7	56.613	0.0024163	2.4363	19301000	2604200	6647200	10050000	1	1	1	1	1
Q3TWW8	Serine/arginine-rich splicing factor 6	Srsf6	25.9991	NaN	25.2081	24.9943	23.8488	1.006	NaN	0.98138	0.83777	NaN						5	3	3	15.6	9.4	9.4	39.025	0	5.9781	154360000	35103000	64052000	55204000	0.893494	1	0.943564	0.510156	1
Q3TXS7	26S proteasome non-ATPase regulatory subunit 1	Psmd1	27.1511	24.9107	27.4406	28.1457	24.2422	0.81392	0.68938	1.1091	0.9534	NaN						17	17	17	25.1	25.1	25.1	105.73	0	23.162	753830000	255400000	250930000	247500000	0.436382	0.371273	0.464358	0.828238	1
Q3TXX4;Q8BLE7;Q61983;Q5SZA1;Q8BFU8	Vesicular glutamate transporter 1	Slc17a7	28.502	27.3716	28.2222	27.821	27.9224	1.3047	1.1878	1.1631	1.17	1.053						7	7	7	14.1	14.1	14.1	61.637	0	16.81	1697500000	983760000	322910000	390840000	0.0572733	0.445487	0.256259	0.322358	0.83347
Q3TY60	Protein FAM131B	Fam131b	23.5473	NaN	NaN	NaN	NaN	NaN	NaN	NaN	NaN	NaN						3	3	3	10.8	10.8	10.8	35.958	0	3.7522	39546000	12666000	10949000	15930000	1	1	1	1	1
Q3U0L2	Ankyrin repeat domain-containing protein 33B	Ankrd33b	26.6598	22.5383	25.0151	NaN	25.4119	1.5933	NaN	NaN	NaN	0.73687						5	5	5	11.5	11.5	11.5	53.203	0	9.4842	193790000	30420000	82265000	81105000	0.00676515	1	1	1	0.139334
Q3U0S6	Ras-interacting protein 1	Rasip1	26.903	23.902	26.3701	26.7706	25.1766	0.83982	NaN	1.2708	1.0428	1.5676						6	6	6	10.3	10.3	10.3	103.56	0	11.675	399160000	79027000	161010000	159120000	0.511641	1	0.196873	0.781949	0.0820681
Q3U0V1	Far upstream element-binding protein 2	Khsrp	30.2137	29.0307	30.0456	29.9411	30.021	0.91267	1.1147	0.96814	0.93697	0.96718						24	24	20	39.8	39.8	35.7	76.775	0	69.893	6040700000	2604600000	1700400000	1735800000	0.686165	0.595271	0.684544	0.780191	0.720295
Q3U108	AT-rich interactive domain-containing protein 5A	Arid5a	26.5149	28.1639	25.7029	26.2613	27.0097	0.87823	NaN	0.82344	1.1325	0.99628						11	11	11	24.9	24.9	24.9	63.898	0	14.664	719490000	32523000	202810000	484160000	0.634565	1	0.308914	0.493479	0.847422
Q3U1C6	Putative deoxyribonuclease TATDN3	Tatdn3	NaN	NaN	NaN	NaN	NaN	NaN	NaN	NaN	NaN	NaN						1	1	1	5.8	5.8	5.8	32.436	1	-2	0	0	0	0	1	1	1	1	1
Q3U1J4	DNA damage-binding protein 1	Ddb1	27.9202	26.496	28.4148	27.3906	27.6962	0.71899	0.74697	1.0011	0.96765	1.1372						17	17	17	19.7	19.7	19.7	126.85	0	34.186	1229600000	207860000	536410000	485320000	0.190718	0.379678	0.930461	0.947037	0.518087
Q3U1N2	Sterol regulatory element-binding protein 2;Processed sterol regulatory element-binding protein 2	Srebf2	23.637	22.8037	24.3423	25.1446	24.4092	NaN	NaN	NaN	1.0226	NaN						6	6	6	8.2	8.2	8.2	122.91	0	7.0266	116630000	14130000	52016000	50483000	1	1	1	0.924491	1
Q3U214	Microtubule-associated serine/threonine-protein kinase 3	Mast3	23.7199	NaN	25.1212	NaN	23.5008	NaN	NaN	0.72106	NaN	NaN						3	2	1	2.7	2.1	1.1	144.17	0	3.8364	68605000	9344300	32335000	26925000	1	1	0.102852	1	1
Q3U2J5	Calmodulin-lysine N-methyltransferase	Camkmt	NaN	27.3937	23.8088	NaN	NaN	NaN	NaN	NaN	NaN	NaN						1	1	1	3.1	3.1	3.1	35.886	0.0042126	1.9494	191020000	170650000	6716900	13657000	1	1	1	1	1
Q3U3C9	Genetic suppressor element 1	Gse1	25.8056	23.5029	25.6497	25.2746	27.21	1.2913	NaN	0.82636	0.8971	1.0299						7	7	7	8.2	8.2	8.2	136.23	0	8.7066	322920000	23731000	142640000	156550000	0.244983	1	0.317311	0.677486	0.991717
Q3U5C7;Q80VL3	Prickle-like protein 1	Prickle1	28.2505	24.6741	27.1375	27.3987	26.8087	1.1365	1.7292	0.94312	1.1075	0.67291						11	11	11	17.9	17.9	17.9	94.13	0	20.35	955080000	97325000	415240000	442520000	0.345664	0.0188641	0.676837	0.567951	0.027022
Q3UA37	Glutamine-rich protein 1	Qrich1	25.653	NaN	26.0241	26.3831	25.2893	0.98105	NaN	1.1119	0.83546	1.1538						7	7	7	10.3	10.3	10.3	86.555	0	7.3874	262010000	44646000	124700000	92664000	0.964969	1	0.57006	0.496192	0.677468
Q3UBG2	PTB-containing, cubilin and LRP1-interacting protein	Pid1	NaN	NaN	23.9232	23.8746	24.3054	NaN	NaN	NaN	NaN	NaN						1	1	1	9.2	9.2	9.2	24.784	0.00037636	3.2403	52021000	5807600	27577000	18637000	1	1	1	1	1
Q3UC65	Arginine/serine-rich protein 1	Rsrp1	24.5232	NaN	NaN	NaN	23.9491	NaN	NaN	NaN	NaN	NaN						2	2	2	9.4	9.4	9.4	34.539	0	4.7623	40308000	1357400	19443000	19507000	1	1	1	1	1
Q3UDK1	TRAF-type zinc finger domain-containing protein 1	Trafd1	27.3699	26.4091	26.9992	27.3031	27.175	1.2124	1.3854	1.2017	1.2576	1.0944						11	11	11	25	25	25	64.282	0	21.766	815020000	80781000	368090000	366150000	0.303639	0.137041	0.339953	0.209911	0.802946
Q3UE37	Ubiquitin-conjugating enzyme E2 Z	Ube2z	24.7022	NaN	25.2203	NaN	NaN	NaN	NaN	0.95475	NaN	NaN						4	4	4	11	11	11	38.368	0	9.6618	104260000	20634000	35951000	47679000	1	1	0.81777	1	1
Q3UEB3	Poly(U)-binding-splicing factor PUF60	Puf60	29.05	27.6954	29.4094	29.4104	29.2557	0.85872	0.91255	0.86114	0.92165	0.85826						16	16	16	37.8	37.8	37.8	60.248	0	49.12	2983800000	295820000	1434000000	1254000000	0.559992	0.800215	0.123681	0.71439	0.216095
Q3UFS0	Protein zyg-11 homolog B	Zyg11b	24.612	24.4815	25.9727	25.0314	25.1533	0.96887	0.93292	1.0189	1.1809	0.90971						5	5	5	8.7	8.7	8.7	83.99	0	10.945	197640000	23083000	86389000	88171000	1	0.936922	0.9021	0.468835	0.556877
Q3UGC7;Q66JS6	Eukaryotic translation initiation factor 3 subunit J-A;Eukaryotic translation initiation factor 3 subunit J-B	Eif3j1;Eif3j2	26.0967	23.7322	26.21	25.6116	26.291	1.3607	NaN	0.98766	1.1161	0.8235						5	5	5	16.9	16.9	16.9	29.343	0	10.122	342130000	74897000	131110000	136130000	0.157695	1	0.904743	0.64075	0.302166
Q3UGP9	Leucine-rich repeat-containing protein 58	Lrrc58	NaN	NaN	NaN	24.832	23.4046	NaN	NaN	NaN	0.90342	NaN						4	4	4	15	15	15	40.139	0	3.759	53639000	10173000	18371000	25094000	1	1	1	0.696504	1
Q3UGR5	Haloacid dehalogenase-like hydrolase domain-containing protein 2	Hdhd2	24.5111	23.7539	24.4194	25.7325	24.2344	NaN	NaN	NaN	1.7268	NaN						2	2	2	8.1	8.1	8.1	28.73	0	4.2679	163630000	54986000	45311000	63332000	1	1	1	0.00378486	1
Q3UGY8	Brefeldin A-inhibited guanine nucleotide-exchange protein 3	Arfgef3	25.7833	24.3801	26.0342	24.8152	24.973	0.92401	0.77584	0.90844	1.0474	0.97657						7	7	7	4.2	4.2	4.2	240.09	0	16.685	225640000	38942000	102370000	84329000	0.853039	0.545331	0.611452	0.846635	0.808082
Q3UH60	Disco-interacting protein 2 homolog B	Dip2b	NaN	23.2727	25.9811	24.9952	24.1263	NaN	NaN	0.98989	1.5699	1.4284						6	6	4	6.1	6.1	3.9	171.12	0	8.3793	138500000	30400000	57835000	50260000	1	1	0.984218	0.0231151	0.195735
Q3UH68	LIM and calponin homology domains-containing protein 1	Limch1	22.3722	NaN	24.3281	NaN	NaN	NaN	NaN	1.3636	NaN	NaN						3	3	3	4.4	4.4	4.4	118.19	0	3.9197	32716000	3633700	11877000	17205000	1	1	0.0763594	1	1
Q3UH99	Protein shisa-6 homolog	Shisa6	24.7964	NaN	NaN	24.0785	24.4069	NaN	NaN	NaN	NaN	NaN						1	1	1	3.4	3.4	3.4	58.425	0	3.6733	69096000	24888000	27052000	17156000	1	1	1	1	1
Q3UHB1	5-nucleotidase domain-containing protein 3	Nt5dc3	23.8674	23.1289	24.6806	NaN	NaN	NaN	NaN	NaN	NaN	NaN						6	6	6	13.7	13.7	13.7	63.17	0	6.8787	105890000	44098000	43467000	18326000	1	1	1	1	1
Q3UHC2	Leucine-rich repeat serine/threonine-protein kinase 1	Lrrk1	26.9112	NaN	NaN	NaN	NaN	NaN	NaN	NaN	NaN	NaN						1	1	1	0.5	0.5	0.5	225.47	0.008472	1.5029	126210000	24228000	42542000	59439000	1	1	1	1	1
Q3UHC7	Disabled homolog 2-interacting protein	Dab2ip	24.4873	NaN	25.093	NaN	NaN	NaN	NaN	0.99316	NaN	NaN						6	2	2	4.9	2.1	2.1	131.72	0	4.2667	59307000	12971000	25752000	20585000	1	1	0.999857	1	1
Q3UHD1	Brain-specific angiogenesis inhibitor 1	Bai1	NaN	NaN	24.6731	NaN	NaN	NaN	NaN	0.91569	NaN	NaN						3	3	3	2.5	2.5	2.5	173.29	0.0003723	3.1436	46537000	20848000	14464000	11225000	1	1	0.642258	1	1
Q3UHD9	Arf-GAP with GTPase, ANK repeat and PH domain-containing protein 2	Agap2	NaN	NaN	NaN	NaN	24.2226	NaN	NaN	NaN	NaN	1.0729						4	4	4	4.3	4.3	4.3	124.51	0	5.1584	19576000	9885800	4644200	5045800	1	1	1	1	0.875017
Q3UHF7;A2A884	Transcription factor HIVEP2	Hivep2	28.159	26.3716	27.0691	26.0871	27.1213	0.96418	1.0856	0.95071	0.92999	1.0216						15	15	15	7.8	7.8	7.8	266.7	0	23.794	873520000	161830000	355610000	356090000	0.971914	0.694945	0.714251	0.778438	0.972609
Q3UHH1	Zinc finger SWIM domain-containing protein 8	Zswim8	22.1149	NaN	24.9298	25.3428	25.1303	NaN	NaN	1.0442	0.96765	0.84515						6	6	6	4	4	4	197.06	0	7.5779	134360000	12203000	64943000	57218000	1	1	0.807188	0.898702	0.357459
Q3UHJ0	AP2-associated protein kinase 1	Aak1	30.0519	28.7106	29.7658	29.6662	29.4828	1.0138	1.0497	0.90574	1.0593	0.93718						27	27	26	46	46	44.7	103.35	0	118.93	4733100000	1241400000	1675000000	1816700000	0.910134	0.778208	0.285906	0.614093	0.546373
Q3UHL1	CaM kinase-like vesicle-associated protein	Camkv	28.1196	27.1585	28.5287	27.7887	28.305	1.1626	1.2699	0.85298	1.1621	0.92587						16	16	16	49.6	49.6	49.6	54.819	0	52.814	1778500000	1123600000	303460000	351440000	0.274957	0.287443	0.171616	0.343902	0.487427
Q3UHX2	28 kDa heat- and acid-stable phosphoprotein	Pdap1	26.4723	NaN	25.8337	26.528	26.1666	1.1154	NaN	0.96445	0.9222	0.9831						6	6	6	33.7	33.7	33.7	20.605	0	17.625	353700000	82891000	129160000	141650000	0.547872	1	0.863224	0.781351	0.834256
Q3UIA2	Rho GTPase-activating protein 17	Arhgap17	24.1423	NaN	NaN	NaN	25.0866	NaN	NaN	NaN	NaN	0.73509						3	3	2	3.5	3.5	2.5	92.201	0.00036576	2.9391	63341000	11906000	30436000	20998000	1	1	1	1	0.136896
Q3UJD6	Ubiquitin carboxyl-terminal hydrolase 19	Usp19	24.0905	NaN	24.9775	23.8562	24.7611	NaN	NaN	0.99398	NaN	NaN						6	6	6	6	6	6	150.55	0	8.4206	117450000	12812000	47734000	56906000	1	1	0.996984	1	1
Q3UJP5	Protein C8orf37 homolog		25.8928	NaN	25.6398	25.6441	25.9736	1.0363	NaN	NaN	NaN	NaN						3	3	3	17.2	17.2	17.2	23.848	0	7.2481	239640000	38585000	104970000	96088000	0.807897	1	1	1	1
Q3UKC1	Tax1-binding protein 1 homolog	Tax1bp1	28.9608	26.7898	28.6038	28.9149	29.4486	1.0672	1.3718	1.0022	0.95838	0.99523						19	19	19	27.5	27.5	27.5	93.629	0	52.007	2525100000	361120000	1149700000	1014300000	0.58352	0.150696	0.938019	0.852113	0.897468
Q3UKJ7	WD40 repeat-containing protein SMU1;WD40 repeat-containing protein SMU1, N-terminally processed	Smu1	25.7602	24.5798	25.329	25.2345	26.0694	0.96228	NaN	1.0863	0.72534	0.89099						6	6	6	14.6	14.6	14.6	57.543	0	10.516	263700000	33289000	120620000	109790000	0.97829	1	0.655972	0.263351	0.493996
Q3UL36	Arginine and glutamate-rich protein 1	Arglu1	28.9074	27.1886	27.4115	27.454	28.6512	1.3325	1.2591	1.0177	1.0651	0.97509						7	7	7	19.9	19.9	19.9	32.887	0	7.8853	1742500000	1220800000	183720000	337930000	0.039438	0.30575	0.953047	0.705273	0.764624
Q3ULJ0	Glycerol-3-phosphate dehydrogenase 1-like protein	Gpd1l	28.0339	26.5694	28.0355	27.6818	27.1972	0.73846	0.64939	1.0611	1.0203	0.97142						11	9	9	38.2	33	33	38.225	0	23.717	1166700000	457170000	389350000	320130000	0.227296	0.212374	0.709189	0.863337	0.728134
Q3UM45	Protein phosphatase 1 regulatory subunit 7	Ppp1r7	27.1697	26.1798	27.2899	26.6444	27.4813	0.89881	0.65842	1.0862	0.92425	0.7832						11	11	11	41	41	41	41.291	0	23.933	737530000	206470000	304400000	226660000	0.705174	0.318429	0.6949	0.788672	0.127843
Q9D3R6;Q3UMC0	Katanin p60 ATPase-containing subunit A-like 2;Spermatogenesis-associated protein 5	Katnal2;Spata5	28.0703	NaN	27.9389	NaN	28.0067	NaN	NaN	NaN	NaN	NaN						1	1	1	2.2	2.2	2.2	61.152	0	3.9714	969450000	120290000	351410000	497750000	1	1	1	1	1
Q3UMF0	Cordon-bleu protein-like 1	Cobll1	NaN	NaN	23.6597	23.8874	23.8945	NaN	NaN	NaN	NaN	NaN						2	2	2	2.4	2.4	2.4	137.38	0.0036054	2.031	49457000	6246500	21664000	21547000	1	1	1	1	1
Q3UNH4	G protein-regulated inducer of neurite outgrowth 1	Gprin1	28.8373	25.8536	29.1195	28.4423	27.4958	0.95179	1.2378	0.96617	0.9515	0.95913						20	20	20	31.7	31.7	31.7	95.495	0	53.495	1965000000	482360000	695250000	787340000	0.920703	0.392704	0.669282	0.819169	0.671321
Q3UPF5	Zinc finger CCCH-type antiviral protein 1	Zc3hav1	NaN	NaN	23.5572	23.7287	NaN	NaN	NaN	NaN	NaN	NaN						3	3	3	4.9	4.9	4.9	106.69	0	7.2206	60116000	12477000	11294000	36345000	1	1	1	1	1
Q3UPL0	Protein transport protein Sec31A	Sec31a	27.129	NaN	27.2868	26.2591	27.4356	1.1557	NaN	0.99514	0.97046	1.1418						16	16	16	16.9	16.9	16.9	133.57	0	28.667	644040000	159790000	249130000	235120000	0.436186	1	0.944373	0.957433	0.670627
Q3UPL5	Uncharacterized protein C11orf96 homolog	Ag2	28.0291	27.2792	28.2426	27.4978	28.212	1.0016	1.7897	1.2195	1.2716	1.5052						5	5	5	18.1	18.1	18.1	27.072	0	16.557	1285600000	77326000	598850000	609440000	0.861435	0.00299622	0.119518	0.187675	0.0107092
Q3URU2	Paternally-expressed gene 3 protein	Peg3	26.972	24.7163	24.8486	25.7467	24.8315	1.1771	1.7422	1.1079	1.3618	0.93986						4	4	4	3.8	3.8	3.8	178.93	0	9.4225	295620000	58676000	104760000	132180000	0.382658	0.0169534	0.583125	0.148778	0.66567
Q3USB7	Inactive phospholipase C-like protein 1	Plcl1	NaN	NaN	23.2157	NaN	NaN	NaN	NaN	NaN	NaN	NaN						1	1	1	1.3	1.3	1.3	122.67	0.0074189	1.6295	16718000	3435400	6787700	6495100	1	1	1	1	1
Q3UTH8;Q5DU57	Rho guanine nucleotide exchange factor 9	Arhgef9	25.6296	25.1763	26.41	25.014	24.9344	0.79723	1.1069	0.82161	NaN	NaN						5	5	4	10.5	10.5	8.5	60.926	0	7.1339	269440000	45383000	121670000	102390000	0.478474	0.647751	0.219696	1	1
Q3UTJ2	Sorbin and SH3 domain-containing protein 2	Sorbs2	29.5529	27.3346	28.6508	28.5788	29.6514	1.1861	1.3323	1.0815	1.1133	1.0229						27	27	26	33.4	33.4	32.5	132.35	0	75.04	2846200000	982790000	947050000	916300000	0.251937	0.196232	0.599297	0.49651	0.954897
Q3UTQ8;Q8CEQ0;Q9QUK0;Q8BLF2;Q8BZ03;Q8K1Y2;Q62101;Q69ZM6	Cyclin-dependent kinase-like 5	Cdkl5	27.9833	24.3645	27.2063	26.9361	26.7902	1.1345	1.2913	0.89595	0.91669	0.72883						16	16	16	21.4	21.4	21.4	105.49	0	24.108	794640000	121950000	324190000	348500000	0.351523	0.308999	0.464511	0.761772	0.06259
Q3UTY6	Thrombospondin type-1 domain-containing protein 4	Thsd4	23.3473	NaN	23.1712	NaN	25.3392	NaN	NaN	NaN	NaN	0.87416						2	2	2	2	2	2	113.24	0	4.0374	83377000	27839000	27863000	27674000	1	1	1	1	0.440881
Q3UU96	Serine/threonine-protein kinase MRCK alpha	Cdc42bpa	23.1358	22.8046	26.5568	NaN	23.1911	NaN	NaN	0.88235	NaN	NaN						3	3	3	2.3	2.3	2.3	195.53	0	4.2586	124830000	26732000	53709000	44394000	1	1	0.410986	1	1
Q3UV17	Keratin, type II cytoskeletal 2 oral	Krt76	30.1833	32.4363	31.43	32.5026	31.0889	NaN	NaN	NaN	NaN	NaN						11	1	1	10.8	1.5	1.5	62.844	0.0036137	2.0604	19227000000	19076000000	124530000	26778000	1	1	1	1	1
Q3UV55	Nuclear receptor subfamily 1 group D member 1	Nr1d1	25.2171	NaN	26.8768	26.8186	24.5065	NaN	NaN	0.94971	0.60574	NaN						8	8	5	18	18	11.7	66.801	0	10.772	354340000	27096000	179380000	147870000	1	1	0.70928	0.08053	1
Q3UV70	[Pyruvate dehydrogenase [acetyl-transferring]]-phosphatase 1, mitochondrial	Pdp1	23.651	NaN	NaN	24.3029	21.5936	1.4672	NaN	NaN	0.67756	NaN						3	3	3	6.3	6.3	6.3	61.18	0	4.1155	37034000	8576000	14501000	13957000	0.0723539	1	1	0.188861	1
Q3UVX5	Metabotropic glutamate receptor 5	Grm5	26.3271	23.0781	27.0742	25.7792	25.2593	0.84289	NaN	0.73663	0.87059	0.97542						10	10	9	8.8	8.8	8.2	131.86	0	11.478	358150000	83654000	157810000	116680000	0.52099	1	0.0727797	0.600042	0.803494
Q3UYC0	Protein phosphatase 1H	Ppm1h	NaN	NaN	24.7089	NaN	24.2789	NaN	NaN	NaN	NaN	NaN						3	3	3	8.8	8.8	8.8	56.379	0	4.699	87016000	30610000	20671000	35734000	1	1	1	1	1
Q3UZP4	Small VCP/p97-interacting protein	Svip	26.4562	25.684	26.3343	27.4295	26.6962	NaN	NaN	NaN	0.92072	NaN						2	2	2	32.5	32.5	32.5	8.3635	0	7.3702	616360000	536560000	45044000	34754000	1	1	1	0.776078	1
Q3V0I2	Proline-rich protein 7	Prr7	23.7814	22.9139	23.6622	23.6609	23.5655	NaN	NaN	NaN	NaN	NaN						1	1	1	3.7	3.7	3.7	30.354	0.0020797	2.4648	63226000	24971000	18176000	20078000	1	1	1	1	1
Q3V1U8	ELMO domain-containing protein 1	Elmod1	28.1883	27.463	28.5926	27.4524	28.413	0.88879	0.7802	0.96123	0.92672	1.1901						7	7	7	26.7	26.7	26.7	38.034	0	15.639	1552500000	284490000	691800000	576190000	0.669596	0.451465	0.665928	0.797517	0.357443
Q3V3V9	Leucine-rich repeat-containing protein 16C	Rltpr	NaN	NaN	23.4145	26.0487	NaN	NaN	NaN	NaN	NaN	NaN						2	2	2	3.2	3.2	3.2	141.37	0.00038491	3.47	89477000	52100000	22974000	14402000	1	1	1	1	1
Q497H0	AN1-type zinc finger protein 3	Zfand3	NaN	NaN	22.8572	24.5114	24.7206	NaN	NaN	NaN	NaN	NaN						3	3	3	18.1	18.1	18.1	25.081	0	7.1157	328920000	11643000	276480000	40797000	1	1	1	1	1
Q497V6	Bromo adjacent homology domain-containing 1 protein	Bahd1	21.6201	NaN	NaN	21.656	NaN	NaN	NaN	NaN	NaN	NaN						1	1	1	2.1	2.1	2.1	83.87	0.0056729	1.7477	6527700	0	0	6527700	1	1	1	1	1
Q4G5Y1	Kelch domain-containing protein 2	Klhdc2	25.8564	NaN	26.1962	25.3373	25.6179	0.67023	NaN	1.0948	NaN	1.4973						9	9	9	32.8	32.8	32.8	45.908	0	9.9351	286550000	31810000	118330000	136410000	0.217507	1	0.664242	1	0.130009
Q4KMM3	Oxidation resistance protein 1	Oxr1	29.1196	26.9879	29.0151	29.2474	28.6271	0.92589	0.77259	0.98409	1.1121	0.79452						29	29	29	47.5	47.5	47.5	95.911	0	86.797	2850800000	912510000	935970000	1002400000	0.81495	0.43438	0.814805	0.385228	0.0803783
Q4KUS2	Protein unc-13 homolog A	Unc13a	23.0788	NaN	NaN	23.3203	NaN	NaN	NaN	NaN	NaN	NaN						1	1	1	0.6	0.6	0.6	193.78	0.0041854	1.9084	19334000	4270500	8113900	6949600	1	1	1	1	1
Q4PZA2	Endothelin-converting enzyme 1	Ece1	22.9449	23.8681	24.7415	23.0027	23.0216	NaN	NaN	1.3729	NaN	NaN						4	4	4	7.3	7.3	7.3	87.072	0	8.1634	77623000	8821900	33296000	35505000	1	1	0.069262	1	1
Q4V9W2	Protein SREK1IP1	Srek1ip1	NaN	NaN	NaN	NaN	NaN	NaN	NaN	NaN	NaN	NaN						2	2	2	15	15	15	18.151	0.00037566	3.2135	21402000	20047000	562420	792420	1	1	1	1	1
Q4V9Z5	Seizure 6-like protein 2	Sez6l2	26.7455	25.4667	26.6625	25.3864	26.1625	0.89819	0.91176	1.0703	0.96406	0.7077						10	10	10	15.5	15.5	15.5	97.503	0	16.649	410820000	64609000	199960000	146250000	0.703006	0.880807	0.752882	0.887091	0.103395
Q4VA53	Sister chromatid cohesion protein PDS5 homolog B	Pds5b	25.2601	23.2408	25.9478	25.1131	24.6641	1.1812	NaN	0.85141	0.50277	1.0885						5	5	4	5	5	4.2	164.42	0	8.3852	177690000	25333000	98227000	54134000	0.443901	1	0.39541	0.0424622	0.835884
Q4VAA2	Protein CDV3	Cdv3	25.6168	NaN	23.1134	23.6494	23.3709	1.1131	NaN	NaN	NaN	NaN						3	3	3	10.7	10.7	10.7	29.729	0	7.3887	88186000	18164000	32177000	37845000	0.603017	1	1	1	1
Q501J6	Probable ATP-dependent RNA helicase DDX17	Ddx17	31.384	29.9826	30.8627	31.0945	31.4051	1.278	1.5518	0.97491	1.0774	0.82375						31	22	22	49.8	36.6	36.6	72.399	0	133.62	12182000000	1564200000	4918800000	5699500000	0.089788	0.0271469	0.73795	0.529321	0.125999
Q505F5	Leucine-rich repeat-containing protein 47	Lrrc47	24.898	NaN	25.5218	24.1947	NaN	0.72666	NaN	0.71646	NaN	NaN						3	3	3	6.7	6.7	6.7	63.589	0	5.745	113990000	23026000	47745000	43220000	0.317231	1	0.0971653	1	1
Q52KF3	Protein spire homolog 1	Spire1	24.3688	NaN	24.8314	24.3942	23.2867	0.97151	NaN	1.1206	1.2136	NaN						2	2	2	5.4	5.4	5.4	68.45	0.0017562	2.5863	88835000	17098000	32663000	39074000	0.992405	1	0.542135	0.392865	1
Q52KR3	Protein prune homolog 2	Prune2	23.3798	22.6719	23.3615	23.3838	NaN	NaN	NaN	NaN	NaN	NaN						1	1	1	0.4	0.4	0.4	339.51	0.0036268	2.0817	39319000	12090000	15633000	11596000	1	1	1	1	1
Q569Z5	Probable ATP-dependent RNA helicase DDX46	Ddx46	23.4884	NaN	25.9266	23.5052	25.7973	NaN	NaN	1.0864	NaN	0.8126						6	6	6	6.9	6.9	6.9	117.45	0	12.269	173170000	28304000	76617000	68248000	1	1	0.655626	1	0.276606
Q569Z6	Thyroid hormone receptor-associated protein 3	Thrap3	24.1116	NaN	25.513	24.7276	25.2683	NaN	NaN	1.1152	1.1201	1.0928						4	4	4	5.9	5.9	5.9	108.18	0	8.3802	134200000	43451000	51708000	39045000	1	1	0.559387	0.629408	0.825164
Q56A08	G patch domain and KOW motifs-containing protein	Gpkow	26.5718	NaN	26.7647	NaN	26.975	0.67233	NaN	0.79912	NaN	0.87373						5	5	5	10.7	10.7	10.7	53.831	0	9.2575	360300000	55307000	182040000	122960000	0.148335	1	0.168401	1	0.338322
Q571I4	Tyrosine-protein kinase SgK223	Sgk223	24.6286	21.9924	24.9111	25.3238	24.9956	1.0083	NaN	1.0362	1.434	1.0081						3	3	3	2.5	2.5	2.5	126.64	0	3.9289	144170000	12709000	68519000	62939000	0.88694	1	0.836963	0.0834485	0.935919
Q58A65	C-Jun-amino-terminal kinase-interacting protein 4	Spag9	27.1873	NaN	25.3765	26.2351	25.9744	1.0628	NaN	0.93243	0.99338	0.87697						14	10	10	13.8	11.3	11.3	146.22	0	14.854	419040000	75282000	159600000	184150000	0.712113	1	0.715707	0.958537	0.449515
Q5DQR4	Syntaxin-binding protein 5-like	Stxbp5l	25.3024	25.0579	27.0522	26.3906	NaN	0.96243	NaN	0.81938	0.96497	NaN						7	7	6	10	10	9.3	131.84	0	9.3839	338520000	122980000	117600000	97935000	0.978784	1	0.214158	0.93713	1
Q5DTL9	Sodium-driven chloride bicarbonate exchanger	Slc4a10	28.0762	26.1199	27.9597	27.6837	27.4059	0.8648	1.045	1.0803	1.2288	1.475						16	16	12	15.4	15.4	11.6	125.82	0	45.482	1095000000	271740000	403500000	419790000	0.581442	0.788115	0.605545	0.189951	0.0967669
Q5DTM8	E3 ubiquitin-protein ligase BRE1A	Rnf20	NaN	NaN	23.5897	24.1321	NaN	NaN	NaN	NaN	NaN	NaN						3	3	3	3.9	3.9	3.9	113.52	0.00037092	3.0736	36714000	5426500	15800000	15487000	1	1	1	1	1
Q5DU02;Q8CEG8;B1AY15	Ubiquitin carboxyl-terminal hydrolase 22	Usp22	26.0835	23.9983	26.5173	26.2285	26.3113	1.0928	NaN	0.9552	0.96321	1.2311						6	6	6	14.9	14.9	14.9	59.953	0	13.282	362610000	28905000	176020000	157700000	0.65497	1	0.736719	0.930629	0.449412
Q5DU25;Q3TES0	IQ motif and SEC7 domain-containing protein 2	Iqsec2	24.7847	NaN	25.1319	23.957	NaN	NaN	NaN	1.1432	NaN	NaN						7	2	2	5.2	2.4	2.4	161.78	0	5.0796	81956000	32881000	19490000	29585000	1	1	0.472932	1	1
Q5EBG8	Uncharacterized protein C1orf50 homolog		21.5713	NaN	NaN	27.025	27.5819	NaN	NaN	NaN	1.6949	1.6954						3	3	3	23.1	23.1	23.1	21.862	0.0023932	2.3582	340580000	276800000	32822000	30956000	1	1	1	0.00118323	0.0132144
Q5EBJ4	Ermin	Ermn	NaN	24.9775	27.1439	26.7982	26.9063	NaN	1.0751	1.0095	0.54866	0.54488						3	3	3	13.2	13.2	13.2	32.148	0	4.1186	423810000	138800000	181080000	103930000	1	0.718667	0.984858	0.0441383	0.00260828
Q5F2E7	Nuclear fragile X mental retardation-interacting protein 2	Nufip2	27.2091	24.7693	26.7582	26.0893	27.7318	1.347	1.4159	1.0741	1.4503	0.8413						12	12	12	27	27	27	75.656	0	31.287	662050000	205950000	231030000	225070000	0.104769	0.162711	0.738883	0.0725188	0.169726
Q5F2E8;Q8BYC6	Serine/threonine-protein kinase TAO1	Taok1	28.47	23.9543	27.9384	27.3815	28.2414	1.0578	NaN	1.0124	0.92052	0.78939						14	14	12	18.5	18.5	16.3	116.05	0	29.413	1318000000	276880000	564470000	476670000	0.62081	1	0.992844	0.775366	0.073508
Q5FWK3	Rho GTPase-activating protein 1	Arhgap1	25.7968	23.5302	26.1149	26.3066	24.5595	0.86315	NaN	1.1972	0.91815	NaN						6	6	6	15.9	15.9	15.9	50.41	0	17.914	313760000	84932000	109390000	119430000	0.662436	1	0.351151	0.766946	1
Q5M8N0	CB1 cannabinoid receptor-interacting protein 1	Cnrip1	26.1896	25.6545	25.8529	26.0161	26.0224	NaN	NaN	NaN	NaN	NaN						1	1	1	9.8	9.8	9.8	18.612	0	10.708	370210000	138960000	114460000	116780000	1	1	1	1	1
Q5NBU8	XIAP-associated factor 1	Xaf1	NaN	NaN	NaN	NaN	NaN	NaN	NaN	NaN	NaN	NaN						1	1	1	5.9	5.9	5.9	31.117	0.002403	2.3843	3217400	0	0	3217400	1	1	1	1	1
Q5PR73	GTP-binding protein Di-Ras2	Diras2	26.727	24.2644	25.492	25.2387	25.871	1.1377	NaN	NaN	NaN	0.75097						2	2	2	12.1	12.1	12.1	22.498	0	4.7422	310970000	103010000	103310000	104650000	0.484376	1	1	1	0.159841
Q5SFM8;Q6NZN0	RNA-binding protein 27;RNA-binding protein 26	Rbm27;Rbm26	NaN	NaN	NaN	24.5695	NaN	NaN	NaN	NaN	NaN	NaN						2	2	2	2.7	2.7	2.7	118.55	0.00037327	3.1719	29989000	6003100	14450000	9535600	1	1	1	1	1
Q5SQX6	Cytoplasmic FMR1-interacting protein 2	Cyfip2	29.0872	28.511	30.3112	29.1423	29.3	0.85027	0.8013	0.85731	0.96973	1.0144						39	39	26	35.4	35.4	23.7	145.66	0	84.77	4072800000	2203200000	1010900000	858680000	0.530834	0.492899	0.114091	0.907002	0.987107
Q5SRX1	TOM1-like protein 2	Tom1l2	27.5598	26.2613	28.0244	26.8192	27.6767	0.99872	1.0785	0.99375	0.98809	1.0587						13	13	13	34.5	34.5	34.5	55.662	0	21.689	990030000	171980000	382950000	435090000	0.931095	0.710955	0.880158	0.977719	0.810507
Q5SRY7;Q3ULA2	F-box/WD repeat-containing protein 11;F-box/WD repeat-containing protein 1A	Fbxw11;Btrc	NaN	NaN	24.8838	NaN	NaN	NaN	NaN	0.82421	NaN	NaN						3	3	3	6.3	6.3	6.3	62.062	0.00036873	3.0212	43018000	8446300	17879000	16693000	1	1	0.311114	1	1
Q5SSI6	U3 small nucleolar RNA-associated protein 18 homolog	Utp18	NaN	NaN	NaN	NaN	23.7948	NaN	NaN	NaN	NaN	NaN						1	1	1	3.1	3.1	3.1	61.217	0.002998	2.163	14553000	694410	7972600	5886300	1	1	1	1	1
Q5SSL4;Q6PAJ1	Active breakpoint cluster region-related protein	Abr	28.0466	27.2117	28.6727	28.3355	27.8128	1.1465	0.85155	0.81604	1.0373	0.91082						16	16	16	23.3	23.3	23.3	97.666	0	37.63	1537200000	265040000	652210000	619960000	0.317311	0.628758	0.0917585	0.791038	0.414967
Q5SSZ5;Q8CGB6	Tensin-3	Tns3	26.6438	24.0816	26.6535	25.5495	26.1286	0.79306	NaN	1.0803	0.72457	1.3724						7	7	7	9.1	9.1	9.1	155.59	0	12.579	387310000	51777000	173990000	161550000	0.380703	1	0.716229	0.262009	0.264949
Q5SUF2	Luc7-like protein 3	Luc7l3	25.9836	24.3082	25.7915	26.2408	27.0615	1.3435	1.5874	1.1916	0.98245	0.642						5	5	5	15.5	15.5	15.5	51.45	0	17.933	380910000	75855000	159190000	145860000	0.176745	0.0552072	0.342476	0.998185	0.0162092
Q5SV77	Gametogenetin-binding protein 2	Ggnbp2	24.8067	24.5603	25.8457	25.2162	25.3787	NaN	0.86322	1.2371	0.85164	0.98308						9	9	9	17.1	17.1	17.1	78.97	0	26.237	240210000	23215000	105660000	111340000	1	0.754756	0.24322	0.547269	0.834176
Q5SV85	Synergin gamma	Synrg	27.6094	24.2913	27.5215	27.3376	27.3248	0.99835	1.0515	0.85569	0.7912	1.0608						10	10	10	12	12	12	139.61	0	21.492	787150000	144910000	360980000	281260000	0.932392	0.772953	0.179073	0.375565	0.90056
Q5SVL6	Rap1 GTPase-activating protein 2	Rap1gap2	27.2491	25.8215	26.5732	26.3771	27.2177	0.79117	1.003	0.85931	0.78109	0.98562						10	10	10	17.7	17.7	17.7	78.253	0	31.772	664760000	134980000	282980000	246800000	0.375883	0.887782	0.329138	0.350789	0.795667
Q5SVQ0	Histone acetyltransferase KAT7	Kat7	NaN	NaN	24.8027	NaN	24.5311	NaN	NaN	NaN	NaN	NaN						1	1	1	2.8	2.8	2.8	70.641	0.00072176	2.8239	62942000	21441000	18613000	22888000	1	1	1	1	1
Q5SVR0	TBC1 domain family member 9B	Tbc1d9b	NaN	NaN	NaN	NaN	NaN	NaN	NaN	NaN	NaN	NaN						1	1	1	1.3	1.3	1.3	141.78	0.0027091	2.283	1435300	0	0	1435300	1	1	1	1	1
Q5SWW4	Mediator of RNA polymerase II transcription subunit 13	Med13	NaN	NaN	NaN	NaN	NaN	NaN	NaN	NaN	NaN	NaN						2	2	2	0.9	0.9	0.9	238.59	0.0027257	2.3251	4999600	0	0	4999600	1	1	1	1	1
Q5SXY1	Cytospin-B	Specc1	27.6438	25.484	27.4158	27.4663	27.2718	1.171	1.3357	0.81091	0.96756	1.0634						12	12	12	12.1	12.1	12.1	118.1	0	22.271	851500000	153160000	340660000	357680000	0.254466	0.249212	0.194043	0.946704	0.892933
Q5U4C1	G-protein coupled receptor-associated sorting protein 1	Gprasp1	29.6599	28.4748	29.0291	29.6525	29.0159	0.77316	0.75084	0.88879	0.96135	0.91891						25	25	25	23.1	23.1	23.1	151.74	0	46.837	3453300000	309420000	1672600000	1471200000	0.276149	0.377032	0.290225	0.888042	0.453098
Q5XJY5	Coatomer subunit delta	Arcn1	27.1881	25.8323	28.2587	27.1496	27.6144	1.1964	1.3405	0.93217	1.0248	0.99181						15	15	15	28	28	28	57.229	0	25.724	1043600000	131330000	431780000	480530000	0.338007	0.243269	0.494718	0.845467	0.825626
Q60575	Kinesin-like protein KIF1B	Kif1b	28.0249	26.8583	28.8352	27.7098	27.3972	0.7568	0.65258	1.0037	0.94452	1.2251						39	21	21	26.2	15.9	15.9	204.08	0	54.945	1407800000	172940000	693600000	541240000	0.266089	0.216825	0.948333	0.78607	0.462858
Q60597	2-oxoglutarate dehydrogenase, mitochondrial	Ogdh	30.1483	29.376	30.3836	30.4139	30.005	0.6327	0.53386	1.0161	0.86838	1.3213						31	31	31	43.6	43.6	43.6	116.45	0	95.385	6475500000	2307300000	2149400000	2018900000	0.0753016	0.0830281	0.933181	0.504055	0.140264
Q60598	Src substrate cortactin	Cttn	29.1883	27.6743	29.3787	29.5891	29.1405	0.93743	0.85022	0.91217	1.0224	0.87616						16	16	16	32.2	32.2	32.2	61.249	0	94.345	3457600000	1427300000	1026000000	1004300000	0.861772	0.625197	0.317772	0.802734	0.274248
Q60605;Q8CI43	Myosin light polypeptide 6	Myl6	30.9	30.1745	30.8271	30.8181	31.266	0.88325	0.92948	1.1087	0.82505	1.3494						8	8	8	55.6	55.6	55.6	16.93	0	74.476	11037000000	1019000000	4810000000	5208300000	0.583343	0.854351	0.372084	0.360771	0.107755
Q60625	Intercellular adhesion molecule 5	Icam5	26.7761	26.4733	27.2018	27.4591	27.3313	1.0511	0.95556	1.0043	0.94471	1.0718						12	12	12	17.4	17.4	17.4	96.944	0	21.112	775990000	420060000	196550000	159380000	0.750917	0.9278	0.993081	0.862658	0.868362
Q60629;P29319;O09127	Ephrin type-A receptor 5;Ephrin type-A receptor 3	Epha5;Epha3	26.3163	NaN	NaN	NaN	NaN	1.0793	NaN	NaN	NaN	NaN						4	2	1	5.5	2.4	1.3	97.055	0.0026936	2.2425	83561000	39880000	20989000	22692000	0.658652	1	1	1	1
Q60631	Growth factor receptor-bound protein 2	Grb2	30.5182	29.5317	30.231	30.2773	31.2396	1.3061	1.4978	0.96695	1.3908	0.82578						17	17	17	65.4	65.4	65.4	25.238	0	47.951	8299000000	1558000000	3134500000	3606500000	0.0621881	0.0452768	0.675309	0.00527121	0.130157
Q60664	Lymphoid-restricted membrane protein;Processed lymphoid-restricted membrane protein	Lrmp	33.089	NaN	33.0637	NaN	NaN	NaN	NaN	NaN	NaN	NaN						2	2	2	3	3	3	59.587	0.007396	1.5999	27576000000	27568000000	4378700	3698500	1	1	1	1	1
Q60665	Ski-like protein	Skil	26.4139	23.4133	26.0045	24.8995	23.5988	0.67767	NaN	1.1091	NaN	NaN						5	5	5	9	9	9	76.358	0	7.1825	241090000	15555000	131230000	94295000	0.155526	1	0.579191	1	1
Q60668	Heterogeneous nuclear ribonucleoprotein D0	Hnrnpd	31.0663	29.636	30.651	30.7742	30.7172	0.95991	0.99215	1.2273	1.08	1.1604						17	17	16	41.1	41.1	38.9	38.354	0	70.66	9708700000	2921800000	3202400000	3584500000	0.863333	0.951598	0.0538074	0.517651	0.477657
Q60673	Receptor-type tyrosine-protein phosphatase-like N	Ptprn	26.7283	26.1288	26.5214	26.4942	26.5966	0.86686	0.63389	1.0676	0.81183	0.63811						6	5	5	10.2	8.8	8.8	106.08	0	12.402	522480000	50868000	260130000	211480000	0.596887	0.280242	0.762878	0.429374	0.0151633
Q60674	Nuclear receptor subfamily 1 group D member 2	Nr1d2	24.0045	NaN	NaN	NaN	NaN	NaN	NaN	NaN	NaN	NaN						4	1	1	8.3	1.6	1.6	64.301	0.007874	1.5109	16830000	2266900	8268100	6295000	1	1	1	1	1
Q60676	Serine/threonine-protein phosphatase 5	Ppp5c	26.2372	26.5027	27.9882	27.2477	27.1124	1.0314	0.89166	1.0122	0.73135	0.98575						13	13	13	38.7	38.7	38.7	56.876	0	40.436	816190000	376320000	221540000	218320000	0.817652	0.739909	0.994037	0.244376	0.796294
Q60692	Proteasome subunit beta type-6	Psmb6	26.5379	NaN	26.9926	26.5266	25.2253	0.62324	NaN	0.85333	0.6005	NaN						3	3	3	12.6	12.6	12.6	25.378	0	7.4636	413520000	141370000	155680000	116470000	0.0935945	1	0.309752	0.076401	1
Q60698	Ski oncogene	Ski	NaN	NaN	NaN	NaN	NaN	NaN	NaN	NaN	NaN	NaN						1	1	1	1.7	1.7	1.7	80.118	0.0065482	1.678	26286000	4444200	12152000	9690300	1	1	1	1	1
Q60714	Long-chain fatty acid transport protein 1	Slc27a1	25.1026	22.7718	26.2538	26.3167	26.3454	0.64755	NaN	1.2209	0.61604	1.3044						10	10	9	22.1	22.1	20	71.275	0	25.987	320250000	100010000	109900000	110340000	0.184563	1	0.294782	0.0891737	0.303866
Q60715	Prolyl 4-hydroxylase subunit alpha-1	P4ha1	26.0584	25.2029	26.1919	25.181	25.0083	1.3221	NaN	1.0626	1.1667	NaN						6	6	6	14.2	14.2	14.2	60.909	0	10.674	317730000	51378000	112740000	153610000	0.202776	1	0.781494	0.504198	1
Q60722;P15806	Transcription factor 4	Tcf4	28.7397	27.0785	27.3614	27.8579	28.7132	0.99047	1.102	1.0543	0.8942	1.1066						11	11	9	25.2	25.2	22.5	71.624	0	27.779	1679700000	162600000	729360000	787710000	0.911503	0.653708	0.81267	0.561917	0.62567
Q60737	Casein kinase II subunit alpha	Csnk2a1	27.2789	26.699	27.1213	27.2823	27.2998	0.9495	0.87568	1.0226	1.1294	1.1038						7	7	7	23	23	23	45.133	0	29.807	841820000	198000000	314680000	329140000	0.889046	0.694813	0.93407	0.502421	0.776111
Q60738	Zinc transporter 1	Slc30a1	25.2538	NaN	24.119	NaN	25.2431	1.2534	NaN	NaN	NaN	1.5716						4	4	4	10.7	10.7	10.7	54.716	0	4.0978	111340000	24840000	40942000	45563000	0.30491	1	1	1	0.0798429
Q60749;Q9WU01	KH domain-containing, RNA-binding, signal transduction-associated protein 1	Khdrbs1	29.4878	27.9902	29.091	28.1614	29.7311	0.88271	0.79585	1.1028	0.91793	1.2146						9	9	8	22.1	22.1	20.1	48.37	0	19.152	3258000000	921230000	1144300000	1192400000	0.581525	0.487769	0.400321	0.663943	0.333204
Q60765	Cyclic AMP-dependent transcription factor ATF-3	Atf3	27.5972	26.7662	25.1825	26.7153	26.7794	0.94468	1.002	NaN	0.99058	NaN						5	5	5	23.2	23.2	23.2	20.722	0	7.4555	697450000	59546000	263920000	373980000	0.871131	0.934448	1	0.968688	1
Q60766	Immunity-related GTPase family M protein 1	Irgm1	27.3422	26.0391	25.6627	26.0455	26.7728	1.1225	1.1397	1.5823	1.112	0.63765						6	6	6	14.9	14.9	14.9	46.551	0	12.307	559650000	64293000	227740000	267610000	0.527218	0.577817	0.00482378	0.652462	0.0150436
Q60773	Cyclin-dependent kinase 4 inhibitor D	Cdkn2d	27.1713	25.3857	27.7643	26.8478	26.1048	0.71069	0.67005	0.95971	0.76031	1.0366						6	6	6	57.2	57.2	57.2	17.809	0	15.957	716240000	71016000	346530000	298690000	0.205979	0.337673	0.656409	0.303202	0.967104
Q60780	Growth arrest-specific protein 7	Gas7	29.8364	28.7512	29.807	29.7328	30.0488	0.94544	1.0593	0.97806	0.85255	0.95592						16	16	16	39.7	39.7	39.7	48.173	0	92.884	4665000000	622260000	2058500000	1984200000	0.807869	0.750096	0.763256	0.448503	0.652657
Q60829	Protein phosphatase 1 regulatory subunit 1B	Ppp1r1b	26.013	NaN	25.2736	24.886	25.4861	0.46226	NaN	0.73107	1.0815	1.1501						4	4	4	35.6	35.6	35.6	21.78	0	9.559	208140000	54753000	86273000	67114000	0.0364421	1	0.116141	0.742127	0.686145
Q60854	Serpin B6	Serpinb6	NaN	NaN	23.7457	NaN	23.2677	NaN	NaN	NaN	NaN	NaN						1	1	1	2.4	2.4	2.4	42.598	0.0079196	1.5394	24165000	5601300	8489000	10074000	1	1	1	1	1
Q60855	Receptor-interacting serine/threonine-protein kinase 1	Ripk1	NaN	NaN	NaN	NaN	NaN	NaN	NaN	NaN	NaN	NaN						2	2	2	3	3	3	74.854	0.0023948	2.3639	7281000	536180	743430	6001400	1	1	1	1	1
Q60865	Caprin-1	Caprin1	30.2697	28.1804	29.9038	29.2243	28.8382	1.1228	1.3358	0.86551	0.95567	1.008						18	18	18	31.8	31.8	31.8	78.168	0	38.894	4169400000	800160000	1601400000	1767900000	0.44354	0.167557	0.135379	0.862651	0.971832
Q60867	Neurogenic differentiation factor 1	Neurod1	23.5369	NaN	NaN	23.6018	NaN	NaN	NaN	NaN	NaN	NaN						2	1	1	6.7	3.6	3.6	39.998	0.0024088	2.4106	24902000	3849500	10176000	10876000	1	1	1	1	1
Q60870	Receptor expression-enhancing protein 5	Reep5	NaN	NaN	25.5082	25.6364	NaN	NaN	NaN	NaN	NaN	NaN						1	1	1	5.4	5.4	5.4	21.05	0.0068493	1.6709	99882000	27371000	36147000	36363000	1	1	1	1	1
Q60875	Rho guanine nucleotide exchange factor 2	Arhgef2	24.8877	NaN	25.0319	24.7928	NaN	1.0335	NaN	1.028	0.84551	NaN						5	5	5	7.3	7.3	7.3	111.97	0	6.2929	113260000	40075000	40178000	33005000	0.815728	1	0.867726	0.530703	1
Q60899	ELAV-like protein 2	Elavl2	26.3373	25.9501	26.4576	25.996	25.946	1.0565	1.2247	0.87519	1.0378	0.53871						13	3	3	38.1	12.2	12.2	39.577	0	16.054	418260000	71068000	179050000	168140000	0.732922	0.415124	0.384343	0.876639	0.0124347
Q60900	ELAV-like protein 3	Elavl3	29.7017	28.7438	29.6807	29.2037	29.5198	1.162	1.3479	0.91035	1.1965	0.85415						16	16	10	48.2	48.2	37.1	39.533	0	50.633	3885900000	576000000	1640300000	1669600000	0.316731	0.153709	0.308525	0.146988	0.199961
Q60902	Epidermal growth factor receptor substrate 15-like 1	Eps15l1	23.8517	NaN	23.8919	23.7527	24.9449	NaN	NaN	NaN	NaN	0.79146						2	2	2	2	2	2	99.307	0.0027119	2.2954	77136000	34440000	22502000	20193000	1	1	1	1	0.231334
Q60929	Myocyte-specific enhancer factor 2A	Mef2a	26.7427	NaN	NaN	24.9297	24.9431	NaN	NaN	NaN	NaN	NaN						4	2	1	9.6	5.2	3.2	53.578	0	4.0804	176500000	12188000	88204000	76111000	1	1	1	1	1
Q60931	Voltage-dependent anion-selective channel protein 3	Vdac3	26.9806	25.984	27.1317	27.1372	26.77	0.81407	1.0493	1.1062	1.456	1.2285						8	8	8	32.2	32.2	32.2	30.752	0	23.548	732490000	659960000	40417000	32117000	0.436799	0.778075	0.624461	0.0310647	0.455211
Q60932	Voltage-dependent anion-selective channel protein 1	Vdac1	29.6134	28.3783	29.1191	29.3433	29.0105	1.1004	0.80886	0.91602	0.81623	1.0605						15	15	15	65.9	65.9	65.9	32.351	0	99.06	3303100000	2701500000	380790000	220840000	0.527413	0.511766	0.337926	0.335083	0.803288
Q60936	Atypical kinase ADCK3, mitochondrial	Adck3	26.1007	NaN	24.975	NaN	25.1675	1.3646	NaN	0.83964	NaN	NaN						4	4	4	7.8	7.8	7.8	71.742	0	5.3452	142630000	34503000	56455000	51668000	0.153601	1	0.357365	1	1
Q60943	Interleukin-17 receptor A	Il17ra	26.5715	NaN	NaN	NaN	NaN	NaN	NaN	NaN	NaN	NaN						1	1	1	1	1	1	97.807	0.0076546	1.5724	99727000	58877000	11470000	29380000	1	1	1	1	1
Q60960	Importin subunit alpha-5;Importin subunit alpha-5, N-terminally processed	Kpna1	28.4665	27.6071	28.7057	28.2085	28.2972	1.004	1.2268	0.92981	1.1034	0.8414						9	9	5	19.9	19.9	10.6	60.182	0	64.237	1822700000	211060000	803840000	807790000	0.850705	0.365019	0.481922	0.531362	0.169976
Q60963	Platelet-activating factor acetylhydrolase	Pla2g7	28.2514	28.1909	29.2459	28.536	29.5226	0.86122	0.51037	1.1409	0.5839	0.95808						10	10	10	36.6	36.6	36.6	49.258	0	27.806	2762600000	284760000	1336100000	1141700000	0.568765	0.0679406	0.240476	0.0130332	0.665433
Q60967	Bifunctional 3-phosphoadenosine 5-phosphosulfate synthase 1;Sulfate adenylyltransferase;Adenylyl-sulfate kinase	Papss1	28.3964	25.3388	27.4299	26.2308	28.384	0.83752	NaN	1.1323	0.65411	1.196						13	13	12	28.8	28.8	26.6	70.793	0	18.993	1109400000	102500000	511560000	495350000	0.488345	1	0.537535	0.127778	0.341705
Q60972	Histone-binding protein RBBP4	Rbbp4	27.8806	26.5414	27.0464	27.4066	27.3192	0.90761	1.1607	0.89765	1.1439	1.1031						10	4	4	22.8	13.4	13.4	47.655	0	14.509	885330000	65147000	417240000	402950000	0.742177	0.506899	0.471464	0.461342	0.778101
Q60973	Histone-binding protein RBBP7	Rbbp7	30.0611	28.4679	29.3814	29.2745	29.5814	1.0898	0.97375	1.0288	1.0276	0.95819						15	15	9	46.6	46.6	37.2	47.789	0	46.091	4090600000	334560000	1818800000	1937200000	0.569748	0.991905	0.845581	0.775134	0.666087
Q60987;Q64731;Q61660;Q499D0;Q61850;Q8K3Q3;Q9ES18;Q61575	Forkhead box protein G1	Foxg1	25.4765	NaN	27.246	26.127	23.5725	1.0713	NaN	0.83804	1.0064	NaN						5	5	3	12.9	12.9	9.8	51.624	0	13.1	403550000	94128000	152180000	157240000	0.711872	1	0.263679	0.975791	1
Q60996;Q6PD28	Serine/threonine-protein phosphatase 2A 56 kDa regulatory subunit gamma isoform	Ppp2r5c	25.0922	NaN	25.6011	25.0578	NaN	1.1416	NaN	1.3734	NaN	NaN						4	3	3	10.5	8.2	8.2	60.824	0.00037523	3.206	145280000	45812000	35024000	64440000	0.533395	1	0.0688963	1	1
Q61001	Laminin subunit alpha-5	Lama5	29.703	29.7088	NaN	31.5003	32.7463	1.053	1.1319	NaN	1.3166	1.3417						80	80	80	35	35	35	404.05	0	323.31	12072000000	10266000000	1192300000	613720000	0.727961	0.55034	1	0.0227053	0.116004
Q61016	Guanine nucleotide-binding protein G(I)/G(S)/G(O) subunit gamma-7	Gng7	24.5717	23.6873	24.1381	24.3529	24.5861	NaN	NaN	NaN	NaN	NaN						1	1	1	23.5	23.5	23.5	7.4796	0	5.7923	116560000	63845000	26424000	26288000	1	1	1	1	1
Q61024	Asparagine synthetase [glutamine-hydrolyzing]	Asns	26.4874	24.82	27.3963	26.7242	27.0091	1.1108	0.86859	0.9449	1.2328	0.84785						9	9	9	20.9	20.9	20.9	64.282	0	17.927	581430000	97396000	255130000	228910000	0.561463	0.768448	0.685544	0.253868	0.263117
Q61026	Nuclear receptor coactivator 2	Ncoa2	24.4414	21.6416	23.8863	24.3533	24.0198	0.61946	NaN	NaN	0.49903	NaN						5	5	5	4	4	4	158.46	0	5.934	115270000	9239000	50052000	55982000	0.149068	1	1	0.0409278	1
Q61036	Serine/threonine-protein kinase PAK 3	Pak3	26.2122	25.0663	26.5859	26.523	25.7142	1.0227	NaN	0.93751	1.0762	0.98013						14	4	4	28.1	11.6	11.6	62.397	0	36.45	385740000	58986000	161690000	165060000	0.847582	1	0.649681	0.66814	0.822327
Q61074	Protein phosphatase 1G	Ppm1g	23.3498	22.44	23.6171	23.5837	NaN	NaN	NaN	NaN	NaN	NaN						1	1	1	2.2	2.2	2.2	58.727	0.0014281	2.7149	41817000	5709500	21030000	15078000	1	1	1	1	1
Q61081	Hsp90 co-chaperone Cdc37;Hsp90 co-chaperone Cdc37, N-terminally processed	Cdc37	28.2347	27.5077	28.2678	28.3444	28.4327	1.222	1.0763	1.0749	0.99454	1.0476						11	11	11	33.5	33.5	33.5	44.593	0	45.222	1743000000	288490000	689200000	765320000	0.152688	0.722994	0.634014	0.974907	0.855356
Q61086	Frizzled-3	Fzd3	NaN	NaN	NaN	23.1589	NaN	NaN	NaN	NaN	NaN	NaN						1	1	1	2	2	2	76.207	0.0056962	1.7793	12866000	1254000	5455000	6157100	1	1	1	1	1
Q61097	Kinase suppressor of Ras 1	Ksr1	25.7996	22.9374	26.0382	24.7831	24.774	1.295	NaN	0.78411	0.99538	0.90563						7	7	7	11.7	11.7	11.7	96.754	0	10.089	226970000	52694000	85219000	89056000	0.239609	1	0.210114	0.988936	0.542846
Q61103	Zinc finger protein ubi-d4	Dpf2	NaN	NaN	NaN	NaN	23.2148	NaN	NaN	NaN	NaN	NaN						1	1	1	4.1	4.1	4.1	44.229	0.0062441	1.6905	15265000	4548400	4972200	5743900	1	1	1	1	1
Q61112	45 kDa calcium-binding protein	Sdf4	28.4573	25.8793	28.2605	28.0564	28.267	0.81682	0.76346	1.1672	0.7988	1.1737						9	9	9	33.2	33.2	33.2	42.064	0	18.767	1492900000	102400000	715960000	674530000	0.423458	0.518151	0.243647	0.24401	0.403539
Q61137	Astrotactin-1	Astn1	28.2671	25.4922	28.6207	27.7502	28.0294	0.79127	0.96272	1.1433	1.1502	1.1549						20	20	20	25	25	25	144.88	0	61.778	1385600000	174170000	643490000	567940000	0.350761	0.985087	0.323498	0.378048	0.460539
Q61142;Q6NVE3	Spindlin-1	Spin1	28.1853	26.6772	28.4588	28.9674	28.0223	0.91257	1.053	1.0162	0.99066	1.0609						9	9	9	45.4	45.4	45.4	29.642	0	26.046	1648600000	169050000	757460000	722130000	0.761726	0.787855	0.970191	0.991809	0.801687
Q61151	Serine/threonine-protein phosphatase 2A 56 kDa regulatory subunit epsilon isoform	Ppp2r5e	26.3609	24.9866	27.1428	25.8009	24.5975	1.3141	0.91984	1.051	1.0979	NaN						6	6	5	15.6	15.6	13.1	54.713	0	9.1477	395770000	131720000	131820000	132240000	0.139651	0.902179	0.825151	0.693385	1
Q61164	Transcriptional repressor CTCF	Ctcf	23.1631	NaN	NaN	NaN	23.7904	NaN	NaN	NaN	NaN	NaN						1	1	1	2	2	2	83.745	0.0074349	1.6417	37371000	4257000	10572000	22542000	1	1	1	1	1
Q61166	Microtubule-associated protein RP/EB family member 1	Mapre1	28.3742	27.3159	27.772	27.5813	29.2419	1.0006	1.1289	1.0251	1.0721	0.88936						11	10	10	57.5	57.5	57.5	30.016	0	35.644	1719900000	264100000	719950000	735820000	0.865914	0.584262	0.917259	0.681767	0.323446
Q61171	Peroxiredoxin-2	Prdx2	27.3886	26.2393	28.3912	28.2958	28.4963	0.8422	1.8736	0.99786	0.48325	0.87882						8	8	8	51.5	51.5	51.5	21.778	0	16.214	1480700000	1240500000	164720000	75478000	0.518881	0.00531867	0.908241	0.00193469	0.283727
Q61176	Arginase-1	Arg1	NaN	NaN	23.9982	25.0846	NaN	NaN	NaN	NaN	NaN	NaN						2	2	2	5.9	5.9	5.9	34.807	0.0010737	2.7363	52338000	48918000	1015000	2404900	1	1	1	1	1
Q61187	Tumor susceptibility gene 101 protein	Tsg101	24.989	23.808	25.946	23.5729	24.6374	NaN	NaN	0.81999	NaN	NaN						4	4	4	12.5	12.5	12.5	44.123	0	10.117	208930000	30173000	98366000	80394000	1	1	0.299185	1	1
Q61189	Methylosome subunit pICln	Clns1a	25.3967	NaN	25.7337	25.443	25.4407	NaN	NaN	NaN	NaN	NaN						2	2	2	16.1	16.1	16.1	26.021	0	10.029	211400000	30130000	97398000	83874000	1	1	1	1	1
Q61191	Host cell factor 1;HCF N-terminal chain 1;HCF N-terminal chain 2;HCF N-terminal chain 3;HCF N-terminal chain 4;HCF N-terminal chain 5;HCF N-terminal chain 6;HCF C-terminal chain 1;HCF C-terminal chain 2;HCF C-terminal chain 3;HCF C-terminal chain 4;HCF C-terminal chain 5;HCF C-terminal chain 6	Hcfc1	25.5286	NaN	25.8469	25.5565	NaN	0.94471	NaN	0.83296	1.7028	NaN						6	6	6	4	4	4	210.43	0	12.882	536270000	41293000	407110000	87870000	0.920531	1	0.336835	0.00510863	1
Q61205	Platelet-activating factor acetylhydrolase IB subunit gamma	Pafah1b3	24.5676	23.4183	24.2151	24.3419	25.542	NaN	NaN	NaN	NaN	1.1475						3	3	3	14.7	14.7	14.7	25.853	0	5.846	141380000	51606000	43891000	45886000	1	1	1	1	0.692267
Q61206	Platelet-activating factor acetylhydrolase IB subunit beta	Pafah1b2	29.0708	27.144	29.2357	29.0555	28.9557	1.2699	1.2394	1.0928	1.1601	1.031						8	8	8	42.4	42.4	42.4	25.581	0	33.289	2757800000	1256400000	711360000	790040000	0.088573	0.341094	0.451022	0.349499	0.923264
Q61207	Prosaposin	Psap	33.4617	32.5115	33.4447	33.4215	33.2601	0.78117	0.72647	1.0551	0.82189	1.2368						28	28	28	56	56	56	61.422	0	178.64	58022000000	4255300000	26874000000	26893000000	0.293863	0.327656	0.671235	0.351429	0.283184
Q61214;Q9Z188	Dual specificity tyrosine-phosphorylation-regulated kinase 1A;Dual specificity tyrosine-phosphorylation-regulated kinase 1B	Dyrk1a;Dyrk1b	24.9822	NaN	24.6065	NaN	NaN	1.7179	NaN	1.011	NaN	NaN						6	6	6	8.5	8.5	8.5	85.493	0	6.452	86085000	14057000	21950000	50079000	0.006916	1	0.932093	1	1
Q61220	Protein kinase C-binding protein NELL2	Nell2	30.0061	28.9696	29.8143	29.4779	29.6596	1.023	1.0407	0.9272	0.8894	0.86907						21	21	21	32.7	32.7	32.7	91.431	0	114.8	4457300000	410250000	2105000000	1942000000	0.866571	0.80483	0.400985	0.583078	0.246151
Q61233	Plastin-2	Lcp1	25.7708	NaN	25.9924	26.2851	24.6958	1.2155	NaN	0.85267	1.3942	NaN						14	10	10	27.6	21.2	21.2	70.148	0	15.948	317770000	69746000	106520000	141500000	0.373841	1	0.399623	0.0607732	1
Q61245	Collagen alpha-1(XI) chain	Col11a1	23.9783	NaN	NaN	24.0928	25.631	NaN	NaN	NaN	NaN	NaN						2	2	2	1.3	1.3	1.3	181.03	0.0087376	1.4801	86382000	50362000	21317000	14703000	1	1	1	1	1
Q61249;Q9QZ29	Immunoglobulin-binding protein 1	Igbp1	23.3903	NaN	23.8668	23.622	24.2481	NaN	NaN	0.96231	NaN	0.94542						3	3	3	10	10	10	38.97	0	6.0185	62687000	11594000	29952000	21141000	1	1	0.853152	1	0.686623
Q61286	Transcription factor 12	Tcf12	NaN	NaN	22.9549	NaN	NaN	NaN	NaN	NaN	NaN	NaN						3	1	1	4.7	2.1	2.1	75.81	0.0093093	1.4527	13360000	0	8130400	5230100	1	1	1	1	1
Q61290;P97445	Voltage-dependent R-type calcium channel subunit alpha-1E	Cacna1e	26.1502	NaN	25.1499	NaN	NaN	1.1368	NaN	1.1514	NaN	NaN						4	4	4	2.6	2.6	2.6	257.23	0	8.1376	111700000	24226000	48681000	38791000	0.544831	1	0.44908	1	1
Q61292	Laminin subunit beta-2	Lamb2	30.1044	30.0465	NaN	31.8005	32.8654	0.50878	0.68184	NaN	0.68542	1.5605						74	74	74	51.3	51.3	51.3	196.58	0	323.31	13912000000	11547000000	1161200000	1203200000	0.0169852	0.248631	1	0.0880269	0.00900953
Q61301	Catenin alpha-2	Ctnna2	27.3221	26.5865	28.2175	27.8312	27.9252	1.0779	0.96502	1.0823	0.85643	0.9645						23	16	16	31.8	22.7	22.7	105.28	0	63.729	1179400000	307240000	464410000	407760000	0.663126	0.956232	0.595149	0.417013	0.700682
Q61315	Adenomatous polyposis coli protein	Apc	23.0512	NaN	27.6335	24.1268	23.8092	NaN	NaN	0.85483	0.89292	NaN						6	6	6	3.6	3.6	3.6	311.09	0	5.5388	262010000	88301000	112830000	60874000	1	1	0.176681	0.665018	1
Q61316	Heat shock 70 kDa protein 4	Hspa4	31.2267	30.1004	30.8087	31.2212	30.8158	1.2246	1.3339	0.93452	1.1119	0.94585						39	36	35	63	59.3	57.4	94.132	0	207.98	10993000000	2478600000	4096900000	4417100000	0.168688	0.169814	0.445858	0.385984	0.594478
Q61324	Aryl hydrocarbon receptor nuclear translocator 2	Arnt2	28.9696	27.4451	29.0518	27.8658	28.2218	0.61965	0.95751	1.0049	0.73728	1.1287						20	20	20	49	49	49	77.902	0	66.148	2022800000	206350000	1012800000	803620000	0.0681032	0.933654	0.956591	0.123005	0.546989
Q61330	Contactin-2	Cntn2	26.5133	22.0964	26.2159	26.4373	24.6588	0.55745	NaN	0.85631	0.56452	NaN						10	10	10	12.4	12.4	12.4	113.22	0	19.956	343550000	60098000	155620000	127830000	0.0469542	1	0.319316	0.0524892	1
Q61361	Brevican core protein	Bcan	28.7455	25.7	27.7746	26.9326	27.2548	0.7088	0.52949	1.0118	0.52069	0.66058						13	13	13	20.3	20.3	20.3	95.814	0	44.891	1154600000	427420000	386710000	340480000	0.173395	0.152968	0.996421	0.0321368	0.0221273
Q61398	Procollagen C-endopeptidase enhancer 1	Pcolce	NaN	NaN	NaN	NaN	NaN	NaN	NaN	NaN	NaN	NaN						2	2	2	4.5	4.5	4.5	50.167	0.00038685	3.5031	13812000	168720	482410	13161000	1	1	1	1	1
Q61425	Hydroxyacyl-coenzyme A dehydrogenase, mitochondrial	Hadh	25.7306	25.1123	24.7489	24.7296	25.7712	0.98345	0.51883	NaN	NaN	1.3047						2	2	2	6.4	6.4	6.4	34.463	0.00037893	3.3132	214820000	78925000	68022000	67875000	0.958072	0.142976	1	1	0.369006
Q61481;Q64338	Calcium/calmodulin-dependent 3,5-cyclic nucleotide phosphodiesterase 1A	Pde1a	25.3203	23.296	25.6994	NaN	25.4435	0.7058	NaN	0.93115	NaN	1.0891						4	4	3	8.7	8.7	6.2	64.528	0	8.6246	174350000	56877000	62811000	54662000	0.277345	1	0.709986	1	0.834386
Q61490	CD166 antigen	Alcam	27.3947	25.0532	27.0763	27.4883	27.3798	1.0424	0.96415	0.99735	0.90317	1.1876						11	11	11	23	23	23	65.091	0	33.801	870830000	150820000	335470000	384530000	0.780192	0.98162	0.956112	0.714396	0.551773
Q61500	Integral membrane protein 2A	Itm2a	NaN	NaN	NaN	22.6104	NaN	NaN	NaN	NaN	NaN	NaN						3	3	3	10.6	10.6	10.6	29.691	0.00036377	2.8881	30252000	2606500	11916000	15729000	1	1	1	1	1
Q61508	Extracellular matrix protein 1	Ecm1	NaN	NaN	NaN	NaN	NaN	NaN	NaN	NaN	NaN	NaN						1	1	1	2	2	2	62.832	0.0047649	1.8057	9065600	1190100	2886500	4989000	1	1	1	1	1
Q61510	E3 ubiquitin/ISG15 ligase TRIM25	Trim25	NaN	NaN	NaN	NaN	25.6216	NaN	NaN	NaN	NaN	NaN						2	2	2	3.2	3.2	3.2	71.726	0.00072307	2.847	64164000	11821000	18737000	33606000	1	1	1	1	1
Q61543	Golgi apparatus protein 1	Glg1	28.8702	27.9892	29.1442	28.3612	28.5207	0.9215	0.87875	0.94167	0.91663	0.89755						27	27	27	29.2	29.2	29.2	133.73	0	68.314	2296300000	299650000	1028500000	968090000	0.797301	0.703399	0.492327	0.658165	0.356698
Q61545	RNA-binding protein EWS	Ewsr1	28.6392	28.09	28.3032	28.8667	28.6528	0.79263	0.5773	1.2093	0.75436	1.0541						10	10	10	21.5	21.5	21.5	68.461	0	41.453	2226200000	452470000	884750000	888970000	0.354419	0.128672	0.138722	0.150564	0.829026
Q61548	Clathrin coat assembly protein AP180	Snap91	30.166	29.0008	30.407	29.9005	30.1456	1.1984	1.2055	0.97258	1.2537	0.96392						21	21	19	29.6	29.6	27.4	91.85	0	60.649	6660300000	2191900000	2128300000	2340000000	0.222698	0.378952	0.719411	0.065088	0.700457
Q61550;A2AU37	Double-strand-break repair protein rad21 homolog;Double-strand-break repair protein rad21-like protein 1	Rad21;Rad21l1	23.6341	NaN	23.8145	23.3817	23.4864	NaN	NaN	1.1484	NaN	NaN						2	2	2	3.8	3.8	3.8	72.082	0.0059692	1.7261	53412000	4991900	23282000	25138000	1	1	0.457727	1	1
Q61553	Fascin	Fscn1	29.4613	27.8572	29.4767	28.5474	29.6716	1.1154	1.0911	0.98321	1.1513	0.90569						16	16	16	37.1	37.1	37.1	54.507	0	70.209	3438500000	964280000	1177700000	1296500000	0.470373	0.682773	0.805169	0.374807	0.389504
Q61554	Fibrillin-1	Fbn1	29.4137	29.4015	NaN	30.778	32.2935	0.57949	1.3223	NaN	0.93194	1.3901						79	79	76	36.1	36.1	35.1	312.3	0	323.31	8529400000	6666000000	1399300000	464070000	0.0413637	0.18409	1	0.758386	0.0715759
Q61584	Fragile X mental retardation syndrome-related protein 1	Fxr1	27.257	25.2251	27.0734	26.8978	26.9269	0.99901	NaN	0.77688	1.0834	0.8423						7	7	6	13.9	13.9	12.7	76.221	0	9.9664	655680000	182740000	264330000	208610000	0.930078	1	0.127081	0.644475	0.248622
Q61595	Kinectin	Ktn1	27.9088	25.5699	27.8059	27.8113	27.7259	0.85165	0.6947	0.93654	0.84156	0.96642						15	15	15	15.3	15.3	15.3	152.59	0	34.713	1071900000	134620000	481520000	455740000	0.535543	0.380873	0.518884	0.366631	0.712134
Q61598	Rab GDP dissociation inhibitor beta	Gdi2	30.4956	29.05	30.5669	30.4481	30.3609	0.95902	0.9073	1.0798	1.0113	1.0886						32	24	24	79.1	64	64	50.537	0	126.3	7174300000	1858800000	2670600000	2644900000	0.859899	0.786807	0.522059	0.862436	0.712261
Q61624	Zinc finger protein 148	Znf148	25.4312	23.5922	24.0195	23.8373	24.244	0.77687	NaN	NaN	NaN	NaN						3	3	3	4.4	4.4	4.4	88.75	0	5.569	116450000	22343000	50070000	44039000	0.427876	1	1	1	1
Q61644	Protein kinase C and casein kinase substrate in neurons protein 1	Pacsin1	31.5698	30.5683	31.4926	31.3269	31.3954	1.1597	1.214	0.98022	1.0741	0.8597						25	25	24	65.1	65.1	63.5	50.575	0	213.01	15477000000	5848800000	4572500000	5055800000	0.323441	0.361525	0.780759	0.544323	0.216342
Q61655	ATP-dependent RNA helicase DDX19A	Ddx19a	25.486	24.5648	26.7832	23.287	25.8941	0.71546	1.0461	0.97399	NaN	0.75204						6	6	4	14.2	14.2	9.8	53.932	0	16.553	300270000	39032000	143970000	117260000	0.29537	0.785543	0.832997	1	0.161486
Q61656	Probable ATP-dependent RNA helicase DDX5	Ddx5	34.3128	33.2636	34.0439	33.9648	34.0888	0.92018	0.83025	1.015	0.84086	1.0482						43	43	34	63.2	63.2	49.2	69.289	0	323.31	93616000000	7961400000	43027000000	42627000000	0.713475	0.567122	0.940823	0.409815	0.859661
Q61687	Transcriptional regulator ATRX	Atrx	25.0142	22.5062	26.3615	24.6885	25.5572	0.68008	NaN	0.90971	0.95364	0.97976						8	8	8	3.8	3.8	3.8	278.58	0	14.917	252180000	25815000	123590000	102770000	0.233062	1	0.5224	0.853534	0.820844
Q61701	ELAV-like protein 4	Elavl4	28.2555	28.2086	28.9911	29.0383	28.4297	0.75309	1.0535	0.96509	1.1239	0.88429						15	9	5	43.1	32.5	19	42.368	0	43.704	2242400000	362560000	946320000	933480000	0.257895	0.767043	0.690341	0.460589	0.303908
Q61730	Interleukin-1 receptor accessory protein	Il1rap	NaN	23.6931	NaN	24.58	24.8646	NaN	NaN	NaN	NaN	NaN						1	1	1	1.8	1.8	1.8	65.74	0.0036101	2.0523	81556000	18703000	27299000	35554000	1	1	1	1	1
Q61735	Leukocyte surface antigen CD47	Cd47	24.9992	NaN	24.2325	23.8681	NaN	0.66586	NaN	NaN	NaN	NaN						2	2	2	8.9	8.9	8.9	33.097	0.0042153	1.9511	68558000	27814000	23675000	17069000	0.210851	1	1	1	1
Q61739	Integrin alpha-6;Integrin alpha-6 heavy chain;Integrin alpha-6 light chain	Itga6	23.4157	NaN	23.5612	23.2065	NaN	0.95032	NaN	NaN	NaN	NaN						4	4	4	3.9	3.9	3.9	122.16	0	5.5909	46245000	4759400	17287000	24199000	0.938943	1	1	1	1
Q61749	Translation initiation factor eIF-2B subunit delta	Eif2b4	25.5839	NaN	24.2944	24.9453	23.2741	0.96737	NaN	NaN	0.84049	NaN						3	3	3	8.2	8.2	8.2	57.624	0	4.327	113320000	24148000	52418000	36752000	0.995058	1	1	0.517329	1
Q61753	D-3-phosphoglycerate dehydrogenase	Phgdh	30.1049	28.4751	30.3001	29.6917	30.4297	0.68161	0.42999	1.22	0.6786	0.98115						18	18	18	39.6	39.6	39.6	56.585	0	76.517	5621300000	960070000	2575100000	2086100000	0.123928	0.0323319	0.0622335	0.0810575	0.807298
Q61768	Kinesin-1 heavy chain	Kif5b	27.5851	23.916	27.4248	25.7601	27.7307	1.1971	1.0808	1.3492	1.0118	0.79995						28	18	18	37	25.1	25.1	109.55	0	38.323	759920000	179330000	295290000	285290000	0.336453	0.705754	0.0945205	0.958669	0.0882095
Q61771	Kinesin-like protein KIF3B;Kinesin-like protein KIF3B, N-terminally processed	Kif3b	23.7596	22.6196	24.3664	23.3382	23.466	NaN	NaN	0.95051	NaN	NaN						6	2	2	9.4	3.9	3.9	85.287	0	3.6529	68218000	9606400	27819000	30793000	1	1	0.798083	1	1
Q61789	Laminin subunit alpha-3	Lama3	24.8426	NaN	24.637	NaN	24.8739	NaN	NaN	NaN	NaN	NaN						2	2	2	0.4	0.4	0.4	366.22	0.0036208	2.0738	97877000	25029000	36988000	35861000	1	1	1	1	1
Q61792	LIM and SH3 domain protein 1	Lasp1	29.8443	29.0643	29.7569	29.8067	30.2856	0.96462	0.91496	1.1355	0.96933	1.1276						13	12	12	47.1	43.3	43.3	29.994	0	54.842	5537000000	3061600000	1189200000	1286200000	0.881547	0.809981	0.259896	0.923903	0.579454
Q61809	Leucine-rich repeat neuronal protein 1	Lrrn1	NaN	NaN	22.0959	NaN	NaN	NaN	NaN	NaN	NaN	NaN						1	1	1	2	2	2	80.547	0.0076359	1.5584	4482500	0	4482500	0	1	1	1	1	1
Q61823	Programmed cell death protein 4	Pdcd4	26.4246	23.072	27.0571	26.2702	26.0718	0.83073	NaN	1.0403	0.93542	1.149						10	10	10	28.6	28.6	28.6	51.702	0	21.632	459190000	70050000	203360000	185780000	0.484481	1	0.865909	0.828873	0.688733
Q61831	Mitogen-activated protein kinase 10	Mapk10	27.3476	26.3512	28.357	27.9115	27.2735	1.1026	1.3407	1.0965	0.96442	0.83205						10	10	3	32.3	32.3	15.7	52.532	0	26.297	1072700000	198640000	451160000	422870000	0.586089	0.243024	0.523787	0.881251	0.223341
Q61879	Myosin-10	Myh10	24.6441	26.2772	26.3779	25.0627	24.8289	0.62684	NaN	0.93397	1.1244	NaN						18	9	6	10.9	6	4.7	228.99	0	13.287	334200000	146630000	74534000	113030000	0.157845	1	0.632778	0.617313	1
Q61885	Myelin-oligodendrocyte glycoprotein	Mog	26.4805	NaN	25.6916	NaN	NaN	NaN	NaN	NaN	NaN	NaN						2	2	2	9.3	9.3	9.3	28.271	0	4.7427	198830000	81202000	7328400	110300000	1	1	1	1	1
Q61937	Nucleophosmin	Npm1	30.303	28.6967	30.0596	29.8724	29.8994	1.1257	1.2693	1.1206	1.0949	0.9481						9	9	9	36.6	36.6	36.6	32.56	0	45.073	5714400000	980490000	2122100000	2611800000	0.433268	0.260683	0.319004	0.453431	0.607271
Q61990	Poly(rC)-binding protein 2	Pcbp2	30.6894	29.3082	30.2893	30.3997	30.8204	1.0499	1.0318	1.1644	1.1308	1.1425						15	10	8	51.9	39	31.8	38.221	0	48.848	8184900000	1504600000	2976300000	3704000000	0.741961	0.831381	0.167883	0.318647	0.531971
Q62009;CON__Q2KJC7	Periostin	Postn	NaN	NaN	NaN	NaN	24.7012	NaN	NaN	NaN	NaN	1.3885						3	3	3	6.2	6.2	6.2	93.142	0.0027054	2.2764	27277000	21302000	3758400	2216600	1	1	1	1	0.243517
Q62048	Astrocytic phosphoprotein PEA-15	Pea15	28.7847	27.4753	28.5728	28.205	28.6172	1.0819	1.0946	1.1651	1.3772	0.88793						9	9	9	60	60	60	15.054	0	29.354	1984300000	560950000	669570000	753740000	0.527392	0.673386	0.250052	0.0339115	0.317854
Q62092	Neuron-specific protein family member 1	Nsg1	NaN	NaN	NaN	NaN	NaN	NaN	NaN	NaN	NaN	NaN						2	2	2	12.4	12.4	12.4	20.929	0.00037355	3.1794	15096000	1950300	2547000	10599000	1	1	1	1	1
Q62093	Serine/arginine-rich splicing factor 2	Srsf2	26.9517	24.9186	26.3975	27.194	27.8476	1.4051	NaN	0.86829	1.1509	0.74972						5	5	5	25.3	25.3	25.3	25.476	0	18.853	794100000	392540000	203820000	197740000	0.0603338	1	0.359693	0.442203	0.0350295
Q62095;Q61496	ATP-dependent RNA helicase DDX3Y	Ddx3y	28.8926	28.0026	29.4224	27.9112	29.5876	0.97147	0.77743	1.3378	0.86181	1.2239						37	10	10	55.2	16.3	16.3	73.427	0	31.822	2882100000	280800000	1277600000	1323700000	0.997682	0.445203	0.00381036	0.436202	0.311595
Q62108	Disks large homolog 4	Dlg4	28.4545	26.7936	28.1139	27.4451	28.8626	1.0228	0.9197	0.77455	0.9525	0.90461						16	14	14	33.6	28.5	28.5	80.471	0	50.755	1522700000	655610000	498950000	368180000	0.767752	0.821153	0.0408874	0.891185	0.387028
Q62141	Paired amphipathic helix protein Sin3b	Sin3b	24.4	NaN	22.6544	24.6709	23.7788	0.58769	NaN	NaN	1.023	NaN						3	3	3	4	4	4	126.4	0.0017655	2.6242	74499000	7192800	36321000	30985000	0.115483	1	1	0.923228	1
Q62148;Q9CZS1	Retinal dehydrogenase 2;Aldehyde dehydrogenase X, mitochondrial	Aldh1a2;Aldh1b1	24.6363	NaN	NaN	NaN	NaN	NaN	NaN	NaN	NaN	NaN						3	2	2	5.6	4.1	4.1	56.625	0.0059505	1.7096	32355000	8795600	9349700	14210000	1	1	1	1	1
Q62165	Dystroglycan;Alpha-dystroglycan;Beta-dystroglycan	Dag1	27.1972	24.9954	26.4854	25.971	27.027	0.87337	0.98173	1.0762	0.75632	1.0333						5	5	5	7.3	7.3	7.3	96.904	0	15.406	516530000	68495000	232460000	215570000	0.618336	0.939048	0.731183	0.321306	0.981659
Q62167;P16381	ATP-dependent RNA helicase DDX3X;Putative ATP-dependent RNA helicase Pl10	Ddx3x;D1Pas1	32.3164	30.6927	31.9452	32.1864	32.3759	0.95534	0.81306	1.0952	0.92382	1.0024						37	36	10	59.2	57.6	20.5	73.101	0	172.46	23649000000	2653700000	10751000000	10244000000	0.84573	0.522409	0.438534	0.723595	0.943976
Q62181	Semaphorin-3C	Sema3c	NaN	23.993	NaN	21.7024	NaN	NaN	NaN	NaN	NaN	NaN						2	2	2	2.8	2.8	2.8	85.288	0.0050713	1.7901	20108000	3144900	4376600	12587000	1	1	1	1	1
Q62188	Dihydropyrimidinase-related protein 3	Dpysl3	30.0291	29.6955	30.2868	29.8284	30.1405	0.90847	0.73086	1.0386	1.105	1.0401						24	20	18	57.7	48.8	46.3	61.936	0	125.41	6324800000	2644500000	1819000000	1861300000	0.671066	0.336226	0.77921	0.412588	0.889997
Q62189	U1 small nuclear ribonucleoprotein A	Snrpa	29.0663	28.3478	28.8966	28.9617	29.4195	0.94001	1.055	0.89546	0.87316	1.0807						9	9	7	41.1	41.1	35.9	31.835	0	25.47	2963500000	806460000	1054500000	1102500000	0.872313	0.762649	0.317311	0.478312	0.740438
Q62205;Q9ER60;Q9WTU3;Q9JJV9	Sodium channel protein type 9 subunit alpha;Sodium channel protein type 4 subunit alpha;Sodium channel protein type 8 subunit alpha;Sodium channel protein type 5 subunit alpha	Scn9a;Scn4a;Scn8a;Scn5a	23.1941	NaN	NaN	24.5142	NaN	NaN	NaN	NaN	0.96453	NaN						2	2	1	1.5	1.5	1	225.81	0	4.7488	33558000	5473800	15860000	12224000	1	1	1	0.88861	1
Q62217	Semaphorin-5A	Sema5a	22.829	NaN	NaN	NaN	NaN	NaN	NaN	NaN	NaN	NaN						2	2	2	2.6	2.6	2.6	120.83	0.0047771	1.8168	7450800	0	4111500	3339300	1	1	1	1	1
Q62219	Transforming growth factor beta-1-induced transcript 1 protein	Tgfb1i1	NaN	NaN	NaN	21.8733	22.6933	NaN	NaN	NaN	NaN	NaN						1	1	1	2	2	2	50.1	0.0079075	1.5376	12891000	6959000	2681100	3250900	1	1	1	1	1
Q62241	U1 small nuclear ribonucleoprotein C	Snrpc	27.1472	26.3906	26.6614	26.9871	27.5027	0.78894	0.60867	0.90818	0.61497	0.87085						3	3	3	24.5	24.5	24.5	17.364	0	14.759	806450000	176390000	313160000	316910000	0.370245	0.244356	0.515785	0.0882424	0.32933
Q62261	Spectrin beta chain, non-erythrocytic 1	Sptbn1	34.0011	33.1447	33.802	33.741	33.7728	0.84629	0.91758	0.93924	0.82218	1.0605						135	135	131	65.8	65.8	64.2	274.22	0	323.31	80406000000	22336000000	28359000000	29711000000	0.465409	0.817946	0.476249	0.35228	0.814002
Q62276	Mediator of RNA polymerase II transcription subunit 22	Med22	NaN	NaN	NaN	NaN	NaN	NaN	NaN	NaN	NaN	NaN						1	1	1	4.5	4.5	4.5	22.282	0.0073642	1.5807	11014000	2564000	600750	7849000	1	1	1	1	1
Q62277	Synaptophysin	Syp	29.5392	28.2064	29.6326	29.7078	29.1826	1.1414	1.1271	1.0044	1.045	0.89901						5	5	5	16.2	16.2	16.2	34.024	0	13.243	4371400000	2281700000	1053600000	1036000000	0.380096	0.562709	0.982256	0.685007	0.362844
Q62280	Protein SSXT	Ss18	24.0664	NaN	NaN	NaN	NaN	NaN	NaN	NaN	NaN	NaN						1	1	1	1.9	1.9	1.9	45.864	0.0047634	1.8047	17568000	3377500	6475900	7714800	1	1	1	1	1
Q62283	Tetraspanin-7	Tspan7	25.7322	24.6108	25.4809	25.5379	27.1065	NaN	NaN	NaN	NaN	1.1346						3	3	3	13.7	13.7	13.7	27.544	0	25.897	349750000	63026000	146540000	140190000	1	1	1	1	0.690194
Q62288;Q8BKV0	Testican-1	Spock1	26.1623	24.6269	24.847	25.9527	25.9147	1.1579	0.90095	NaN	1.3067	0.88414						6	6	6	17.9	17.9	17.9	49.55	0	9.6246	334810000	26656000	137820000	170330000	0.495488	0.852351	1	0.220683	0.471974
Q62315	Protein Jumonji	Jarid2	NaN	NaN	NaN	NaN	NaN	NaN	NaN	NaN	NaN	NaN						1	1	1	0.6	0.6	0.6	137.44	1	-2	0	0	0	0	1	1	1	1	1
Q62318	Transcription intermediary factor 1-beta	Trim28	29.1934	27.2099	28.4887	28.6416	28.5814	1.2283	1.3075	1.0292	1.0913	0.8334						19	19	19	38.4	38.4	38.4	88.846	0	92.269	2198200000	378280000	912410000	907460000	0.16193	0.229557	0.892984	0.575581	0.150865
Q62351	Transferrin receptor protein 1	Tfrc	25.3294	23.632	26.4047	24.41	24.3184	1.1197	NaN	1.4126	NaN	NaN						8	8	8	13	13	13	85.73	0	12.125	246950000	52403000	84562000	109980000	0.586535	1	0.0476434	1	1
Q62376	U1 small nuclear ribonucleoprotein 70 kDa	Snrnp70	25.9205	NaN	26.8435	25.4575	25.9421	1.236	NaN	0.99975	0.85962	1.0237						8	8	8	19.9	19.9	19.9	51.991	0	10.15	337370000	73378000	133990000	130010000	0.335437	1	0.968872	0.569211	1
Q62383	Transcription elongation factor SPT6	Supt6h	28.1524	24.3246	27.8957	27.5839	28.0276	0.96297	0.88908	1.0846	1.1235	1.1857						18	18	18	14	14	14	199.08	0	41.391	1172600000	275570000	421640000	475370000	0.966904	0.821326	0.583294	0.519674	0.369472
Q62384	Zinc finger protein ZPR1	Zpr1	24.1605	NaN	23.5775	NaN	23.8832	NaN	NaN	NaN	NaN	NaN						2	2	2	4.8	4.8	4.8	50.714	0.0020783	2.4593	57382000	10510000	19804000	27069000	1	1	1	1	1
Q62392	Pleckstrin homology-like domain family A member 1	Phlda1	26.5547	23.6941	26.2758	25.1783	27.4004	0.94092	NaN	1.2111	NaN	0.93124						3	3	3	5.7	5.7	5.7	45.582	0	3.6663	439070000	42665000	201370000	195030000	0.857201	1	0.317311	1	0.549539
Q62393	Tumor protein D52	Tpd52	25.9902	NaN	24.504	25.307	24.8193	1.0792	NaN	NaN	0.96842	NaN						3	3	3	17.9	17.9	17.9	24.313	0	10.654	170290000	48056000	63314000	58918000	0.690756	1	1	0.901196	1
Q62413	Ephrin type-A receptor 6	Epha6	23.4979	24.2335	24.8362	26.1856	NaN	NaN	NaN	NaN	1.0056	NaN						6	4	3	7.3	5.3	4	116.18	0	6.2207	137850000	19566000	62888000	55394000	1	1	1	0.914334	1
Q62415	Apoptosis-stimulating of p53 protein 1	Ppp1r13b	26.4808	24.3949	25.5127	26.2657	25.2344	1.0619	1.4821	1.1302	0.9348	0.96688						4	4	3	4.7	4.7	4	119.17	0	11.271	299200000	32963000	165940000	100300000	0.715073	0.110219	0.512134	0.826629	0.769644
Q62417	Sorbin and SH3 domain-containing protein 1	Sorbs1	28.0565	25.481	27.2848	27.4423	27.4882	1.071	1.1225	0.77437	0.72096	1.0237						13	12	12	14.2	13.3	13.3	143.07	0	46.801	939070000	222190000	367680000	349200000	0.568747	0.61405	0.122962	0.225365	0.983065
Q62418	Drebrin-like protein	Dbnl	27.1888	24.593	26.4626	25.627	27.5679	0.95253	1.1517	0.97996	1.0388	1.0429						13	13	13	38.5	38.5	38.5	48.699	0	37.219	745140000	292980000	195360000	256800000	0.900337	0.55315	0.864196	0.873504	0.953284
Q62419;Q62421	Endophilin-A2	Sh3gl1	NaN	21.9872	23.8014	NaN	26.9942	NaN	NaN	NaN	NaN	1.1122						7	3	3	17.4	8.2	8.2	41.518	0	5.6744	160580000	106720000	26291000	27568000	1	1	1	1	0.752355
Q62420	Endophilin-A1	Sh3gl2	29.7072	29.0797	29.8547	29.9328	29.6439	1.0579	1.0996	0.89235	1.1061	0.96618						14	14	10	52	52	42.3	39.955	0	74.565	4956400000	1862700000	1554700000	1539000000	0.706018	0.636042	0.226678	0.408275	0.714189
Q62422	Osteoclast-stimulating factor 1	Ostf1	22.4436	NaN	22.9048	NaN	22.5488	NaN	NaN	NaN	NaN	NaN						1	1	1	5.6	5.6	5.6	23.782	0.0074074	1.6162	19693000	3274800	9108600	7309600	1	1	1	1	1
Q62425	Cytochrome c oxidase subunit NDUFA4	Ndufa4	29.7192	29.3872	29.5443	30.219	30.6058	1.0132	1.1514	1.1093	0.97369	1.1607						7	7	7	56.1	56.1	56.1	9.3267	0	19.83	6102800000	1582700000	2151500000	2368600000	0.912986	0.501508	0.369283	0.943566	0.476773
Q62426	Cystatin-B	Cstb	28.8014	28.0721	28.6249	28.4394	29.4261	1.0923	1.3662	1.1306	0.98428	1.1319						5	5	5	51	51	51	11.045	0	29.266	2655200000	262300000	1013000000	1379800000	0.489415	0.156612	0.372191	0.977985	0.565549
Q62433	Protein NDRG1	Ndrg1	30.7287	29.9234	30.8298	30.7012	31.1394	0.97864	0.95879	1.1618	0.79305	1.3159						11	11	11	52.3	52.3	52.3	43.008	0	132.39	9992000000	771270000	4482900000	4737800000	0.936098	0.945188	0.174994	0.273339	0.147297
Q62441;Q62440;Q9WVB2	Transducin-like enhancer protein 4;Transducin-like enhancer protein 1;Transducin-like enhancer protein 2	Tle4;Tle1;Tle2	25.7761	24.4141	25.3045	25.587	27.009	NaN	NaN	NaN	NaN	0.86894						7	7	4	13.3	13.3	9.4	83.786	0	8.8257	335630000	120790000	125870000	88960000	1	1	1	1	0.323452
Q62443	Neuronal pentraxin-1	Nptx1	28.116	25.7754	28.7048	28.1552	27.4184	1.3908	1.0747	0.80955	1.1578	0.88251						11	11	11	31.7	31.7	31.7	47.117	0	105.91	1379400000	165370000	626390000	587680000	0.0167703	0.719576	0.0814616	0.356007	0.3667
Q62465	Synaptic vesicle membrane protein VAT-1 homolog	Vat1	NaN	NaN	25.3633	NaN	NaN	NaN	NaN	1.0786	NaN	NaN						5	5	5	15	15	15	43.096	0	6.7688	86263000	36573000	16094000	33596000	1	1	0.682803	1	1
Q62507	Cochlin	Coch	22.1095	NaN	NaN	NaN	22.4314	NaN	NaN	NaN	NaN	NaN						4	4	4	6.9	6.9	6.9	59.949	0	5.1489	27938000	6358700	5697300	15882000	1	1	1	1	1
Q62523	Zyxin	Zyx	27.7571	25.4914	27.0574	27.3899	27.2242	0.80588	0.70152	1.0906	0.93885	1.17						5	5	5	12.9	12.9	12.9	60.545	0	13.484	903440000	172590000	347330000	383520000	0.391309	0.393401	0.679148	0.841313	0.596217
Q63739;O70274	Protein tyrosine phosphatase type IVA 1;Protein tyrosine phosphatase type IVA 2	Ptp4a1;Ptp4a2	26.7416	NaN	27.1865	29.8776	26.3222	1.0632	NaN	0.99936	0.72092	0.79045						4	4	4	29.5	29.5	29.5	19.815	0	7.9835	1352200000	977430000	196360000	178460000	0.710799	1	0.966798	0.132443	0.139568
Q63810	Calcineurin subunit B type 1	Ppp3r1	26.951	NaN	25.5244	24.198	24.2123	1.1737	NaN	0.80841	NaN	NaN						4	4	4	42.9	42.9	42.9	19.3	0	15.805	216680000	37070000	92594000	87020000	0.390882	1	0.268037	1	1
Q63829	COMM domain-containing protein 3	Commd3	NaN	NaN	NaN	NaN	23.0897	NaN	NaN	NaN	NaN	NaN						1	1	1	6.2	6.2	6.2	22.037	0.0074212	1.6348	8926900	1752700	3111300	4062900	1	1	1	1	1
Q63844	Mitogen-activated protein kinase 3	Mapk3	26.1325	25.4988	25.9817	26.0539	26.2667	0.86586	1.9495	1.0994	1.1765	0.98263						9	5	5	32.1	20	20	43.066	0	8.2966	374470000	106960000	117730000	149790000	0.670573	0.00254659	0.611343	0.479643	0.832366
Q63912	Oligodendrocyte-myelin glycoprotein	Omg	24.098	NaN	NaN	23.6972	23.4906	NaN	NaN	NaN	NaN	NaN						1	1	1	2.5	2.5	2.5	49.283	0.0027137	2.2982	55815000	19178000	16924000	19713000	1	1	1	1	1
Q63932	Dual specificity mitogen-activated protein kinase kinase 2	Map2k2	NaN	NaN	24.5469	NaN	NaN	NaN	NaN	NaN	NaN	NaN						7	1	1	18.5	3.5	3.5	44.402	0.0036077	2.0449	24510000	5195700	13288000	6026200	1	1	1	1	1
Q63943	Myocyte-specific enhancer factor 2D	Mef2d	27.5412	26.0933	27.3758	27.3097	25.8355	1.0212	0.89011	0.96037	1.0684	0.89231						6	6	4	13.4	13.4	9.1	55.064	0	14.202	748340000	84491000	330650000	333190000	0.852766	0.824008	0.76287	0.694155	0.498302
Q63961	Endoglin	Eng	24.2291	NaN	23.5211	26.2938	25.2513	NaN	NaN	NaN	0.5184	NaN						4	4	4	9.3	9.3	9.3	70.02	0	4.4746	162210000	29109000	56910000	76190000	1	1	1	0.0312918	1
Q64012	RNA-binding protein Raly	Raly	NaN	NaN	NaN	24.5025	24.6924	NaN	NaN	NaN	NaN	NaN						1	1	1	3.8	3.8	3.8	33.188	0.0056711	1.7447	50879000	12676000	17727000	20476000	1	1	1	1	1
Q6EJB6;Q640M1	U3 small nucleolar RNA-associated protein 14 homolog B;U3 small nucleolar RNA-associated protein 14 homolog A	Utp14b;Utp14a	23.7271	NaN	23.8192	23.3561	24.1033	NaN	NaN	NaN	NaN	NaN						1	1	1	1.7	1.7	1.7	85.927	0.0041895	1.91	57447000	9391100	28173000	19884000	1	1	1	1	1
Q640N1	Adipocyte enhancer-binding protein 1	Aebp1	NaN	NaN	NaN	NaN	NaN	NaN	NaN	NaN	NaN	NaN						2	2	2	2.9	2.9	2.9	128.36	0.0042003	1.9365	14988000	4760800	1683300	8544400	1	1	1	1	1
Q64105	Sepiapterin reductase	Spr	26.9243	25.3438	26.4625	25.7139	25.9286	0.90561	0.82732	0.98687	1.2659	1.1309						7	7	7	31.8	31.8	31.8	27.883	0	23.29	444290000	129690000	143290000	171310000	0.729113	0.665374	0.90057	0.288035	0.731816
Q64152	Transcription factor BTF3	Btf3	29.702	28.032	29.4171	29.3582	28.7656	1.0633	1.0298	1.0739	1.0072	0.95563						5	5	5	40.7	40.7	40.7	22.031	0	48.386	3121800000	644710000	1267700000	1209400000	0.682115	0.853935	0.556099	0.884707	0.648691
Q64213	Splicing factor 1	Sf1	30.3654	29.5594	29.6191	29.4608	30.19	1.0586	0.97291	0.9528	0.80832	1.0386						12	12	12	25.1	25.1	25.1	70.402	0	43.096	5277500000	576530000	2200400000	2500500000	0.702902	0.989279	0.569536	0.313074	0.895634
Q64282	Interferon-induced protein with tetratricopeptide repeats 1	Ifit1	NaN	23.4862	25.3632	25.6263	24.7341	NaN	NaN	1.2371	1.2591	0.48911						3	3	3	10.4	10.4	10.4	53.737	0	5.6807	151970000	23667000	63890000	64414000	1	1	0.24322	0.300483	0.00586576
Q64299	Protein NOV homolog	Nov	25.5182	NaN	26.3767	27.0868	25.8175	NaN	NaN	1.2646	1.0607	NaN						4	4	4	16.1	16.1	16.1	38.928	0	8.2301	344530000	54621000	146580000	143340000	1	1	0.207546	0.720194	1
Q64310	Surfeit locus protein 4	Surf4	24.7799	NaN	25.3414	24.6321	24.5626	0.93551	NaN	1.2518	0.65899	0.90972						3	3	3	11.5	11.5	11.5	30.381	0	3.801	132430000	63990000	38420000	30020000	0.890434	1	0.215973	0.164553	0.556912
Q64327	Male-enhanced antigen 1	Mea1	NaN	NaN	23.8999	NaN	NaN	NaN	NaN	NaN	NaN	NaN						1	1	1	7.5	7.5	7.5	18.584	0.0042428	2.0051	15653000	492090	10045000	5115400	1	1	1	1	1
Q64331	Unconventional myosin-VI	Myo6	26.3733	24.6455	27.4014	27.5456	28.4464	0.76991	0.53371	1.1104	0.51869	0.96101						20	20	20	20.9	20.9	20.9	146.41	0	40.086	1001300000	265330000	393560000	342370000	0.324292	0.157067	0.610069	0.0313977	0.680041
Q64332;Q8JZP2	Synapsin-2	Syn2	32.3776	31.4682	32.3036	32.1117	32.0352	0.99413	0.90195	0.90133	1.0462	0.87642						25	21	21	56.1	51.5	51.5	63.372	0	190.6	26040000000	10807000000	7281700000	7951300000	0.996709	0.770732	0.265342	0.678937	0.271467
Q64336;O54839	T-box brain protein 1	Tbr1	27.6218	25.2515	26.2576	27.3601	26.6557	0.79986	0.64675	1.2502	1.3282	1.341						10	10	10	20.1	20.1	20.1	73.939	0	28.058	665050000	99231000	263190000	302630000	0.374268	0.299856	0.233941	0.115271	0.24447
Q64337	Sequestosome-1	Sqstm1	31.925	30.5895	30.9373	31.2158	31.4406	1.3316	1.6078	1.0595	1.2623	0.91831						17	17	17	70.4	70.4	70.4	48.162	0	205.79	14346000000	812610000	5970500000	7563200000	0.0436119	0.0153336	0.643449	0.0569165	0.448813
Q64345	Interferon-induced protein with tetratricopeptide repeats 3	Ifit3	28.6123	24.3266	24.7603	28.0597	28.4503	0.99182	1.0088	1.0951	1.512	0.61668						15	15	15	42.7	42.7	42.7	47.222	0	41.644	1194500000	147900000	530130000	516440000	0.905408	0.873874	0.625844	0.00427327	0.00149492
Q64378	Peptidyl-prolyl cis-trans isomerase FKBP5;Peptidyl-prolyl cis-trans isomerase FKBP5, N-terminally processed	Fkbp5	NaN	25.2126	24.0851	NaN	NaN	NaN	NaN	0.65393	NaN	NaN						4	4	4	10.3	10.3	10.3	50.966	0.0024188	2.4414	78252000	37148000	31430000	9673700	1	1	0.0419953	1	1
Q64487;A2A8L5	Receptor-type tyrosine-protein phosphatase delta	Ptprd	26.6826	NaN	26.6393	24.2823	25.3613	1.1598	NaN	1.2176	0.96246	1.0931						13	9	9	8.8	5.9	5.9	214.41	0	20.791	301280000	35941000	129430000	135910000	0.425609	1	0.302245	0.881923	0.824418
Q64521	Glycerol-3-phosphate dehydrogenase, mitochondrial	Gpd2	29.418	27.9499	29.4044	29.2655	29.1656	0.63393	0.53915	0.97556	0.71695	1.1476						29	29	29	51	51	51	80.953	0	75.534	3490100000	1963900000	740840000	785360000	0.0762976	0.0962212	0.74315	0.126747	0.48383
Q64676	2-hydroxyacylsphingosine 1-beta-galactosyltransferase	Ugt8	23.9298	NaN	24.2644	NaN	23.042	1.1165	NaN	1.4576	NaN	NaN						2	2	2	4.6	4.6	4.6	61.248	0.0010741	2.7536	44769000	6576500	19198000	18995000	0.5945	1	0.0262867	1	1
Q64727	Vinculin	Vcl	29.9655	28.2988	29.564	29.9441	30.5019	0.83446	0.97069	1.075	0.76289	1.39						38	38	38	39.6	39.6	39.6	116.72	0	100.06	5624100000	995600000	2191000000	2437500000	0.430668	0.982342	0.549671	0.205342	0.0716508
Q66T02	Pleckstrin homology domain-containing family G member 5	Plekhg5	24.0583	NaN	23.5408	NaN	21.8579	0.92647	NaN	NaN	NaN	NaN						2	2	2	2.6	2.6	2.6	118.92	0.00036996	3.0396	36658000	4314700	19281000	13063000	0.861014	1	1	1	1
Q689Z5	Protein strawberry notch homolog 1	Sbno1	NaN	NaN	NaN	NaN	24.5306	NaN	NaN	NaN	NaN	NaN						1	1	1	1.3	1.3	1.3	153.74	0.00036403	2.8975	40416000	3652100	12895000	23869000	1	1	1	1	1
Q68ED7	CREB-regulated transcription coactivator 1	Crtc1	25.8227	23.5361	26.1081	25.875	22.528	0.94509	NaN	0.71795	0.83061	NaN						6	6	6	21.7	21.7	21.7	66.944	0	7.8973	255380000	39205000	120690000	95478000	0.921777	1	0.0550073	0.491526	1
Q68EF6	Brain-enriched guanylate kinase-associated protein	Begain	NaN	NaN	NaN	NaN	NaN	NaN	NaN	NaN	NaN	NaN						1	1	1	1.8	1.8	1.8	65.308	0.0074511	1.6517	13405000	2812100	4743800	5849000	1	1	1	1	1
Q68FD5	Clathrin heavy chain 1	Cltc	33.6865	32.5603	33.9091	33.4906	33.7208	1.0065	0.96127	0.98939	1.0425	0.97747						86	86	86	55.1	55.1	55.1	191.55	0	323.31	73245000000	29638000000	20751000000	22856000000	0.9449	0.952924	0.856202	0.697718	0.784098
Q68FE8;Q6P3Y5	Zinc finger protein 280D;Zinc finger protein 280C	Znf280d;Znf280c	NaN	NaN	22.2381	NaN	NaN	NaN	NaN	NaN	NaN	NaN						2	2	2	2.1	2.1	2.1	107.83	0.0044786	1.8452	4946800	568690	2577800	1800300	1	1	1	1	1
Q68FF6	ARF GTPase-activating protein GIT1	Git1	NaN	NaN	NaN	NaN	NaN	NaN	NaN	NaN	NaN	NaN						2	2	2	2.9	2.9	2.9	85.299	0.001427	2.7108	14748000	4626100	0	10122000	1	1	1	1	1
Q68FG3	Protein SPT2 homolog	Spty2d1	NaN	NaN	24.7165	25.0547	25.8725	NaN	NaN	NaN	1.3896	0.90244						5	5	5	8.1	8.1	8.1	74.817	0	7.5413	166950000	16765000	74187000	76002000	1	1	1	0.120082	0.532001
Q68FH0	Plakophilin-4	Pkp4	NaN	NaN	24.8884	NaN	NaN	NaN	NaN	1.0072	NaN	NaN						4	3	3	3.5	2.7	2.7	131.55	0.00037397	3.1864	35918000	15479000	10704000	9735500	1	1	0.946558	1	1
Q68FL4	Putative adenosylhomocysteinase 3	Ahcyl2	25.0814	25.0953	25.4474	26.242	NaN	NaN	1.1217	0.887	0.71816	NaN						15	5	5	31.5	14.8	14.8	66.899	0	9.956	196470000	45552000	86041000	64872000	1	0.615759	0.52444	0.220428	1
Q68FL6	Methionine--tRNA ligase, cytoplasmic	Mars	25.8215	NaN	25.8474	25.6752	26.7837	1.0791	NaN	0.94606	1.1226	0.81589						5	5	5	9.1	9.1	9.1	101.43	0	17.46	331690000	174300000	78155000	79231000	0.691022	1	0.777558	0.622364	0.18731
Q69Z98	Serine/threonine-protein kinase BRSK2	Brsk2	NaN	NaN	24.4479	NaN	NaN	NaN	NaN	NaN	NaN	NaN						1	1	1	1.6	1.6	1.6	81.733	0.00036751	2.9789	22885000	4115300	9354800	9415000	1	1	1	1	1
Q69Z99	Zinc finger protein 512	Znf512	NaN	NaN	NaN	NaN	22.7034	NaN	NaN	NaN	NaN	NaN						2	2	2	5.2	5.2	5.2	63.908	0.0033124	2.1236	16501000	8803200	2524000	5173800	1	1	1	1	1
Q69ZH9	Rho GTPase-activating protein 23	Arhgap23	22.749	NaN	22.6028	22.6898	NaN	NaN	NaN	NaN	NaN	NaN						1	1	1	0.8	0.8	0.8	161.83	0.0014286	2.7224	20184000	3917600	7195700	9071100	1	1	1	1	1
Q69ZI1	E3 ubiquitin-protein ligase SH3RF1	Sh3rf1	NaN	NaN	24.5816	NaN	NaN	NaN	NaN	NaN	NaN	NaN						2	2	2	2.6	2.6	2.6	93.446	0.0074143	1.6263	25108000	1352300	7325000	16430000	1	1	1	1	1
Q69ZK9;Q99K10;B0F2B4	Neuroligin-2;Neuroligin-1	Nlgn2;Nlgn1	23.9011	NaN	24.4649	23.9048	NaN	NaN	NaN	0.93054	1.11	NaN						4	3	3	6.2	4.7	4.7	90.988	0	3.6964	73556000	22800000	21949000	28807000	1	1	0.707265	0.658207	1
Q69ZR2	E3 ubiquitin-protein ligase HECTD1	Hectd1	24.9598	23.6099	26.6922	24.4008	25.7885	1.3133	1.1298	1.0181	1.0195	1.1682						12	12	12	6.2	6.2	6.2	290.08	0	13.147	271600000	34359000	116070000	121170000	0.214255	0.59855	0.951497	0.93429	0.644113
Q69ZS0	E3 ubiquitin-protein ligase PDZRN3	Pdzrn3	NaN	NaN	NaN	27.985	NaN	NaN	NaN	NaN	NaN	NaN						2	2	2	2.1	2.1	2.1	119.4	0.0059561	1.715	270200000	114330000	71636000	84239000	1	1	1	1	1
Q6A028	Switch-associated protein 70	Swap70	24.6809	NaN	NaN	24.2814	26.7133	NaN	NaN	NaN	NaN	1.3101						6	6	6	13.5	13.5	13.5	68.995	0	13.491	196340000	32139000	71342000	92862000	1	1	1	1	0.294034
Q6A058	Armadillo repeat-containing X-linked protein 2	Armcx2	NaN	21.7415	23.9037	NaN	NaN	NaN	NaN	NaN	NaN	NaN						2	2	2	3.8	3.8	3.8	81.035	0.00037051	3.058	37633000	1908300	13077000	22648000	1	1	1	1	1
Q6A065	Centrosomal protein of 170 kDa	Cep170	24.716	NaN	24.5081	NaN	NaN	NaN	NaN	NaN	NaN	NaN						4	3	3	2.6	2	2	175.05	0	3.7651	51419000	10824000	20525000	20070000	1	1	1	1	1
Q6A068	Cell division cycle 5-like protein	Cdc5l	26.8499	25.0456	27.3634	27.7583	26.7547	0.94918	1.0113	0.91825	0.9193	0.84288						13	13	13	24.2	24.2	24.2	92.188	0	36.483	754680000	182220000	302800000	269660000	0.887854	0.867892	0.560107	0.670053	0.25011
Q6A098	Selenocysteine insertion sequence-binding protein 2-like	Secisbp2l	25.4538	23.2307	24.1191	NaN	25.5494	0.99891	NaN	NaN	NaN	0.74093						4	4	4	5.5	5.5	5.5	119.64	0	8.4838	138760000	14220000	64469000	60070000	0.913743	1	1	1	0.145019
Q6A0A2	La-related protein 4B	Larp4b	25.4466	NaN	25.2846	23.7496	25.6366	1.4094	NaN	1.0732	NaN	0.9403						3	3	3	5.1	5.1	5.1	81.626	0	4.6713	169450000	55390000	56477000	57580000	0.11218	1	0.701865	1	0.667319
Q6A0A9	Constitutive coactivator of PPAR-gamma-like protein 1	FAM120A	24.1993	NaN	23.5721	24.4591	25.1173	NaN	NaN	NaN	NaN	1.0616						4	4	4	4.9	4.9	4.9	121.64	0	5.2628	96388000	31301000	34465000	30622000	1	1	1	1	0.903561
Q6A4J8	Ubiquitin carboxyl-terminal hydrolase 7	Usp7	26.0311	23.8554	27.3754	25.5576	26.4172	1.0741	NaN	0.91284	1.0367	0.99864						10	10	10	11.7	11.7	11.7	128.47	0	18.941	425000000	104440000	164860000	155700000	0.704361	1	0.536067	0.880088	0.858978
Q6AW69	Cingulin-like protein 1	Cgnl1	22.4615	NaN	NaN	NaN	NaN	NaN	NaN	NaN	NaN	NaN						2	2	2	1.5	1.5	1.5	148.23	0.00037608	3.2348	12416000	1999500	5106900	5309300	1	1	1	1	1
Q6DFV3	Rho GTPase-activating protein 21	Arhgap21	22.9964	NaN	NaN	22.6047	NaN	NaN	NaN	NaN	NaN	NaN						2	2	2	1.1	1.1	1.1	215.74	0.00072438	2.8601	14746000	2744800	5334500	6666600	1	1	1	1	1
Q6DFW4	Nucleolar protein 58	Nop58	NaN	NaN	NaN	NaN	23.6985	NaN	NaN	NaN	NaN	NaN						2	2	2	4.3	4.3	4.3	60.342	0	3.8873	35562000	7186500	7005800	21370000	1	1	1	1	1
Q6DIB4	Nucleolar protein 4-like	Nol4l	NaN	NaN	NaN	NaN	NaN	NaN	NaN	NaN	NaN	NaN						2	2	2	4.7	4.7	4.7	53.912	0.0017599	2.5966	20692000	1511300	3744800	15436000	1	1	1	1	1
Q6DIC0	Probable global transcription activator SNF2L2	Smarca2	27.8271	25.0604	26.3844	25.2566	27.1639	0.83712	1.0825	0.9673	NaN	1.088						15	6	6	10.6	5.1	5.1	180.25	0	9.3334	592660000	124890000	238520000	229250000	0.487043	0.701919	0.798347	1	0.821352
Q6DID3	Protein SCAF8	Scaf8	25.5212	24.3538	NaN	25.2744	NaN	1.1639	NaN	NaN	NaN	NaN						2	2	2	1.5	1.5	1.5	139.57	0.00037864	3.308	110180000	8551300	48801000	52828000	0.481905	1	1	1	1
Q6IRU2	Tropomyosin alpha-4 chain	Tpm4	26.3382	NaN	25.8073	26.0662	26.4458	0.69038	NaN	0.85399	0.77696	1.1999						9	8	8	30.2	30.2	30.2	28.467	0	22.046	390920000	68965000	145630000	176320000	0.173705	1	0.404066	0.364223	0.52171
Q6IRU5	Clathrin light chain B	Cltb	27.9089	26.915	28.3863	28.4207	27.7969	1.0813	1.139	0.82876	1.024	1.1141						8	8	8	33.2	33.2	33.2	25.171	0	13.693	1761100000	784170000	454250000	522650000	0.529627	0.559104	0.114959	0.847481	0.598423
Q6KAR6	Exocyst complex component 3	Exoc3	23.1255	NaN	23.2131	NaN	23.9005	NaN	NaN	NaN	NaN	1.376						4	4	4	5.4	5.4	5.4	86.454	0	4.0638	37981000	8003900	16509000	13469000	1	1	1	1	0.260048
Q6NS52	Diacylglycerol kinase beta	Dgkb	27.3002	25.2496	27.8139	26.4372	26.2932	1.089	0.78688	0.91855	0.9595	0.97139						10	10	10	18	18	18	90.271	0	21.998	795000000	163510000	353270000	278220000	0.627999	0.570151	0.423421	0.916941	0.727993
Q6NSW3	A-kinase anchor protein SPHKAP	Sphkap	27.0536	24.0852	27.8401	26.2195	25.0185	1.2059	NaN	0.80676	0.8299	1.0188						14	14	14	12.1	12.1	12.1	185.09	0	26.565	565660000	82589000	259470000	223610000	0.317311	1	0.0773332	0.479988	0.979853
Q6NVE9	Protein phosphatase PTC7 homolog	Pptc7	23.8865	NaN	NaN	NaN	NaN	NaN	NaN	NaN	NaN	NaN						1	1	1	4.8	4.8	4.8	33.048	0.0045031	1.893	25022000	17228000	2832300	4961200	1	1	1	1	1
Q6NVF9	Cleavage and polyadenylation specificity factor subunit 6	Cpsf6	NaN	NaN	24.4886	NaN	NaN	NaN	NaN	NaN	NaN	NaN						1	1	1	2.9	2.9	2.9	59.152	0	4.6979	23539000	5879800	11636000	6023400	1	1	1	1	1
Q6NZB0	DnaJ homolog subfamily C member 8	Dnajc8	27.6276	NaN	25.8361	25.2279	25.1636	0.86161	NaN	0.90697	0.84066	NaN						7	7	7	34.8	34.8	34.8	29.812	0	9.2732	526540000	131510000	156590000	238440000	0.57014	1	0.605286	0.517779	1
Q6NZC7	SEC23-interacting protein	Sec23ip	25.63	NaN	25.3674	24.0687	24.2018	1.4842	NaN	1.1164	NaN	NaN						4	4	4	5.9	5.9	5.9	110.78	0	5.5603	132110000	19862000	58759000	53487000	0.0631429	1	0.55553	1	1
Q6NZF1	Zinc finger CCCH domain-containing protein 11A	Zc3h11a	24.0965	NaN	NaN	NaN	NaN	NaN	NaN	NaN	NaN	NaN						2	2	2	3.8	3.8	3.8	86.491	0.0023956	2.3656	27333000	2324800	9704000	15305000	1	1	1	1	1
Q6NZJ6	Eukaryotic translation initiation factor 4 gamma 1	Eif4g1	28.9344	27.3815	28.9352	28.8468	29.0785	1.1401	1.0782	0.90227	0.9998	1.0176						19	19	15	14.4	14.4	12.1	176.07	0	66.158	2509000000	289580000	1132300000	1087100000	0.335276	0.717784	0.346622	0.952013	0.978516
Q6NZL0	Protein SOGA3	Soga3	28.1365	26.0341	27.9753	28.1177	27.722	1.2372	1.2856	1.3288	1.2078	0.93577						13	13	12	15.2	15.2	14.5	103.48	0	27.282	1393900000	432830000	437370000	523660000	0.129345	0.317311	0.0176112	0.231679	0.538582
Q6NZM9	Histone deacetylase 4	Hdac4	26.0503	NaN	26.129	26.4178	25.5724	0.94703	NaN	0.79962	0.93587	1.0482						6	6	6	10.1	10.1	10.1	118.56	0	13.265	317290000	44773000	143350000	129160000	0.928141	1	0.169434	0.830503	0.93757
Q6P069	Sorcin	Sri	28.3723	26.658	28.2052	27.7842	28.52	0.97311	0.80596	1.4193	0.88353	1.1556						9	9	9	49	49	49	21.627	0	15.638	1590900000	528150000	515610000	547100000	0.990228	0.512033	0.00228785	0.51865	0.458339
Q6P1B1	Xaa-Pro aminopeptidase 1	Xpnpep1	24.0475	23.4079	25.7639	24.6035	25.3865	NaN	NaN	1.183	0.64329	1.4914						5	5	5	14.6	14.6	14.6	69.59	0	8.6239	162290000	41977000	64999000	55311000	1	1	0.363805	0.145906	0.134861
Q6P1D5	Seizure 6-like protein	Sez6l	29.035	27.1558	28.9862	28.7647	28.5212	1.2283	1.1502	0.96941	1.181	0.90663						10	10	10	15.9	15.9	15.9	104.83	0	72.103	2113700000	241690000	992390000	879590000	0.142651	0.531836	0.718049	0.293859	0.395988
Q6P1E1	Zinc finger MIZ domain-containing protein 1	Zmiz1	28.8284	25.6058	26.3034	27.1456	28.5989	0.95885	0.91811	1.2206	1.1248	1.0685						9	9	6	12	12	9.5	115.85	0	18.988	1336000000	127130000	578770000	630050000	0.949857	0.897597	0.295455	0.515847	0.771416
Q6P1H6	Ankyrin repeat and LEM domain-containing protein 2	Ankle2	24.1715	NaN	24.9715	24.0853	NaN	NaN	NaN	1.0491	NaN	NaN						2	2	2	4	4	4	106.2	0.00038417	3.4578	69591000	10289000	31129000	28173000	1	1	0.789085	1	1
Q6P3B2	UBA-like domain-containing protein 1	Ubald1	26.0072	23.8529	24.8883	25.2611	25.8471	0.89411	NaN	NaN	NaN	1.0952						2	2	2	16.5	16.5	16.5	18.91	0	4.3414	214220000	15848000	112130000	86246000	0.757543	1	1	1	0.819195
Q6P4S6	Serine/threonine-protein kinase SIK3	Sik3	29.6095	27.8754	29.0921	29.4916	29.494	1.136	1.1244	1.0009	0.95281	1.0701						24	24	24	24	24	24	145.78	0	65.992	3276200000	524410000	1448800000	1302900000	0.397915	0.595638	0.952706	0.849918	0.778792
Q6P4T2	U5 small nuclear ribonucleoprotein 200 kDa helicase	Snrnp200	26.2342	24.2091	26.3734	26.3268	26.2376	0.75887	0.61435	0.95388	0.77351	0.97472						10	10	10	5.9	5.9	5.9	244.54	0	25.161	372510000	57577000	175880000	139050000	0.299413	0.252142	0.730089	0.332908	0.800705
Q6P542	ATP-binding cassette sub-family F member 1	Abcf1	23.0041	NaN	22.8726	NaN	NaN	NaN	NaN	NaN	NaN	NaN						1	1	1	1.2	1.2	1.2	94.944	0.004218	1.9544	18202000	2232900	7117100	8851500	1	1	1	1	1
Q6P5B0	RRP12-like protein	Rrp12	NaN	NaN	NaN	NaN	NaN	NaN	NaN	NaN	NaN	NaN						2	2	2	1.5	1.5	1.5	143.13	0.0045016	1.8915	2532600	0	0	2532600	1	1	1	1	1
Q6P5F6	Zinc transporter ZIP10	Slc39a10	25.0918	23.196	23.6167	25.1447	24.7152	1.1052	NaN	NaN	1.0202	1.0776						2	2	2	2.3	2.3	2.3	94.393	0.00038506	3.4703	144540000	86280000	27989000	30270000	0.623016	1	1	0.932077	0.86319
Q6P5F9	Exportin-1	Xpo1	25.8929	24.1148	26.2296	25.4267	25.7885	1.3112	NaN	1.0507	1.6307	1.0529						6	6	6	6.1	6.1	6.1	123.09	0	14.319	296880000	60633000	110030000	126210000	0.217062	1	0.826288	0.0119593	0.925625
Q6P5G6	UBX domain-containing protein 7	Ubxn7	NaN	NaN	25.169	25.1571	23.5374	NaN	NaN	1.5116	NaN	NaN						3	3	3	7.7	7.7	7.7	52.164	0.00039154	3.6115	99248000	9962600	39767000	49519000	1	1	0.0131268	1	1
Q6P5H2	Nestin	Nes	NaN	NaN	NaN	NaN	26.2783	NaN	NaN	NaN	NaN	0.8833						5	5	5	3.2	3.2	3.2	207.12	0	7.6509	92158000	41221000	20679000	30259000	1	1	1	1	0.469312
Q6P8I4	PEST proteolytic signal-containing nuclear protein	Pcnp	25.8138	NaN	NaN	25.1087	24.7329	1.4065	NaN	NaN	NaN	NaN						2	2	2	14.6	14.6	14.6	18.963	0	5.627	173700000	53977000	43285000	76435000	0.114563	1	1	1	1
Q6P9K8;Q8VHK1	Caskin-1	Caskin1	26.503	23.8177	25.6937	23.5287	26.0007	1.0137	NaN	0.80044	NaN	1.0391						7	7	7	7.2	7.2	7.2	150.49	0	13.348	300150000	106430000	91873000	101840000	0.878777	1	0.24794	1	0.960734
Q6P9S0	MTSS1-like protein	Mtss1l	25.0077	22.1149	26.1301	25.4031	22.5006	NaN	NaN	1.3252	0.66345	NaN						7	7	7	14.3	14.3	14.3	76.843	0	10.541	213870000	31954000	78826000	103090000	1	1	0.119891	0.170164	1
Q6PA06	Atlastin-2	Atl2	22.9856	NaN	23.1079	23.0009	22.9526	NaN	NaN	NaN	NaN	NaN						1	1	1	2.6	2.6	2.6	66.223	0.00036914	3.0281	36409000	8636200	13708000	14066000	1	1	1	1	1
[truncated: 1,615 more rows]

## Sheet: SignificanceB_Rawratios Aged
Protein IDs	Protein names	Gene names	Ratio H/M normalized 123_166	Ratio H/M normalized 167_124	Ratio H/M normalized 169_122	Ratio H/M normalized 170_168	Ratio H/M normalized 916_919	Ratio H/M normalized 918_955	Ratio H/M normalized 956_957	Ratio H/M normalized 123_166 B significant	Ratio H/M normalized 167_124 B significant	Ratio H/M normalized 169_122 B significant	Ratio H/M normalized 170_168 B significant	Ratio H/M normalized 916_919 B significant	Ratio H/M normalized 918_955 B significant	Ratio H/M normalized 956_957 B significant	Peptides	Sequence coverage [%]	Mol. weight [kDa]	Q-value	Score	Ratio H/M normalized 123_166 Significance B	Ratio H/M normalized 167_124 Significance B	Ratio H/M normalized 169_122 Significance B	Ratio H/M normalized 170_168 Significance B	Ratio H/M normalized 916_919 Significance B	Ratio H/M normalized 918_955 Significance B	Ratio H/M normalized 956_957 Significance B	Intensity 123_166	Intensity 167_124	Intensity 169_122	Intensity 170_168	Intensity 916_919	Intensity 918_955	Intensity 956_957
[truncated: 1,802 more rows]
